# Supplementary material for: Linguistic analysis of the autobiographical memories of individuals with major depressive disorder
Source: PLoS One. 2018 Nov 26;13(11):e0207814. doi: 10.1371/journal.pone.0207814 (PMC6258120; doi:10.1371/journal.pone.0207814)
Supplement: S1 Data File — (XLSX) [file pone.0207814.s001.xlsx]

## Sheet: Sheet1
											LIWC Calculations		1
Group	Filename	Subject #	Row	Type	Valence	Word	Memory	Arousal	Vividness	Age	WC	Analytic	Clout	Authentic	Tone	WPS	Sixltr	Dic	function	pronoun	ppron	i	we	you	shehe	they	ipron	article	prep	auxverb	adverb	conj	negate	verb	adj	compare	interrog	number	quant	affect	posemo	negemo	anx	anger	sad	social	family	friend	female
HC	subject7.xlsx	7	33	Categorical	Positive	irritate	My boys mother irritates me nonstop	3	4	5	6	17.96	50	98.01	1	6	33.33	83.33	33.33	33.33	33.33	33.33	0	0	0	0	0	0	0	0	0	0	0	0	0	0	0	0	0	16.67	0	16.67	16.67	0	0	33.33	16.67	0	16.67
HC	subject7.xlsx	7	36	Categorical	Positive	journal	Son writes in a journal for school everyday	2	2	5	8	99	89.42	74.76	25.77	8	25	87.5	50	12.5	0	0	0	0	0	0	12.5	12.5	25	0	0	0	0	12.5	0	0	0	0	0	0	0	0	0	0	0	12.5	12.5	0	0
HC	subject7.xlsx	7	47	Categorical	Positive	treat	Younges son always asks to give dogs a treat	2	2	5	9	99	99	4.97	99	9	11.11	77.78	22.22	0	0	0	0	0	0	0	0	11.11	11.11	0	0	0	0	22.22	0	0	0	0	0	11.11	11.11	0	0	0	0	33.33	11.11	0	0
HC	subject8.xlsx	8	4	Categorical	Positive	museum	Going to the Met	3	4	3	4	99	99	74.76	25.77	4	0	100	50	0	0	0	0	0	0	0	0	25	25	0	0	0	0	50	0	0	0	0	0	0	0	0	0	0	0	25	0	0	0
HC	subject8.xlsx	8	20	Categorical	Positive	teacher	Several very good teachers	4	4	3	4	37.39	50	1	99	4	50	100	25	0	0	0	0	0	0	0	0	0	0	0	25	0	0	0	0	0	0	0	25	25	25	0	0	0	0	0	0	0	0
HC	subject8.xlsx	8	23	Categorical	Positive	safe	Feel safe when I am at home	2	3	5	7	5.53	7.67	99	99	7	0	100	57.14	14.29	14.29	14.29	0	0	0	0	0	0	14.29	14.29	14.29	14.29	0	28.57	14.29	0	14.29	0	0	14.29	14.29	0	0	0	0	0	0	0	0
HC	subject8.xlsx	8	26	Categorical	Positive	laughter	My wife and I laugh a lot	5	5	5	7	28.22	7.67	89.63	99	7	0	100	57.14	28.57	28.57	28.57	0	0	0	0	0	14.29	0	0	0	14.29	0	0	0	0	0	0	14.29	14.29	14.29	0	0	0	0	14.29	14.29	0	14.29
HC	subject8.xlsx	8	27	Categorical	Positive	hotel	Various places we have stayed in Dalas	2	3	4	7	67.14	99	99	25.77	7	14.29	85.71	42.86	14.29	14.29	0	14.29	0	0	0	0	0	14.29	14.29	0	0	0	28.57	14.29	14.29	0	0	14.29	0	0	0	0	0	0	14.29	0	0	0
HC	subject8.xlsx	8	29	Categorical	Positive	highway	Lived in TX, drove a long stretch of HW ewvery day	3	3	3	11	99	50	99	25.77	11	9.09	72.73	27.27	0	0	0	0	0	0	0	0	9.09	18.18	0	0	0	0	18.18	0	0	0	0	0	0	0	0	0	0	0	0	0	0	0
HC	subject8.xlsx	8	39	Categorical	Positive	hat	wearing the hats I own	1	1	3	5	92.84	2.31	43.37	25.77	5	20	60	40	20	20	20	0	0	0	0	0	20	0	0	0	0	0	20	0	0	0	0	0	0	0	0	0	0	0	0	0	0	0
HC	subject8.xlsx	8	42	Categorical	Positive	office	Goint to my office	3	4	5	4	92.84	1	74.76	25.77	4	0	75	50	25	25	25	0	0	0	0	0	0	25	0	0	0	0	0	0	0	0	0	0	0	0	0	0	0	0	0	0	0	0
HC	subject8.xlsx	8	43	Categorical	Positive	party	Office Parties	2	3	3	2	92.84	99	1	99	2	50	100	0	0	0	0	0	0	0	0	0	0	0	0	0	0	0	0	0	0	0	0	0	50	50	0	0	0	0	50	0	0	0
HC	subject10.xlsx	10	56	Categorical	Positive	alone	In the house bymyelf	1	1	3	4	99	50	74.76	25.77	4	25	75	50	0	0	0	0	0	0	0	0	25	25	0	0	0	0	0	0	0	0	0	0	0	0	0	0	0	0	0	0	0	0
HC	subject11.xlsx	11	8	Categorical	Positive	custom	In Bali they have a custom of offering food to gods every day	2	4	3	13	99	93.79	17.46	25.77	13	7.69	76.92	46.15	7.69	7.69	0	0	0	0	7.69	0	7.69	23.08	7.69	0	0	0	7.69	0	0	0	0	7.69	0	0	0	0	0	0	15.38	0	0	0
HC	subject11.xlsx	11	10	Categorical	Positive	book	Reading the bible every day as a kid	3	4	1	8	99	89.42	7.84	25.77	8	12.5	100	37.5	0	0	0	0	0	0	0	0	25	12.5	0	0	12.5	0	12.5	12.5	12.5	0	0	12.5	0	0	0	0	0	0	12.5	0	0	0
HC	subject11.xlsx	11	13	Categorical	Positive	rain	Always like to sit on poarch andw atch storms	4	5	4	9	99	50	98.01	25.77	9	0	55.56	33.33	0	0	0	0	0	0	0	0	0	33.33	0	0	0	0	11.11	0	11.11	0	0	0	0	0	0	0	0	0	0	0	0	0
HC	subject11.xlsx	11	48	Categorical	Positive	plant	Every year we plant a garden	3	3	1,2	6	92.84	99	23.51	25.77	6	0	83.33	33.33	16.67	16.67	0	16.67	0	0	0	0	16.67	0	0	0	0	0	0	0	0	0	0	16.67	0	0	0	0	0	0	16.67	0	0	0
HC	subject13.xlsx	13	8	Categorical	Positive	custom	Custom cabinets in our first house	1	3	4	6	92.84	99	98.01	25.77	6	16.67	66.67	33.33	16.67	16.67	0	16.67	0	0	0	0	0	16.67	0	0	0	0	0	0	0	0	16.67	0	0	0	0	0	0	0	16.67	0	0	0
HC	subject13.xlsx	13	16	Categorical	Positive	relaxed	Sitting on the couch watching TV	1	2	5	6	99	50	98.01	25.77	6	33.33	100	33.33	0	0	0	0	0	0	0	0	16.67	16.67	0	0	0	0	33.33	0	0	0	0	0	0	0	0	0	0	0	0	0	0	0
HC	subject13.xlsx	13	29	Categorical	Positive	home	Thinking about parents home, time when firs tmoved out	4	3	1	9	74.89	86.68	99	25.77	9	22.22	77.78	33.33	0	0	0	0	0	0	0	0	0	22.22	0	22.22	11.11	0	11.11	0	0	11.11	0	0	0	0	0	0	0	0	11.11	11.11	0	0
HC	subject14.xlsx	14	13	Categorical	Positive	relaxed	Mom and I sit in same chairs on beech	4	4	2	9	92.84	50	99	25.77	9	0	77.78	44.44	11.11	11.11	11.11	0	0	0	0	0	0	22.22	0	0	11.11	0	11.11	11.11	11.11	0	0	0	0	0	0	0	0	0	11.11	11.11	0	11.11
HC	subject14.xlsx	14	17	Categorical	Positive	phase	Family play Phase 10	4	4	5	4	92.84	99	1	99	4	0	50	0	0	0	0	0	0	0	0	0	0	0	0	0	0	0	0	0	0	0	25	0	25	25	0	0	0	0	25	25	0	0
HC	subject14.xlsx	14	26	Categorical	Positive	stupid	Wear I'm with stupid shirt with sis	4	4	2	7	92.84	50	13.15	1	7	0	100	42.86	14.29	14.29	14.29	0	0	0	0	0	0	28.57	14.29	0	0	0	28.57	14.29	0	0	0	0	14.29	0	14.29	0	14.29	0	14.29	14.29	0	14.29
HC	subject14.xlsx	14	37	Categorical	Positive	office	Watching the show	4	4	5	3	99	50	1	25.77	3	33.33	100	33.33	0	0	0	0	0	0	0	0	33.33	0	0	0	0	0	33.33	0	0	0	0	0	0	0	0	0	0	0	0	0	0	0
HC	subject14.xlsx	14	49	Categorical	Positive	lost	Watching the TV show	5	4	5	4	99	50	1	25.77	4	25	100	25	0	0	0	0	0	0	0	0	25	0	0	0	0	0	25	0	0	0	0	0	0	0	0	0	0	0	0	0	0	0
HC	subject14.xlsx	14	56	Categorical	Positive	poster	Fried jokes he's going to put a psoter of him in apt	3	4	5	12	98.02	95.2	1.79	99	12	0	75	50	16.67	16.67	0	0	0	16.67	0	0	8.33	25	8.33	0	0	0	25	0	0	0	0	0	8.33	8.33	0	0	0	0	16.67	0	0	0
HC	subject16.xlsx	16	24	Categorical	Positive	teacher	Dance teacher several memories	3	3	2	4	92.84	99	99	25.77	4	75	100	0	0	0	0	0	0	0	0	0	0	0	0	0	0	0	0	0	0	0	0	25	0	0	0	0	0	0	25	0	0	0
HC	subject16.xlsx	16	54	Categorical	Positive	lost	TV Show and experiences watching it	3	4	5	6	17.96	50	1	25.77	6	33.33	100	33.33	16.67	0	0	0	0	0	0	16.67	0	0	0	0	16.67	0	16.67	0	0	0	0	0	0	0	0	0	0	0	0	0	0	0
HC	subject17.xlsx	17	15	Categorical	Positive	relaxed	Being out on the boat off coast fishing, done more than once	4	4	4	12	99	20.24	99	25.77	12	8.33	83.33	58.33	0	0	0	0	0	0	0	0	8.33	33.33	16.67	0	0	0	16.67	16.67	16.67	0	8.33	8.33	0	0	0	0	0	0	0	0	0	0
HC	subject17.xlsx	17	24	Categorical	Positive	kiss	Husband kissing me goodnight	4	5	5	4	37.39	50	74.76	99	4	75	75	25	25	25	25	0	0	0	0	0	0	0	0	0	0	0	0	0	0	0	0	0	25	25	0	0	0	0	25	25	0	0
HC	subject17.xlsx	17	27	Categorical	Positive	home	Walking in the house	3	2	5	4	99	50	99	25.77	4	25	100	50	0	0	0	0	0	0	0	0	25	25	0	0	0	0	25	0	0	0	0	0	0	0	0	0	0	0	0	0	0	0
HC	subject17.xlsx	17	37	Categorical	Positive	broken	Song that I really like that annoys my husband	3	2	5	9	4.38	1.38	98.01	1	9	11.11	100	66.67	44.44	22.22	22.22	0	0	0	0	22.22	0	11.11	0	11.11	0	0	0	0	11.11	0	0	0	11.11	0	11.11	0	11.11	0	11.11	11.11	0	0
HC	subject17.xlsx	17	42	Categorical	Positive	adventure	The Amazing race, watching it	4	3	5	5	92.84	50	1	99	5	40	80	40	20	0	0	0	0	0	0	20	20	0	0	0	0	0	20	20	0	0	0	0	20	20	0	0	0	0	0	0	0	0
HC	subject17.xlsx	17	44	Categorical	Positive	party	Parties we threw as teenagers	4	4	2	5	51.43	99	43.37	99	5	40	100	40	20	20	0	20	0	0	0	0	0	20	0	0	20	0	20	20	20	0	0	0	20	20	0	0	0	0	60	0	0	0
HC	subject18.xlsx	18	7	Categorical	Positive	puppy	Several puppies I've owned	3	3	1	4	1.8	1	74.76	25.77	4	50	50	25	25	25	25	0	0	0	0	0	0	0	25	0	0	0	25	0	0	0	0	25	0	0	0	0	0	0	0	0	0	0
HC	subject18.xlsx	18	43	Categorical	Positive	treat	Giving dog a treat	4	4	5	4	99	99	1	99	4	0	75	25	0	0	0	0	0	0	0	0	25	0	0	0	0	0	25	0	0	0	0	0	50	50	0	0	0	0	25	0	0	0
HC	subject21.xlsx	21	11	Categorical	Positive	book	To Kill a Mockingbird, which I read in school	2	2	2	9	98.75	13.32	58.07	1	9	11.11	88.89	55.56	22.22	11.11	11.11	0	0	0	0	11.11	11.11	22.22	0	0	0	0	11.11	0	0	11.11	0	0	11.11	0	11.11	0	11.11	0	0	0	0	0
HC	subject21.xlsx	21	18	Categorical	Positive	rain	Relaxing when it rains	5	5	5	4	1	50	74.76	99	4	25	75	50	25	0	0	0	0	0	0	25	0	0	0	25	25	0	0	0	0	25	0	0	25	25	0	0	0	0	0	0	0	0
HC	subject21.xlsx	21	19	Categorical	Positive	kiss	Kissing wife	5	5	5	2	92.84	99	1	99	2	50	100	0	0	0	0	0	0	0	0	0	0	0	0	0	0	0	0	0	0	0	0	0	50	50	0	0	0	0	50	50	0	50
HC	subject21.xlsx	21	21	Categorical	Positive	key	Key to the house	1	2	5	4	99	50	1	25.77	4	0	75	50	0	0	0	0	0	0	0	0	25	25	0	0	0	0	0	0	0	0	0	0	0	0	0	0	0	0	0	0	0	0
HC	subject21.xlsx	21	22	Categorical	Positive	safe	Family feels safe when I am at home	5	5	5	8	11.24	50	99	99	8	0	100	50	12.5	12.5	12.5	0	0	0	0	0	0	12.5	12.5	12.5	12.5	0	25	12.5	0	12.5	0	0	12.5	12.5	0	0	0	0	12.5	12.5	0	0
HC	subject21.xlsx	21	29	Categorical	Positive	highway	Highway 51 driving it in genera;	5	5	5	6	92.84	50	98.01	25.77	6	33.33	50	33.33	16.67	0	0	0	0	0	0	16.67	0	16.67	0	0	0	0	0	0	0	0	16.67	0	0	0	0	0	0	0	0	0	0	0
HC	subject22.xlsx	22	10	Categorical	Positive	puppy	All of the puppies we got over the years	5	5	3	9	99	98.62	58.07	25.77	9	11.11	88.89	55.56	11.11	11.11	0	11.11	0	0	0	0	22.22	22.22	0	0	0	0	11.11	0	0	0	0	11.11	0	0	0	0	0	0	11.11	0	0	0
HC	subject22.xlsx	22	11	Categorical	Positive	friend	Friends that I have, friend closer to me than a bother	5	4	5	11	79.25	18.16	99	1	11	9.09	100	63.64	27.27	18.18	18.18	0	0	0	0	9.09	9.09	18.18	9.09	0	0	0	9.09	18.18	18.18	0	0	0	9.09	0	9.09	0	9.09	0	18.18	0	18.18	0
HC	subject22.xlsx	22	18	Categorical	Positive	success	My kids doing well	5	5	5	4	1	50	74.76	99	4	0	100	75	25	25	25	0	0	0	0	0	0	0	25	25	0	0	25	0	0	0	0	0	25	25	0	0	0	0	25	0	0	0
HC	subject22.xlsx	22	23	Categorical	Positive	kiss	Kissing my wife repeatedly	4	5	3	4	37.39	50	99	99	4	50	100	25	25	25	25	0	0	0	0	0	0	0	0	0	0	0	0	0	0	0	0	0	25	25	0	0	0	0	25	25	0	25
HC	subject22.xlsx	22	25	Categorical	Positive	laughter	Children's laughter	5	5	5	2	92.84	99	1	99	2	100	100	0	0	0	0	0	0	0	0	0	0	0	0	0	0	0	0	0	0	0	0	0	50	50	0	0	0	0	50	0	0	0
HC	subject22.xlsx	22	29	Categorical	Positive	home	How I felt at home living with parents	4	4	2	8	71.61	50	99	25.77	8	12.5	100	50	12.5	12.5	12.5	0	0	0	0	0	0	25	0	12.5	12.5	0	25	0	0	12.5	0	0	0	0	0	0	0	0	12.5	12.5	0	0
HC	subject22.xlsx	22	33	Categorical	Positive	journal	Youth pastor always tells kids pray journal pray	3	4	5	8	92.84	99	74.76	25.77	8	12.5	87.5	0	0	0	0	0	0	0	0	0	0	0	0	0	0	0	37.5	0	0	0	0	0	0	0	0	0	0	0	25	0	0	0
HC	subject22.xlsx	22	34	Categorical	Positive	proud	The kids, and how proud I am of the things they choose to do	5	4	5	14	28.22	76.25	13.15	99	14	0	100	78.57	21.43	14.29	7.14	0	0	0	7.14	7.14	14.29	14.29	14.29	7.14	14.29	0	14.29	0	0	7.14	0	0	7.14	7.14	0	0	0	0	14.29	0	0	0
HC	subject22.xlsx	22	37	Categorical	Positive	office	Watching the Office	5	4	5	3	99	50	1	25.77	3	33.33	100	33.33	0	0	0	0	0	0	0	0	33.33	0	0	0	0	0	33.33	0	0	0	0	0	0	0	0	0	0	0	0	0	0	0
HC	subject22.xlsx	22	42	Categorical	Positive	adventure	Oldest son is a member of Adventure club and likes it	4	4	5	11	79.25	96.52	2.4	99	11	9.09	100	45.45	9.09	0	0	0	0	0	0	9.09	9.09	9.09	9.09	0	9.09	0	18.18	9.09	9.09	0	0	0	18.18	18.18	0	0	0	0	18.18	9.09	0	0
HC	subject23.xlsx	23	7	Categorical	Positive	friend	Grandpa, hanging out with him at his house	3	3	5	8	99	99	1	25.77	8	25	100	62.5	25	25	0	0	0	25	0	0	0	37.5	0	0	0	0	0	0	0	0	0	0	0	0	0	0	0	0	37.5	12.5	0	0
HC	subject23.xlsx	23	24	Categorical	Positive	teacher	Former teacher, how nice they were	3	5	3	6	1	95.2	23.51	99	6	16.67	100	50	16.67	16.67	0	0	0	0	16.67	0	0	0	16.67	16.67	16.67	0	16.67	33.33	16.67	16.67	0	0	16.67	16.67	0	0	0	0	16.67	0	0	0
HC	subject23.xlsx	23	35	Categorical	Positive	irritate	Ask my brother a lot of dumb questions	3	3	5	8	99	50	74.76	1	8	25	100	37.5	12.5	12.5	12.5	0	0	0	0	0	12.5	12.5	0	0	0	0	12.5	12.5	0	0	0	12.5	12.5	0	12.5	0	12.5	0	25	12.5	0	0
HC	subject23.xlsx	23	43	Categorical	Positive	paper	Stack of papers in High school with clear wrapping around them	1	5	2	11	99	81.84	85.21	25.77	11	9.09	81.82	45.45	9.09	9.09	0	0	0	0	9.09	0	0	36.36	0	9.09	0	0	0	18.18	0	0	0	0	0	0	0	0	0	0	9.09	0	0	0
HC	subject23.xlsx	23	60	Categorical	Positive	tool	Band Tool and how roomate listens to them on the radio	3	5	5	11	79.25	99	31.94	25.77	11	18.18	90.91	54.55	9.09	9.09	0	0	0	0	9.09	0	9.09	18.18	0	9.09	18.18	0	9.09	0	0	9.09	0	0	0	0	0	0	0	0	36.36	0	9.09	0
HC	subject24.xlsx	24	21	Categorical	Positive	kiss	Kissing ex GF	4	3	4	3	92.84	99	1	99	3	33.33	100	0	0	0	0	0	0	0	0	0	0	0	0	0	0	0	0	0	0	0	0	0	33.33	33.33	0	0	0	0	66.67	0	33.33	33.33
HC	subject24.xlsx	24	29	Categorical	Positive	laughter	GF laughing, multiple occasions	3	3	5	4	92.84	99	74.76	99	4	75	100	0	0	0	0	0	0	0	0	0	0	0	0	0	0	0	0	0	0	0	0	25	25	25	0	0	0	0	25	0	25	25
HC	subject24.xlsx	24	47	Categorical	Positive	treat	Treating Patients	1	2	5	2	92.84	50	1	25.77	2	100	0	0	0	0	0	0	0	0	0	0	0	0	0	0	0	0	0	0	0	0	0	0	0	0	0	0	0	0	0	0	0	0
HC	subject25.xlsx	25	7	Categorical	Positive	friend	Good friend I've known since we were kids, going through tough times	4	5	3	12	60.8	99	99	99	12	8.33	100	41.67	16.67	16.67	8.33	8.33	0	0	0	0	0	16.67	16.67	0	0	0	33.33	8.33	0	0	0	0	16.67	8.33	0	0	0	0	25	0	8.33	0
HC	subject25.xlsx	25	8	Categorical	Positive	custom	Wife has a tradition of taking shoes off inside a house	2	5	5	11	99	81.84	31.94	25.77	11	9.09	100	54.55	0	0	0	0	0	0	0	0	18.18	27.27	9.09	0	0	0	18.18	0	0	0	0	0	0	0	0	0	0	0	9.09	9.09	0	9.09
HC	subject25.xlsx	25	14	Categorical	Positive	relaxed	Where my wife used to live they had a jucuzzi we went to all the time	2	3	3	16	84.57	96.95	74.76	25.77	16	6.25	93.75	56.25	18.75	18.75	6.25	6.25	0	0	6.25	0	12.5	12.5	6.25	6.25	0	0	25	0	0	6.25	0	6.25	0	0	0	0	0	0	18.75	6.25	0	6.25
HC	subject25.xlsx	25	22	Categorical	Positive	funeral	Did funerals for the navy as part of job	3	5	5	9	99	50	1	25.77	9	11.11	88.89	55.56	0	0	0	0	0	0	0	0	11.11	33.33	11.11	0	11.11	0	11.11	11.11	11.11	0	0	11.11	0	0	0	0	0	0	0	0	0	0
HC	subject25.xlsx	25	48	Categorical	Positive	treat	Feed brother in law's dogs treats	2	5	5	6	99	95.2	23.51	25.77	6	16.67	66.67	16.67	0	0	0	0	0	0	0	0	0	16.67	0	0	0	0	0	0	0	0	0	0	0	0	0	0	0	0	16.67	16.67	0	0
HC	subject25.xlsx	25	52	Categorical	Positive	reserved	Seats being reserved at an event	1	3	4	6	99	50	98.01	25.77	6	16.67	66.67	50	0	0	0	0	0	0	0	0	16.67	16.67	16.67	0	0	0	16.67	0	0	0	0	0	0	0	0	0	0	0	0	0	0	0
HC	subject26.xlsx	26	9	Categorical	Positive	friend	Best friend, him being there for me	4	5	5	7	5.53	92.33	1	99	7	0	100	71.43	28.57	28.57	14.29	0	0	14.29	0	0	0	14.29	14.29	14.29	0	0	14.29	14.29	14.29	0	0	0	14.29	14.29	0	0	0	0	28.57	0	14.29	0
HC	subject29.xlsx	29	11	Categorical	Positive	book	Dad read sister and him a book	4	3	1	7	67.14	99	1	25.77	7	0	100	42.86	14.29	14.29	0	0	0	14.29	0	0	14.29	0	0	0	14.29	0	14.29	0	0	0	0	0	0	0	0	0	0	0	42.86	28.57	0	14.29
HC	subject29.xlsx	29	26	Categorical	Positive	home	My house in general, growing up, whole family there	4	4	1	9	92.84	50	99	25.77	9	22.22	100	44.44	11.11	11.11	11.11	0	0	0	0	0	0	22.22	0	11.11	0	0	11.11	11.11	0	0	0	11.11	0	0	0	0	0	0	11.11	11.11	0	0
HC	subject29.xlsx	29	27	Categorical	Positive	highway	Traveling b/w Texas and Tulsa	2	2	3	6	60.8	50	23.51	25.77	6	16.67	50	16.67	0	0	0	0	0	0	0	0	0	0	0	0	16.67	0	16.67	0	0	0	0	0	0	0	0	0	0	0	0	0	0	0
HC	subject29.xlsx	29	46	Categorical	Positive	treat	Daughter and I Tuesday went to McDs for ice cream every week	3	4	3	12	92.84	50	98.01	25.77	12	16.67	83.33	33.33	8.33	8.33	8.33	0	0	0	0	0	0	16.67	0	0	8.33	0	8.33	0	0	0	0	8.33	0	0	0	0	0	0	8.33	8.33	0	8.33
HC	subject29.xlsx	29	54	Categorical	Positive	tool	Grandpa's shop growing up working with tools	3	4	1	7	99	92.33	89.63	25.77	7	42.86	85.71	28.57	0	0	0	0	0	0	0	0	0	28.57	0	0	0	0	28.57	0	0	0	0	0	0	0	0	0	0	0	14.29	14.29	0	0
HC	subject30.xlsx	30	8	Categorical	Positive	custom	What we do at Christmas	2	3	2	5	8.19	99	99	25.77	5	20	100	80	40	20	0	20	0	0	0	20	0	20	20	0	0	0	20	0	0	20	0	0	0	0	0	0	0	0	20	0	0	0
HC	subject30.xlsx	30	39	Categorical	Positive	adventure	Family vacations always adventerous	4	4	2	4	92.84	99	74.76	25.77	4	50	75	0	0	0	0	0	0	0	0	0	0	0	0	0	0	0	0	0	0	0	0	0	0	0	0	0	0	0	25	25	0	0
HC	subject30.xlsx	30	40	Categorical	Positive	hat	Dad always wears a hat	3	4	2	5	99	97.69	43.37	25.77	5	0	80	20	0	0	0	0	0	0	0	0	20	0	0	0	0	0	20	0	0	0	0	0	0	0	0	0	0	0	20	20	0	0
HC	subject30.xlsx	30	45	Categorical	Positive	plant	Planting my plants in flower bed	4	4	5	6	92.84	4.8	98.01	25.77	6	16.67	50	33.33	16.67	16.67	16.67	0	0	0	0	0	0	16.67	0	0	0	0	0	0	0	0	0	0	0	0	0	0	0	0	0	0	0	0
HC	subject30.xlsx	30	58	Categorical	Positive	poster	Poster sales at college	4	4	3	4	99	50	74.76	25.77	4	25	75	25	0	0	0	0	0	0	0	0	0	25	0	0	0	0	0	0	0	0	0	0	0	0	0	0	0	0	0	0	0	0
HC	subject32.xlsx	32	7	Categorical	Positive	custom	Custom to go to Burger King after church	3	4	2	8	99	89.42	74.76	25.77	8	0	87.5	37.5	0	0	0	0	0	0	0	0	0	37.5	0	0	0	0	12.5	12.5	12.5	0	0	0	0	0	0	0	0	0	12.5	0	0	0
HC	subject34.xlsx	34	24	Categorical	Positive	safe	When my husband hugs me	3	3	5	5	1	2.31	99	99	5	20	100	60	40	40	40	0	0	0	0	0	0	0	0	20	20	0	0	0	0	20	0	0	20	20	0	0	0	0	20	20	0	0
HC	subject34.xlsx	34	28	Categorical	Positive	home	House we live in now, feeling of being home	3	3	5	9	74.89	98.62	98.01	25.77	9	11.11	100	55.56	11.11	11.11	0	11.11	0	0	0	0	0	22.22	11.11	11.11	0	0	33.33	0	0	0	0	0	0	0	0	0	0	0	11.11	0	0	0
HC	subject34.xlsx	34	30	Categorical	Positive	highway	Trips on highway as a child, going on vacation	2	3	2	9	99	86.68	99	25.77	9	22.22	88.89	44.44	0	0	0	0	0	0	0	0	11.11	33.33	0	0	11.11	0	22.22	11.11	11.11	0	0	0	0	0	0	0	0	0	11.11	0	0	0
HC	subject35.xlsx	35	26	Categorical	Positive	laughter	People used to say they could hear me laughing across school	2	1	2	11	79.25	99	2.4	99	11	9.09	100	45.45	18.18	18.18	9.09	0	0	0	9.09	0	0	18.18	9.09	0	0	0	36.36	0	0	0	0	0	9.09	9.09	0	0	0	0	36.36	0	0	0
HC	subject35.xlsx	35	31	Categorical	Positive	win	Winning things, son won a few things	1	1	5	7	67.14	92.33	1	99	7	14.29	100	42.86	28.57	0	0	0	0	0	0	28.57	14.29	0	0	0	0	0	14.29	14.29	0	0	0	14.29	28.57	28.57	0	0	0	0	14.29	14.29	0	0
HC	subject35.xlsx	35	54	Categorical	Positive	lost	TV show, watching it	1	1	3	4	37.39	50	1	25.77	4	25	100	25	25	0	0	0	0	0	0	25	0	0	0	0	0	0	25	0	0	0	0	0	0	0	0	0	0	0	0	0	0	0
HC	subject35.xlsx	35	57	Categorical	Positive	lucky	All the things we've won	3	3	4	5	8.19	99	1	99	5	0	100	60	40	20	0	20	0	0	0	20	20	0	20	0	0	0	40	0	0	0	0	20	20	20	0	0	0	0	20	0	0	0
HC	subject36.xlsx	36	6	Categorical	Positive	respect	Teaching my child respect	4	4	5	4	37.39	50	74.76	99	4	50	100	25	25	25	25	0	0	0	0	0	0	0	0	0	0	0	0	0	0	0	0	0	25	25	0	0	0	0	25	0	0	0
HC	subject36.xlsx	36	26	Categorical	Positive	laughter	Laughing with my son	4	4	5	4	92.84	50	74.76	99	4	25	100	50	25	25	25	0	0	0	0	0	0	25	0	0	0	0	0	0	0	0	0	0	25	25	0	0	0	0	25	25	0	0
HC	subject36.xlsx	36	40	Categorical	Positive	beauty	My son always says things are beautiful	4	2	5	7	5.53	92.33	89.63	99	7	14.29	100	42.86	28.57	14.29	14.29	0	0	0	0	14.29	0	0	14.29	0	0	0	28.57	14.29	0	0	0	0	14.29	14.29	0	0	0	0	28.57	14.29	0	0
HC	subject36.xlsx	36	41	Categorical	Positive	office	Watching the office reruns	4	3	5	4	99	50	1	25.77	4	25	75	25	0	0	0	0	0	0	0	0	25	0	0	0	0	0	25	0	0	0	0	0	0	0	0	0	0	0	0	0	0	0
HC	subject36.xlsx	36	43	Categorical	Positive	treat	Eating rice crispy treats	4	3	5	4	92.84	50	1	25.77	4	0	50	0	0	0	0	0	0	0	0	0	0	0	0	0	0	0	25	0	0	0	0	0	0	0	0	0	0	0	0	0	0	0
HC	subject37.xlsx	37	14	Categorical	Positive	phase	Studying with GF last year	3	4	5	5	99	97.69	99	25.77	5	20	100	20	0	0	0	0	0	0	0	0	0	20	0	0	0	0	0	0	0	0	0	0	0	0	0	0	0	0	20	0	20	20
HC	subject37.xlsx	37	37	Categorical	Positive	beauty	GF thinking about things sshe's done	4	5	5	6	17.96	95.2	23.51	25.77	6	16.67	83.33	50	16.67	0	0	0	0	0	0	16.67	0	16.67	16.67	16.67	0	0	33.33	0	0	0	0	0	0	0	0	0	0	0	16.67	0	16.67	16.67
HC	subject37.xlsx	37	57	Categorical	Positive	alone	Times I've relaxed alone in dorm	2	2	5	6	60.8	4.8	99	25.77	6	16.67	100	33.33	16.67	16.67	16.67	0	0	0	0	0	0	16.67	16.67	0	0	0	16.67	16.67	0	0	0	0	33.33	16.67	16.67	0	0	16.67	0	0	0	0
HC	subject38.xlsx	38	7	Categorical	Positive	puppy	Thinking about my 2 puppies	5	5	3	5	51.43	2.31	99	25.77	5	40	60	40	20	20	20	0	0	0	0	0	0	20	0	20	0	0	20	0	0	0	20	0	0	0	0	0	0	0	0	0	0	0
HC	subject38.xlsx	38	13	Categorical	Positive	relaxed	Husband and I walk around lake in evening	4	5	5	8	71.61	50	99	25.77	8	25	87.5	50	12.5	12.5	12.5	0	0	0	0	0	0	25	0	12.5	12.5	0	12.5	0	0	0	0	0	0	0	0	0	0	0	12.5	12.5	0	0
HC	subject38.xlsx	38	28	Categorical	Positive	hotel	Crescent hotel in AK where we stayed on honeymoon and anniversary	4	4	3	11	79.25	99	99	25.77	11	27.27	81.82	45.45	9.09	9.09	0	9.09	0	0	0	0	0	18.18	0	9.09	9.09	0	9.09	0	0	9.09	0	0	0	0	0	0	0	0	18.18	9.09	0	0
HC	subject38.xlsx	38	35	Categorical	Positive	news	Channel 9, kept me going when we lived in OK	3	4	4	10	24.86	84.14	99	99	10	10	90	40	20	20	10	10	0	0	0	0	0	10	0	10	10	0	30	0	0	10	10	0	10	10	0	0	0	0	10	0	0	0
HC	subject39.xlsx	39	6	Categorical	Positive	city	Being back in my home town	1	3	2	6	17.96	4.8	99	25.77	6	0	100	66.67	16.67	16.67	16.67	0	0	0	0	0	0	16.67	16.67	16.67	0	0	16.67	0	0	0	0	0	0	0	0	0	0	0	0	0	0	0
HC	subject39.xlsx	39	7	Categorical	Positive	puppy	Playing with my dog	3	4	5	4	92.84	1	74.76	99	4	25	75	50	25	25	25	0	0	0	0	0	0	25	0	0	0	0	25	0	0	0	0	0	25	25	0	0	0	0	0	0	0	0
HC	subject39.xlsx	39	8	Categorical	Positive	book	Mother reading books all the time	2	5	5	6	99	95.2	23.51	25.77	6	16.67	100	16.67	0	0	0	0	0	0	0	0	16.67	0	0	0	0	0	16.67	0	0	0	0	16.67	0	0	0	0	0	0	16.67	16.67	0	16.67
HC	subject39.xlsx	39	12	Categorical	Positive	custom	Me and my dad customizing cars together	4	5	2	7	5.53	50	99	25.77	7	28.57	71.43	42.86	28.57	28.57	28.57	0	0	0	0	0	0	0	0	0	14.29	0	0	0	0	0	0	0	0	0	0	0	0	0	28.57	14.29	0	0
HC	subject39.xlsx	39	21	Categorical	Positive	teacher	Hihgh scholl teacher, doing nothing in class	1	5	2	7	67.14	7.67	13.15	25.77	7	28.57	71.43	42.86	0	0	0	0	0	0	0	0	0	14.29	14.29	0	0	14.29	14.29	0	0	0	0	0	0	0	0	0	0	0	0	0	0	0
HC	subject39.xlsx	39	34	Categorical	Positive	journal	Having to write in one every day in high school	1	3	2	10	99	50	99	25.77	10	0	100	40	0	0	0	0	0	0	0	0	0	30	10	0	0	0	20	10	0	0	10	10	0	0	0	0	0	0	0	0	0	0
HC	subject39.xlsx	39	41	Categorical	Positive	hat	Dad always wearing his hats	2	5	2	5	51.43	99	1	25.77	5	20	80	20	20	20	0	0	0	20	0	0	0	0	0	0	0	0	20	0	0	0	0	0	0	0	0	0	0	0	40	20	0	0
HC	subject39.xlsx	39	47	Categorical	Positive	treat	tick or trating each year with kids	2	5	3	7	92.84	50	89.63	25.77	7	14.29	71.43	28.57	0	0	0	0	0	0	0	0	0	14.29	0	0	14.29	0	0	0	0	0	0	14.29	0	0	0	0	0	0	14.29	0	0	0
HC	subject39.xlsx	39	57	Categorical	Positive	poster	Sciene project poster every year	1	4	2	5	92.84	50	43.37	25.77	5	20	80	0	0	0	0	0	0	0	0	0	0	0	0	0	0	0	0	0	0	0	0	20	0	0	0	0	0	0	0	0	0	0
HC	subject39.xlsx	39	58	Categorical	Positive	tool	Dad working on cars with tools	2	4	2	6	99	95.2	23.51	25.77	6	16.67	66.67	33.33	0	0	0	0	0	0	0	0	0	33.33	0	0	0	0	16.67	0	0	0	0	0	0	0	0	0	0	0	16.67	16.67	0	0
HC	subject39.xlsx	39	59	Categorical	Positive	alone	Being home alone	1	3	2	3	17.96	50	1	1	3	0	100	33.33	0	0	0	0	0	0	0	0	0	0	33.33	0	0	0	33.33	33.33	0	0	0	0	33.33	0	33.33	0	0	33.33	0	0	0	0
HC	subject39.xlsx	39	60	Categorical	Positive	lucky	Winning bingo	2	5	2	2	92.84	50	1	99	2	50	50	0	0	0	0	0	0	0	0	0	0	0	0	0	0	0	0	0	0	0	0	0	50	50	0	0	0	0	0	0	0	0
HC	subject41.xlsx	41	8	Categorical	Positive	book	Reading Moby Dick	1	1	3	3	92.84	1	1	25.77	3	33.33	66.67	0	0	0	0	0	0	0	0	0	0	0	0	0	0	0	33.33	0	0	0	0	0	0	0	0	0	0	0	0	0	0	0
HC	subject41.xlsx	41	43	Categorical	Positive	treat	Different things I treat myself to	2	2	5	6	17.96	1	99	99	6	16.67	100	66.67	50	33.33	33.33	0	0	0	0	16.67	0	16.67	0	0	0	0	0	16.67	16.67	0	0	0	16.67	16.67	0	0	0	0	0	0	0	0
HC	subject41.xlsx	41	44	Categorical	Positive	party	Picturing hanging out with a lor of friends	3	3	4	8	99	89.42	7.84	25.77	8	37.5	75	50	0	0	0	0	0	0	0	0	12.5	37.5	0	0	0	0	0	0	0	0	0	0	0	0	0	0	0	0	12.5	0	12.5	0
HC	subject41.xlsx	41	50	Categorical	Positive	window	window in my room I like to look out of	4	4	5	10	99	2.31	99	99	10	0	100	60	20	20	20	0	0	0	0	0	0	40	0	0	0	0	20	0	0	0	0	0	10	10	0	0	0	0	0	0	0	0
HC	subject44.xlsx	44	32	Categorical	Positive	journal	Reading the Wall street journal	1	1	5	5	99	50	99	25.77	5	40	80	20	0	0	0	0	0	0	0	0	20	0	0	0	0	0	20	0	0	0	0	0	0	0	0	0	0	0	0	0	0	0
HC	subject44.xlsx	44	60	Categorical	Positive	peace	I like going to the mountains, relaxing on vacation	2	3	4	9	99	13.32	98.01	99	9	33.33	88.89	44.44	11.11	11.11	11.11	0	0	0	0	0	11.11	22.22	0	0	0	0	22.22	0	0	0	0	0	22.22	22.22	0	0	0	0	0	0	0	0
HC	subject45.xlsx	45	21	Categorical	Positive	safe	Giving my dad hugs	3	4	5	4	37.39	99	74.76	99	4	0	100	25	25	25	25	0	0	0	0	0	0	0	0	0	0	0	25	0	0	0	0	0	50	50	0	0	0	0	50	25	0	0
HC	subject45.xlsx	45	43	Categorical	Positive	treat	Giving dogs treats and playing with them	2	4	2	7	67.14	99	1	99	7	14.29	71.43	42.86	14.29	14.29	0	0	0	0	14.29	0	0	14.29	0	0	14.29	0	28.57	0	0	0	0	0	28.57	28.57	0	0	0	0	28.57	0	0	0
HC	subject46.xlsx	46	36	Categorical	Positive	proud	Professors saying proud of me	4	4	5	5	92.84	50	43.37	99	5	20	100	40	20	20	20	0	0	0	0	0	0	20	0	0	0	0	20	0	0	0	0	0	20	20	0	0	0	0	20	0	0	0
HC	subject47.xlsx	47	8	Categorical	Positive	puppy	My dog, had him in high school, playing with him	3	4	2	10	51.43	84.14	3.37	99	10	10	90	60	30	30	10	0	0	20	0	0	0	20	10	0	0	0	20	10	0	0	0	0	10	10	0	0	0	0	20	0	0	0
HC	subject47.xlsx	47	34	Categorical	Positive	win	Song my roomate and I always listen to and dance around to	3	5	5	12	60.8	79.76	99	25.77	12	8.33	100	58.33	16.67	16.67	16.67	0	0	0	0	0	0	25	0	8.33	16.67	0	8.33	0	0	0	0	0	0	0	0	0	0	0	25	0	8.33	0
HC	subject47.xlsx	47	38	Categorical	Positive	hat	Nike hat I wear when I run	2	5	5	7	1	1	99	25.77	7	0	71.43	42.86	28.57	28.57	28.57	0	0	0	0	0	0	0	0	14.29	14.29	0	28.57	0	0	14.29	0	0	0	0	0	0	0	0	0	0	0	0
HC	subject49.xlsx	49	7	Categorical	Positive	puppy	Puppy sleeping in my bed with me	4	4	3	7	92.84	1	99	25.77	7	14.29	85.71	57.14	28.57	28.57	28.57	0	0	0	0	0	0	28.57	0	0	0	0	14.29	14.29	0	0	0	0	0	0	0	0	0	0	0	0	0	0
HC	subject49.xlsx	49	8	Categorical	Positive	friend	Best friend and I used to play on his trampoline	3	4	1	10	77.33	84.14	3.37	99	10	10	90	50	20	20	10	0	0	10	0	0	0	20	0	0	10	0	10	10	10	0	0	0	20	20	0	0	0	0	20	0	10	0
HC	subject49.xlsx	49	10	Categorical	Positive	book	Reading abunch of books in high school	2	2	2	7	99	50	89.63	25.77	7	14.29	85.71	28.57	0	0	0	0	0	0	0	0	0	28.57	0	0	0	0	14.29	14.29	0	0	0	0	0	0	0	0	0	0	0	0	0	0
HC	subject49.xlsx	49	28	Categorical	Positive	laughter	Laughing with my family	4	3	5	4	92.84	50	74.76	99	4	25	100	50	25	25	25	0	0	0	0	0	0	25	0	0	0	0	0	0	0	0	0	0	25	25	0	0	0	0	25	25	0	0
HC	subject49.xlsx	49	29	Categorical	Positive	highway	Driving down the highway in pickup	4	4	2	6	99	50	99	25.77	6	33.33	66.67	50	0	0	0	0	0	0	0	0	16.67	33.33	0	0	0	0	0	0	0	0	0	0	0	0	0	0	0	0	0	0	0	0
HC	subject51.xlsx	51	8	Categorical	Positive	custom	Family traditions for bday parties and chirstmas	5	4	5	7	92.84	99	1	99	7	42.86	85.71	28.57	0	0	0	0	0	0	0	0	0	14.29	0	0	14.29	0	0	0	0	0	0	0	14.29	14.29	0	0	0	0	28.57	14.29	0	0
HC	subject51.xlsx	51	12	Categorical	Positive	friend	Childhood freiend lived next door to me	5	4	1	7	92.84	7.67	99	25.77	7	28.57	85.71	28.57	14.29	14.29	14.29	0	0	0	0	0	0	14.29	0	0	0	0	14.29	14.29	0	0	0	0	0	0	0	0	0	0	0	0	0	0
HC	subject51.xlsx	51	27	Categorical	Positive	home	String of memories, images of home	3	3	5	6	99	50	23.51	25.77	6	16.67	83.33	33.33	0	0	0	0	0	0	0	0	0	33.33	0	0	0	0	0	0	0	0	0	0	0	0	0	0	0	0	0	0	0	0
HC	subject51.xlsx	51	33	Categorical	Positive	news	My husband watching the news	3	3	5	5	92.84	50	43.37	25.77	5	40	80	40	20	20	20	0	0	0	0	0	20	0	0	0	0	0	20	0	0	0	0	0	0	0	0	0	0	0	20	20	0	0
HC	subject51.xlsx	51	34	Categorical	Positive	proud	Times my mom told me she was proud of me	4	3	4	10	8.19	50	93.3	99	10	0	100	60	40	40	30	0	0	10	0	0	0	10	10	0	0	0	20	0	0	0	0	0	10	10	0	0	0	0	30	10	0	20
HC	subject54.xlsx	54	1	Categorical	Positive	respect	Aretha Franklin song hearing it, not one time	4	5	5	8	37.39	10.58	74.76	25.77	8	25	75	25	12.5	0	0	0	0	0	0	12.5	0	0	0	0	0	12.5	0	0	0	0	12.5	0	0	0	0	0	0	0	12.5	0	0	0
HC	subject54.xlsx	54	7	Categorical	Positive	custom	Our Christmas family traditions, every year	5	5	4	6	60.8	99	98.01	25.77	6	33.33	100	16.67	16.67	16.67	0	16.67	0	0	0	0	0	0	0	0	0	0	0	0	0	0	0	16.67	0	0	0	0	0	0	33.33	16.67	0	0
HC	subject54.xlsx	54	37	Categorical	Positive	office	Watching the office, when they started singing the theme song	4	5	4	10	77.33	84.14	43.37	25.77	10	30	90	40	10	10	0	0	0	0	10	0	20	0	0	10	10	0	30	0	0	10	0	0	0	0	0	0	0	0	10	0	0	0
HC	subject54.xlsx	54	53	Categorical	Positive	danger	Sister and I say "ooo danger"	4	5	3	6	17.96	95.2	23.51	1	6	0	100	33.33	16.67	16.67	16.67	0	0	0	0	0	0	0	0	0	16.67	0	16.67	0	0	0	0	0	16.67	0	16.67	0	0	0	33.33	16.67	0	16.67
HC	subject54.xlsx	54	55	Categorical	Positive	peace	we sang christmas carols and I was thinking of going to a ladies house	2	3	2	14	83	92.33	89.63	25.77	14	14.29	92.86	50	14.29	14.29	7.14	7.14	0	0	0	0	7.14	14.29	7.14	0	7.14	0	28.57	0	0	0	0	0	0	0	0	0	0	0	14.29	0	0	7.14
HC	subject56.xlsx	56	35	Categorical	Positive	proud	Parents are proud of how I do in school, several times	1	1	1	11	31.44	50	85.21	99	11	18.18	100	54.55	9.09	9.09	9.09	0	0	0	0	0	0	18.18	18.18	9.09	9.09	0	18.18	0	0	9.09	0	9.09	9.09	9.09	0	0	0	0	9.09	9.09	0	0
HC	subject56.xlsx	56	57	Categorical	Positive	lucky	Younger at grandparents I would lay on their bed at watch TV	1	2	1	12	92.84	79.76	98.01	25.77	12	16.67	100	50	16.67	16.67	8.33	0	0	0	8.33	0	0	25	8.33	0	0	0	16.67	8.33	8.33	0	0	0	0	0	0	0	0	0	16.67	8.33	0	0
HC	subject60.xlsx	60	10	Categorical	Positive	friend	My best friend from college, just hanging out with him	3	3	3	10	92.84	84.14	3.37	99	10	20	100	60	20	20	10	0	0	10	0	0	0	30	0	10	0	0	0	10	10	0	0	0	10	10	0	0	0	0	20	0	10	0
HC	subject60.xlsx	60	28	Categorical	Positive	home	My house, being there in general	3	5	5	6	17.96	4.8	98.01	25.77	6	16.67	100	66.67	16.67	16.67	16.67	0	0	0	0	0	0	16.67	16.67	16.67	0	0	16.67	16.67	0	0	0	0	0	0	0	0	0	0	0	0	0	0
HC	subject60.xlsx	60	35	Categorical	Positive	news	Watching the evening news	2	2	5	4	99	50	74.76	25.77	4	50	75	25	0	0	0	0	0	0	0	0	25	0	0	0	0	0	25	0	0	0	0	0	0	0	0	0	0	0	0	0	0	0
HC	subject60.xlsx	60	37	Categorical	Positive	office	The office that I work in, general	2	5	5	7	92.84	7.67	89.63	25.77	7	14.29	100	57.14	28.57	14.29	14.29	0	0	0	0	14.29	14.29	14.29	0	0	0	0	0	14.29	0	0	0	0	0	0	0	0	0	0	0	0	0	0
HC	subject60.xlsx	60	39	Categorical	Positive	hat	The hat my grandpa used to wear	3	4	2	7	99	50	13.15	25.77	7	14.29	85.71	42.86	14.29	14.29	14.29	0	0	0	0	0	14.29	14.29	0	0	0	0	28.57	0	0	0	0	0	0	0	0	0	0	0	14.29	14.29	0	0
HC	subject60.xlsx	60	42	Categorical	Positive	beauty	People misprounce my name a lot	3	2	3	6	92.84	95.2	23.51	25.77	6	16.67	83.33	33.33	16.67	16.67	16.67	0	0	0	0	0	16.67	0	0	0	0	0	0	0	0	0	0	16.67	0	0	0	0	0	0	33.33	0	0	0
HC	subject60.xlsx	60	52	Categorical	Positive	reserved	Receipe that requires reserving an item for later use	3	5	4	9	98.75	50	4.97	25.77	9	33.33	66.67	33.33	11.11	0	0	0	0	0	0	11.11	11.11	11.11	0	0	0	0	11.11	11.11	11.11	0	0	0	0	0	0	0	0	0	0	0	0	0
HC	subject60.xlsx	60	58	Categorical	Positive	lucky	I have a lucky streak some time, series of events over multiple years	3	3	3	13	97.77	22.08	94.81	99	13	7.69	84.62	38.46	7.69	7.69	7.69	0	0	0	0	0	7.69	15.38	7.69	0	0	0	7.69	7.69	0	0	0	23.08	7.69	7.69	0	0	0	0	0	0	0	0
HC	subject63.xlsx	63	7	Categorical	Positive	puppy	I had several puppy memories; got a dog from a shelter in Stillwater; got a puppy for Christmas a long time ago	3	3	3	22	99	32.48	96.4	25.77	22	22.73	77.27	40.91	4.55	4.55	4.55	0	0	0	0	0	18.18	13.64	4.55	0	0	0	13.64	0	0	0	0	4.55	0	0	0	0	0	0	0	0	0	0
HC	subject63.xlsx	63	26	Categorical	Positive	laughter	My little neice is cute and laughes a lot	4	4	5	9	45.11	13.32	58.07	99	9	11.11	88.89	44.44	11.11	11.11	11.11	0	0	0	0	0	11.11	0	11.11	0	11.11	0	11.11	11.11	0	0	0	11.11	22.22	22.22	0	0	0	0	0	0	0	0
HC	subject63.xlsx	63	34	Categorical	Positive	news	Watching the Onion News Network, not one particular time	3	4	4	9	92.84	1.38	58.07	25.77	9	33.33	66.67	22.22	0	0	0	0	0	0	0	0	11.11	0	0	0	0	11.11	11.11	11.11	11.11	0	11.11	0	0	0	0	0	0	0	0	0	0	0
HC	subject63.xlsx	63	37	Categorical	Positive	office	Watching the show the Office, makes me laugh a lot	4	4	5	10	99	15.86	3.37	99	10	10	100	40	10	10	10	0	0	0	0	0	30	0	0	0	0	0	20	0	0	0	0	10	10	10	0	0	0	0	0	0	0	0
HC	subject63.xlsx	63	49	Categorical	Positive	danger	We had a short school bus that we went to shows in and it was dangerous to ride in	4	4	3	19	76.19	98.19	81.22	1	19	5.26	94.74	63.16	21.05	10.53	0	10.53	0	0	0	10.53	5.26	21.05	10.53	0	5.26	0	15.79	10.53	0	0	0	0	5.26	0	5.26	0	0	0	10.53	0	0	0
HC	subject66.xlsx	66	3	Categorical	Positive	city	Tulsa, times I've felt good about it	4	3	5	7	5.53	7.67	99	99	7	0	85.71	42.86	28.57	14.29	14.29	0	0	0	0	14.29	0	14.29	14.29	14.29	0	0	28.57	0	0	0	0	0	14.29	14.29	0	0	0	0	0	0	0	0
HC	subject66.xlsx	66	10	Categorical	Positive	friend	Best friend in Skiatook, good times we've had	5	4	3	8	37.39	99	74.76	99	8	12.5	87.5	37.5	12.5	12.5	0	12.5	0	0	0	0	0	12.5	25	0	0	0	25	12.5	12.5	0	0	0	25	25	0	0	0	0	25	0	12.5	0
HC	subject66.xlsx	66	18	Categorical	Positive	relaxed	Last week being snowed in, haed 4 days off work and there were times when I had the house to myself	4	4	5	21	40.66	17.04	99	25.77	21	0	85.71	57.14	9.52	9.52	9.52	0	0	0	0	0	4.76	14.29	14.29	9.52	9.52	0	14.29	0	0	4.76	4.76	0	0	0	0	0	0	0	0	0	0	0
HC	subject66.xlsx	66	22	Categorical	Positive	teacher	College, my favorite professor, he got really involved, ups and downs	3	3	4	11	12.85	50	2.4	99	11	36.36	81.82	36.36	18.18	18.18	9.09	0	0	9.09	0	0	0	0	0	9.09	9.09	0	9.09	9.09	0	0	0	0	9.09	9.09	0	0	0	0	18.18	0	0	0
HC	subject66.xlsx	66	26	Categorical	Positive	home	My parents place, always feels like home when I go there	5	3	3	11	12.85	18.16	99	25.77	11	9.09	100	45.45	18.18	18.18	18.18	0	0	0	0	0	0	9.09	0	18.18	9.09	0	18.18	0	9.09	9.09	0	0	0	0	0	0	0	0	9.09	9.09	0	0
HC	subject66.xlsx	66	37	Categorical	Positive	hat	Grandpa used to wear a goofy cowboy hat	3	3	1	8	99	99	1	25.77	8	12.5	75	25	0	0	0	0	0	0	0	0	12.5	12.5	0	0	0	0	25	0	0	0	0	0	0	0	0	0	0	0	25	12.5	0	0
HC	subject66.xlsx	66	53	Categorical	Positive	confident	Charlie Sheen in 2 and a half men, he's a crazy guy	5	5	5	12	92.84	99	1	1	12	8.33	75	41.67	8.33	8.33	0	0	0	8.33	0	0	16.67	8.33	8.33	0	8.33	0	8.33	8.33	0	0	16.67	0	8.33	0	8.33	0	0	0	25	0	8.33	0
HC	subject66.xlsx	66	55	Categorical	Positive	alone	How much last week I needed some alone time	4	4	5	9	17.96	13.32	98.01	1	9	0	100	22.22	11.11	11.11	11.11	0	0	0	0	0	0	0	0	11.11	11.11	0	11.11	11.11	0	11.11	0	22.22	11.11	0	11.11	0	0	11.11	0	0	0	0
HC	subject78.xlsx	78	7	Categorical	Positive	friend	Friend named Kevin, we used to play videogames together	4	3	1	9	92.84	99	4.97	99	9	22.22	88.89	22.22	11.11	11.11	0	11.11	0	0	0	0	0	11.11	0	0	0	0	22.22	0	0	0	0	0	11.11	11.11	0	0	0	0	33.33	0	11.11	0
HC	subject78.xlsx	78	15	Categorical	Positive	phase	Playing Phase 10 with faimly	1	1	1	5	99	50	1	99	5	20	40	20	0	0	0	0	0	0	0	0	0	20	0	0	0	0	20	0	0	0	20	0	20	20	0	0	0	0	0	0	0	0
HC	subject78.xlsx	78	20	Categorical	Positive	teacher	Class I had with a really good math teacher, she was nice, great	2	2	2	13	42.69	22.08	1.4	99	13	7.69	100	53.85	15.38	15.38	7.69	0	0	7.69	0	0	7.69	7.69	15.38	7.69	0	0	15.38	15.38	0	0	0	0	23.08	23.08	0	0	0	0	7.69	0	0	7.69
HC	subject78.xlsx	78	35	Categorical	Positive	journal	When I started keeping a jounral in elementary school	1	2	1	9	74.89	13.32	99	25.77	9	44.44	77.78	44.44	11.11	11.11	11.11	0	0	0	0	0	11.11	11.11	0	11.11	11.11	0	11.11	0	0	11.11	0	0	0	0	0	0	0	0	0	0	0	0
HC	subject78.xlsx	78	49	Categorical	Positive	lost	Watching the show with my mom	2	4	3	6	99	50	23.51	25.77	6	16.67	100	50	16.67	16.67	16.67	0	0	0	0	0	16.67	16.67	0	0	0	0	16.67	0	0	0	0	0	0	0	0	0	0	0	16.67	16.67	0	16.67
HC	subject82.xlsx	82	6	Categorical	Positive	respect	Hearnig the Aretha Frankling song	2	1	3	5	99	50	1	25.77	5	40	40	20	0	0	0	0	0	0	0	0	20	0	0	0	0	0	0	0	0	0	0	0	0	0	0	0	0	0	0	0	0	0
HC	subject82.xlsx	82	8	Categorical	Positive	friend	My BF Chuck, times we've had, his roundedness	5	5	5	8	1	99	7.84	25.77	8	12.5	75	50	37.5	37.5	12.5	12.5	0	12.5	0	0	0	0	25	0	0	0	25	0	0	0	0	0	0	0	0	0	0	0	37.5	0	12.5	0
HC	subject82.xlsx	82	11	Categorical	Positive	custom	When I make custom mighty mug, plastic figures	4	4	4	8	11.24	10.58	99	25.77	8	25	62.5	25	12.5	12.5	12.5	0	0	0	0	0	0	0	0	12.5	12.5	0	12.5	0	0	12.5	0	0	0	0	0	0	0	0	0	0	0	0
HC	subject82.xlsx	82	19	Categorical	Positive	teacher	My second grade teacher, she sat there and pointed at things with a rulor	2	2	1	14	67.14	50	13.15	25.77	14	14.29	85.71	57.14	21.43	14.29	7.14	0	0	7.14	0	7.14	7.14	14.29	0	7.14	7.14	0	7.14	0	0	0	7.14	0	0	0	0	0	0	0	7.14	0	0	7.14
HC	subject82.xlsx	82	22	Categorical	Positive	fight	Playing Pokemon	3	5	5	2	92.84	50	1	99	2	100	50	0	0	0	0	0	0	0	0	0	0	0	0	0	0	0	50	0	0	0	0	0	50	50	0	0	0	0	0	0	0	0
HC	subject82.xlsx	82	32	Categorical	Positive	win	When I won fighting games Brady wouldn't play anymore	3	3	4	9	1	50	58.07	99	9	33.33	88.89	44.44	22.22	11.11	11.11	0	0	0	0	11.11	0	0	11.11	11.11	11.11	11.11	22.22	0	0	11.11	0	0	33.33	22.22	11.11	0	11.11	0	22.22	0	0	0
HC	subject82.xlsx	82	38	Categorical	Positive	adventure	Cartoon called Adventure Time, commercials for it	2	2	5	7	92.84	92.33	13.15	99	7	42.86	100	28.57	14.29	0	0	0	0	0	0	14.29	0	14.29	0	0	0	0	14.29	0	0	0	0	0	14.29	14.29	0	0	0	0	14.29	0	0	0
HC	subject82.xlsx	82	48	Categorical	Positive	paper	I draw on paper all the time	4	4	5	7	99	7.67	99	25.77	7	0	85.71	42.86	14.29	14.29	14.29	0	0	0	0	0	14.29	14.29	0	0	0	0	0	0	0	0	0	14.29	0	0	0	0	0	0	0	0	0	0
HC	subject82.xlsx	82	51	Categorical	Positive	lost	Watchign Lost with Brady when we first met	4	5	4	8	37.39	99	74.76	1	8	12.5	75	37.5	12.5	12.5	0	12.5	0	0	0	0	0	12.5	0	12.5	12.5	0	25	0	0	12.5	12.5	0	12.5	0	12.5	0	0	12.5	25	0	0	0
HC	subject82.xlsx	82	56	Categorical	Positive	lucky	I have money luck powers, I get money when I need it, it happens	3	5	5	14	1	1.67	52.86	99	14	7.14	100	50	35.71	21.43	21.43	0	0	0	0	14.29	0	0	7.14	7.14	7.14	0	28.57	0	0	7.14	0	0	7.14	7.14	0	0	0	0	0	0	0	0
HC	subject98.xlsx	98	10	Categorical	Positive	puppy	My dog, when I got her , taking her to puppy class	2	2	3	11	3.76	50	2.4	25.77	11	0	81.82	54.55	36.36	36.36	18.18	0	0	18.18	0	0	0	9.09	0	9.09	9.09	0	18.18	0	0	9.09	0	0	0	0	0	0	0	0	18.18	0	0	18.18
HC	subject98.xlsx	98	11	Categorical	Positive	friend	Mt BF from elementary school, hanging out, stuff we did	3	3	1	10	77.33	99	3.37	25.77	10	20	90	50	20	10	0	10	0	0	0	10	0	20	10	0	0	0	10	0	0	0	0	0	0	0	0	0	0	0	20	0	10	0
HC	subject98.xlsx	98	19	Categorical	Positive	safe	What I do for work, security for federal buildings	2	2	5	9	74.89	13.32	4.97	99	9	33.33	77.78	55.56	22.22	11.11	11.11	0	0	0	0	11.11	0	22.22	11.11	0	0	0	11.11	0	0	11.11	0	0	11.11	11.11	0	0	0	0	0	0	0	0
HC	subject98.xlsx	98	22	Categorical	Positive	fight	Practicing grappling with buddies, many times	1	2	3	6	99	95.2	23.51	25.77	6	50	83.33	16.67	0	0	0	0	0	0	0	0	0	16.67	0	0	0	0	16.67	0	0	0	0	16.67	0	0	0	0	0	0	16.67	0	16.67	0
HC	subject98.xlsx	98	25	Categorical	Positive	laughter	Holidays with my family	4	2	3	4	92.84	50	74.76	25.77	4	25	100	50	25	25	25	0	0	0	0	0	0	25	0	0	0	0	0	0	0	0	0	0	0	0	0	0	0	0	25	25	0	0
HC	subject98.xlsx	98	26	Categorical	Positive	home	Couple different memories of my house and living in CO	2	2	3	10	92.84	2.31	99	25.77	10	20	90	40	10	10	10	0	0	0	0	0	0	20	0	0	10	0	10	10	10	0	0	10	0	0	0	0	0	0	0	0	0	0
HC	subject98.xlsx	98	28	Categorical	Positive	highway	Driving back and forth between here and Co	3	3	3	8	11.24	50	74.76	25.77	8	25	75	62.5	0	0	0	0	0	0	0	0	0	12.5	0	25	25	0	0	0	0	0	0	0	0	0	0	0	0	0	0	0	0	0
HC	subject98.xlsx	98	34	Categorical	Positive	news	Watching and reading the news on my ipad	2	2	5	8	92.84	10.58	74.76	25.77	8	25	75	50	12.5	12.5	12.5	0	0	0	0	0	12.5	12.5	0	0	12.5	0	25	0	0	0	0	0	0	0	0	0	0	0	0	0	0	0
HC	subject98.xlsx	98	41	Categorical	Positive	office	Watching the TV show the office	3	1	5	6	99	50	1	25.77	6	16.67	100	33.33	0	0	0	0	0	0	0	0	33.33	0	0	0	0	0	16.67	0	0	0	0	0	0	0	0	0	0	0	0	0	0	0
HC	subject98.xlsx	98	44	Categorical	Positive	treat	Giving treats to my dog, many times	1	1	5	7	92.84	50	89.63	99	7	0	71.43	28.57	14.29	14.29	14.29	0	0	0	0	0	0	14.29	0	0	0	0	14.29	0	0	0	0	14.29	14.29	14.29	0	0	0	0	14.29	0	0	0
HC	subject98.xlsx	98	46	Categorical	Positive	paper	Drawing paper, I draw	1	1	5	4	37.39	1	74.76	25.77	4	25	50	25	25	25	25	0	0	0	0	0	0	0	0	0	0	0	0	0	0	0	0	0	0	0	0	0	0	0	0	0	0	0
HC	subject98.xlsx	98	60	Categorical	Positive	tool	Working with many tools	2	2	5	4	99	50	1	25.77	4	25	75	25	0	0	0	0	0	0	0	0	0	25	0	0	0	0	25	0	0	0	0	25	0	0	0	0	0	0	0	0	0	0
HC	subject100.xlsx	100	4	Categorical	Positive	beach	My dad used to take us to the beach when I was younger, no one time	5	3	1	16	37.39	50	95.6	25.77	16	6.25	100	56.25	18.75	18.75	12.5	6.25	0	0	0	0	6.25	12.5	6.25	6.25	6.25	6.25	18.75	6.25	6.25	6.25	6.25	0	0	0	0	0	0	0	12.5	6.25	0	0
HC	subject100.xlsx	100	20	Categorical	Positive	teacher	My favorite teacher in high school, her working with me	4	2	2	10	77.33	15.86	93.3	99	10	30	100	50	30	30	20	0	0	10	0	0	0	20	0	0	0	0	10	20	0	0	0	0	10	10	0	0	0	0	10	0	0	10
HC	subject101.xlsx	101	24	Categorical	Positive	kiss	Different kisses in my life	3	2	3	5	92.84	1	99	99	5	20	100	40	20	20	20	0	0	0	0	0	0	20	0	0	0	0	0	20	20	0	0	0	20	20	0	0	0	0	0	0	0	0
HC	subject103.xlsx	103	23	Categorical	Positive	kiss	Old BF, lit up when he kissed me	5	5	2	8	11.24	89.42	99	99	8	0	100	50	25	25	12.5	0	0	12.5	0	0	0	12.5	0	12.5	12.5	0	0	0	0	12.5	0	0	12.5	12.5	0	0	0	0	25	0	12.5	0
HC	subject104.xlsx	104	1	Categorical	Positive	respect	My mom, times I have felt respect for her	4	3	3	9	17.96	50	98.01	99	9	11.11	100	55.56	33.33	33.33	22.22	0	0	11.11	0	0	0	11.11	11.11	0	0	0	22.22	0	0	0	0	0	11.11	11.11	0	0	0	0	22.22	11.11	0	22.22
HC	subject104.xlsx	104	9	Categorical	Positive	custom	Christmas traditions, decorating the tree	3	2	1	5	99	50	43.37	25.77	5	60	80	20	0	0	0	0	0	0	0	0	20	0	0	0	0	0	0	0	0	0	0	0	0	0	0	0	0	0	0	0	0	0
HC	subject104.xlsx	104	46	Categorical	Positive	treat	All the different treats I give my kids, candy, prizes	3	3	5	10	77.33	15.86	93.3	99	10	10	90	30	20	20	20	0	0	0	0	0	10	0	0	0	0	0	10	10	10	0	0	10	10	10	0	0	0	0	20	0	0	0
HC	subject104.xlsx	104	51	Categorical	Positive	justice	The justice buildings, different ones that I have seen around	2	3	3	10	51.43	2.31	93.3	25.77	10	30	80	50	20	10	10	0	0	0	0	10	10	10	10	10	0	0	20	10	10	0	0	0	0	0	0	0	0	0	0	0	0	0
HC	subject104.xlsx	104	56	Categorical	Positive	poster	I used to have big posters all over my bedroom of unicorns and all different things, my mom used to bug me about the holes in the wall	3	3	2	28	92.84	7.67	99	25.77	28	14.29	89.29	53.57	17.86	14.29	14.29	0	0	0	0	3.57	7.14	21.43	3.57	3.57	3.57	0	10.71	7.14	3.57	0	0	7.14	0	0	0	0	0	0	3.57	3.57	0	3.57
HC	subject104.xlsx	104	59	Categorical	Positive	peace	Someone who brought peace into my life, people like that	3	3	5	10	51.43	97.69	93.3	99	10	20	100	60	40	10	10	0	0	0	0	30	0	20	0	0	0	0	10	0	10	10	0	0	10	10	0	0	0	0	30	0	0	0
HC	subject107.xlsx	107	3	Categorical	Positive	respect	People tha ti Have felt respect for	4	3	3	7	92.84	92.33	13.15	99	7	14.29	85.71	28.57	0	0	0	0	0	0	0	0	0	14.29	14.29	0	0	0	28.57	0	0	0	0	0	14.29	14.29	0	0	0	0	14.29	0	0	0
HC	subject107.xlsx	107	10	Categorical	Positive	book	The bible, reading it lots	4	4	5	5	92.84	50	1	25.77	5	20	100	40	20	0	0	0	0	0	0	20	20	0	0	0	0	0	20	0	0	0	0	20	0	0	0	0	0	0	0	0	0	0
HC	subject107.xlsx	107	22	Categorical	Positive	teacher	Elementary school teachers, they were nice	3	3	2	6	17.96	95.2	1	99	6	33.33	100	33.33	16.67	16.67	0	0	0	0	16.67	0	0	0	16.67	0	0	0	16.67	16.67	0	0	0	0	16.67	16.67	0	0	0	0	16.67	0	0	0
HC	subject107.xlsx	107	35	Categorical	Positive	journal	When I used to write in my journal often	4	5	3	9	17.96	1.38	99	25.77	9	11.11	88.89	66.67	22.22	22.22	22.22	0	0	0	0	0	0	22.22	0	22.22	11.11	0	22.22	0	0	11.11	0	0	0	0	0	0	0	0	0	0	0	0
HC	subject107.xlsx	107	51	Categorical	Positive	reserved	Times I have felt reserved more than others	4	4	5	8	37.39	1	99	25.77	8	12.5	87.5	50	25	12.5	12.5	0	0	0	0	12.5	0	12.5	12.5	0	0	0	25	25	25	0	0	12.5	0	0	0	0	0	0	0	0	0	0
HC	subject107.xlsx	107	58	Categorical	Positive	peace	In college I used to pray a lot and it was the most peaceful time in my life	5	5	3	18	92.84	13.32	87.07	98.27	18	11.11	100	55.56	16.67	11.11	11.11	0	0	0	0	5.56	11.11	16.67	5.56	0	5.56	0	16.67	11.11	5.56	0	0	11.11	5.56	5.56	0	0	0	0	0	0	0	0
HC	subject157.xlsx	157	22	Categorical	Positive	teacher	My sons's teachers, meeting them in general	3	4	3	7	67.14	92.33	89.63	25.77	7	42.86	85.71	42.86	28.57	28.57	14.29	0	0	0	14.29	0	0	14.29	0	0	0	0	0	14.29	0	0	0	0	0	0	0	0	0	0	28.57	0	0	0
HC	subject157.xlsx	157	23	Categorical	Positive	safe	When my husband is home at night	4	5	5	7	5.53	50	99	25.77	7	14.29	100	57.14	14.29	14.29	14.29	0	0	0	0	0	0	14.29	14.29	14.29	14.29	0	14.29	0	0	14.29	0	0	0	0	0	0	0	0	14.29	14.29	0	0
HC	subject157.xlsx	157	28	Categorical	Positive	laughter	When my boys laugh, in general	5	5	5	6	17.96	50	99	99	6	16.67	100	50	16.67	16.67	16.67	0	0	0	0	0	0	16.67	0	16.67	16.67	0	0	16.67	0	16.67	0	0	16.67	16.67	0	0	0	0	16.67	0	0	0
HC	subject157.xlsx	157	50	Categorical	Positive	reserved	How I am	4	4	5	3	1	1	98.01	25.77	3	0	100	100	33.33	33.33	33.33	0	0	0	0	0	0	0	33.33	33.33	33.33	0	33.33	0	0	33.33	0	0	0	0	0	0	0	0	0	0	0	0
HC	subject158.xlsx	158	6	Categorical	Positive	museum	All the different ones that I have been to	4	4	3	9	45.11	1.38	58.07	25.77	9	11.11	88.89	66.67	22.22	11.11	11.11	0	0	0	0	11.11	11.11	11.11	22.22	0	0	0	22.22	11.11	11.11	0	0	11.11	0	0	0	0	0	0	0	0	0	0
HC	subject158.xlsx	158	23	Categorical	Positive	kiss	Dad would kiss me goodnight	3	2	2	5	8.19	50	1	99	5	20	80	40	20	20	20	0	0	0	0	0	0	0	20	0	0	0	20	0	0	0	0	0	20	20	0	0	0	0	20	20	0	0
HC	subject159.xlsx	159	4	Categorical	Positive	respect	How I feel for my old pastor, he still preaches even with Lukemea	5	5	3	13	9.98	22.08	94.81	25.77	13	15.38	92.31	61.54	23.08	23.08	15.38	0	0	7.69	0	0	0	15.38	0	23.08	7.69	0	7.69	0	0	7.69	0	0	0	0	0	0	0	0	7.69	0	0	0
HC	subject159.xlsx	159	16	Categorical	Positive	relaxed	Fishing with my dad when I was a kid	4	3	1	9	17.96	50	98.01	25.77	9	11.11	100	66.67	22.22	22.22	22.22	0	0	0	0	0	11.11	11.11	11.11	11.11	11.11	0	11.11	0	0	11.11	0	0	0	0	0	0	0	0	22.22	11.11	0	0
HC	subject159.xlsx	159	20	Categorical	Positive	teacher	Youth Sunday school teacher, she never misses a class, learn a lot from her	5	5	2	14	83	76.25	13.15	1	14	7.14	100	42.86	14.29	14.29	0	0	0	14.29	0	0	14.29	7.14	0	7.14	0	7.14	14.29	0	0	0	0	7.14	7.14	0	7.14	0	0	7.14	14.29	0	0	14.29
HC	subject159.xlsx	159	21	Categorical	Positive	safe	I feel safe with my family, god	5	5	5	7	67.14	7.67	99	99	7	0	100	42.86	28.57	28.57	28.57	0	0	0	0	0	0	14.29	0	0	0	0	14.29	14.29	0	0	0	0	14.29	14.29	0	0	0	0	14.29	14.29	0	0
HC	subject159.xlsx	159	33	Categorical	Positive	proud	Proud of my daughter, to be an American	5	5	5	8	99	50	7.84	99	8	25	87.5	62.5	12.5	12.5	12.5	0	0	0	0	0	12.5	25	12.5	0	0	0	12.5	0	0	0	0	0	12.5	12.5	0	0	0	0	12.5	12.5	0	12.5
HC	subject159.xlsx	159	52	Categorical	Positive	confident	When I am in the wrestling ring as a ref	5	5	5	10	77.33	15.86	93.3	25.77	10	10	80	70	10	10	10	0	0	0	0	0	20	20	10	10	20	0	10	10	10	10	0	0	0	0	0	0	0	0	0	0	0	0
HC	subject159.xlsx	159	56	Categorical	Positive	peace	I pray for peace for our country	5	5	5	7	92.84	92.33	89.63	99	7	14.29	100	57.14	28.57	28.57	14.29	14.29	0	0	0	0	0	28.57	0	0	0	0	14.29	0	0	0	0	0	14.29	14.29	0	0	0	0	14.29	0	0	0
HC	subject159.xlsx	159	57	Categorical	Positive	poster	I used to hang wrestling posters all over my walls as a kid	4	4	2	13	97.77	22.08	99	25.77	13	15.38	84.62	46.15	15.38	15.38	15.38	0	0	0	0	0	7.69	23.08	0	0	7.69	0	15.38	7.69	7.69	0	0	7.69	0	0	0	0	0	0	7.69	0	0	0
HC	subject161.xlsx	161	12	Categorical	Positive	friend	Girl in middle school I was best friends with for 6 years	4	4	2	12	98.02	79.76	98.01	99	12	8.33	91.67	41.67	8.33	8.33	8.33	0	0	0	0	0	0	25	8.33	0	0	0	8.33	16.67	16.67	0	8.33	0	8.33	8.33	0	0	0	0	16.67	0	8.33	8.33
HC	subject162.xlsx	162	6	Categorical	Positive	respect	Feel respected all the time	5	5	3	5	99	50	99	99	5	20	100	20	0	0	0	0	0	0	0	0	20	0	0	0	0	0	20	0	0	0	0	20	20	20	0	0	0	0	0	0	0	0
HC	subject162.xlsx	162	12	Categorical	Positive	book	Read a lot when I was little	2	2	1	7	5.53	7.67	99	25.77	7	0	100	57.14	14.29	14.29	14.29	0	0	0	0	0	14.29	0	14.29	14.29	14.29	0	28.57	0	0	14.29	0	14.29	0	0	0	0	0	0	0	0	0	0
HC	subject162.xlsx	162	26	Categorical	Positive	laughter	Watching our daughter grow up	5	5	3	5	92.84	99	99	25.77	5	40	100	40	20	20	0	20	0	0	0	0	0	20	0	0	0	0	40	0	0	0	0	0	0	0	0	0	0	0	40	20	0	20
HC	subject162.xlsx	162	35	Categorical	Positive	journal	Kept one for English class	5	5	3	5	99	50	1	25.77	5	20	80	20	0	0	0	0	0	0	0	0	0	20	0	0	0	0	20	0	0	0	20	0	0	0	0	0	0	0	0	0	0	0
HC	subject162.xlsx	162	39	Categorical	Positive	hat	I used to wear a hat all of the time	4	5	1	10	99	15.86	43.37	25.77	10	0	90	50	10	10	10	0	0	0	0	0	20	20	0	0	0	0	20	0	0	0	0	10	0	0	0	0	0	0	0	0	0	0
HC	subject162.xlsx	162	45	Categorical	Positive	treat	Going to Braum's on Sunday nights	5	4	3	6	99	50	99	25.77	6	0	83.33	33.33	0	0	0	0	0	0	0	0	0	33.33	0	0	0	0	16.67	0	0	0	0	0	0	0	0	0	0	0	0	0	0	0
HC	subject162.xlsx	162	59	Categorical	Positive	alone	When there is no one at our house	5	5	3	8	1	89.42	74.76	25.77	8	0	100	75	12.5	12.5	0	12.5	0	0	0	0	0	12.5	12.5	25	12.5	12.5	12.5	0	0	12.5	12.5	0	0	0	0	0	0	0	12.5	0	0	0
HC	subject163.xlsx	163	9	Categorical	Positive	friend	Friends that I've had throughout the years	4	5	5	7	28.22	50	89.63	25.77	7	28.57	100	71.43	28.57	14.29	14.29	0	0	0	0	14.29	14.29	14.29	28.57	0	0	0	28.57	0	0	0	0	0	0	0	0	0	0	0	14.29	0	14.29	0
HC	subject163.xlsx	163	11	Categorical	Positive	book	Bunch of different books that I've read	4	4	5	7	28.22	1	89.63	25.77	7	14.29	100	42.86	28.57	14.29	14.29	0	0	0	0	14.29	0	14.29	14.29	0	0	0	28.57	14.29	14.29	0	0	14.29	0	0	0	0	0	0	0	0	0	0
HC	subject163.xlsx	163	24	Categorical	Positive	teacher	Some really good teachers I had in high school	4	5	2	9	45.11	1.38	99	99	9	11.11	100	44.44	11.11	11.11	11.11	0	0	0	0	0	0	11.11	11.11	11.11	0	0	11.11	11.11	0	0	0	11.11	11.11	11.11	0	0	0	0	0	0	0	0
HC	subject163.xlsx	163	36	Categorical	Positive	journal	I have a black journal tht I've kept for a year	3	4	4	11	79.25	3.48	85.21	25.77	11	9.09	81.82	54.55	18.18	18.18	18.18	0	0	0	0	0	18.18	9.09	18.18	0	0	0	27.27	0	0	0	0	0	0	0	0	0	0	0	0	0	0	0
HC	subject163.xlsx	163	52	Categorical	Positive	justice	Batman fights for justice, enjoy watching those movies	2	4	5	8	92.84	89.42	1	25.77	8	25	87.5	25	12.5	0	0	0	0	0	0	12.5	0	12.5	0	0	0	0	12.5	0	0	0	0	0	25	12.5	12.5	0	12.5	0	12.5	0	0	0
HC	subject163.xlsx	163	60	Categorical	Positive	peace	Right before I go to sleep it's how I feel	3	5	5	10	8.19	2.31	99	25.77	10	0	100	60	30	20	20	0	0	0	0	10	0	20	10	10	10	0	30	10	10	10	0	0	0	0	0	0	0	0	0	0	0	0
HC	subject165.xlsx	165	2	Categorical	Positive	respect	My grandfather talking about the war sometimes, respect him for it	3	3	2	11	79.25	96.52	2.4	25.77	11	36.36	100	54.55	27.27	18.18	9.09	0	0	9.09	0	9.09	9.09	18.18	0	9.09	0	0	9.09	0	0	0	0	0	18.18	9.09	9.09	0	9.09	0	27.27	9.09	0	0
HC	subject165.xlsx	165	9	Categorical	Positive	friend	Really good friend, hanging out with her	4	5	5	7	92.84	92.33	13.15	99	7	14.29	100	57.14	14.29	14.29	0	0	0	14.29	0	0	0	28.57	0	14.29	0	0	0	0	0	0	0	0	14.29	14.29	0	0	0	0	28.57	0	14.29	14.29
HC	subject165.xlsx	165	11	Categorical	Positive	custom	Worked in Romania and one of the customs was taking off shoes before entering, had to do it everywhere	4	5	3	19	92.84	50	81.22	25.77	19	21.05	89.47	63.16	5.26	0	0	0	0	0	0	5.26	5.26	26.32	15.79	5.26	5.26	0	31.58	5.26	5.26	0	5.26	0	0	0	0	0	0	0	0	0	0	0
HC	subject165.xlsx	165	19	Categorical	Positive	teacher	Great teacher in 6th grade who would cook special things for us when we were studying a country, saw her in Walmart recently	5	5	2	23	46.46	99	9.25	99	23	26.09	91.3	52.17	21.74	13.04	0	8.7	0	4.35	0	8.7	4.35	13.04	8.7	4.35	4.35	0	13.04	13.04	4.35	8.7	0	0	8.7	8.7	0	0	0	0	17.39	0	0	4.35
HC	subject165.xlsx	165	29	Categorical	Positive	highway	I love visitng my dad, we load up the car and go a lot	3	4	5	14	83	92.33	99	99	14	7.14	85.71	50	21.43	21.43	14.29	7.14	0	0	0	0	14.29	7.14	0	0	7.14	0	7.14	0	0	0	0	7.14	7.14	7.14	0	0	0	0	21.43	7.14	0	0
HC	subject165.xlsx	165	33	Categorical	Positive	proud	Always proud of my kid when they make good grades	4	4	5	10	24.86	84.14	93.3	99	10	0	100	40	20	20	10	0	0	0	10	0	0	10	0	10	10	0	10	0	0	10	0	0	20	20	0	0	0	0	20	0	0	0
HC	subject165.xlsx	165	36	Categorical	Positive	journal	I kept a journal every day when I lived in France, ended up filling 3	4	4	3	15	83.85	9.13	99	25.77	15	13.33	80	40	13.33	13.33	13.33	0	0	0	0	0	6.67	13.33	0	6.67	6.67	0	20	0	0	6.67	6.67	6.67	0	0	0	0	0	0	0	0	0	0
HC	subject165.xlsx	165	38	Categorical	Positive	hat	I love wearing hats, just got into it a couple of years ago	4	4	5	13	92.84	50	94.81	99	13	7.69	92.31	46.15	15.38	7.69	7.69	0	0	0	0	7.69	7.69	15.38	0	7.69	0	0	15.38	0	0	0	0	7.69	7.69	7.69	0	0	0	0	7.69	0	0	0
HC	subject165.xlsx	165	46	Categorical	Positive	treat	Give my dogs treats every day, and itmakes me happy	4	4	5	10	24.86	15.86	93.3	99	10	10	70	30	20	20	20	0	0	0	0	0	0	0	0	0	10	0	10	10	0	0	0	10	10	10	0	0	0	0	10	0	0	0
HC	subject165.xlsx	165	49	Categorical	Positive	window	Foreigh exchange student, window painted white and the knob was metal and I would tell myself it was the same sky as when I was OK	4	4	3	26	9.98	22.08	17.46	89.84	26	15.38	84.62	53.85	15.38	11.54	11.54	0	0	0	0	3.85	7.69	3.85	15.38	3.85	15.38	0	19.23	11.54	7.69	3.85	0	0	3.85	3.85	0	0	0	0	3.85	0	0	0
HC	subject167.xlsx	167	1	Categorical	Positive	city	New York, Vegas, Florida, trips I've taken	2	5	4	7	28.22	7.67	99	25.77	7	14.29	57.14	14.29	14.29	14.29	14.29	0	0	0	0	0	0	0	14.29	0	0	0	42.86	14.29	0	0	0	0	0	0	0	0	0	0	0	0	0	0
HC	subject167.xlsx	167	5	Categorical	Positive	beach	Went to a bunch of beaches	3	3	3	6	99	50	23.51	25.77	6	16.67	100	50	0	0	0	0	0	0	0	0	16.67	33.33	0	0	0	0	16.67	0	0	0	0	16.67	0	0	0	0	0	0	0	0	0	0
HC	subject167.xlsx	167	11	Categorical	Positive	friend	Childhood friend, things we did together	2	2	2	6	1.8	99	98.01	25.77	6	33.33	100	50	33.33	16.67	0	16.67	0	0	0	16.67	0	0	16.67	0	0	0	16.67	0	0	0	0	0	0	0	0	0	0	0	50	0	16.67	0
HC	subject167.xlsx	167	20	Categorical	Positive	safe	Feel safe most of the time	2	5	5	6	99	50	98.01	99	6	0	100	33.33	0	0	0	0	0	0	0	0	16.67	16.67	0	0	0	0	16.67	33.33	16.67	0	0	16.67	16.67	16.67	0	0	0	0	0	0	0	0
HC	subject167.xlsx	167	26	Categorical	Positive	home	Feeling, like to be in the comfort of my home	2	3	1	10	99	15.86	93.3	99	10	20	100	70	10	10	10	0	0	0	0	0	10	40	10	0	0	0	20	0	10	0	0	0	10	10	0	0	0	0	0	0	0	0
HC	subject167.xlsx	167	44	Categorical	Positive	party	Different kinds and types of parties	1	1	5	6	92.84	4.8	98.01	99	6	33.33	83.33	33.33	0	0	0	0	0	0	0	0	0	16.67	0	0	16.67	0	0	16.67	16.67	0	0	0	16.67	16.67	0	0	0	0	16.67	0	0	0
HC	subject167.xlsx	167	57	Categorical	Positive	poster	Used to put posters all over my wall	3	5	2	8	99	10.58	99	25.77	8	12.5	87.5	37.5	12.5	12.5	12.5	0	0	0	0	0	0	25	0	0	0	0	25	0	0	0	0	12.5	0	0	0	0	0	0	0	0	0	0
HC	subject168.xlsx	168	8	Categorical	Positive	friend	Different friends that I've had	3	3	5	5	1	2.31	99	25.77	5	40	100	60	40	20	20	0	0	0	0	20	0	0	40	0	0	0	40	20	20	0	0	0	0	0	0	0	0	0	20	0	20	0
HC	subject168.xlsx	168	9	Categorical	Positive	book	Books I've gotten for gifts over the past few years	2	2	3	10	98.46	15.86	99	25.77	10	0	90	40	10	10	10	0	0	0	0	0	10	20	10	0	0	0	20	10	0	0	0	10	0	0	0	0	0	0	0	0	0	0
HC	subject168.xlsx	168	53	Categorical	Positive	reserved	Sienfeld episode	3	5	5	2	92.84	50	1	25.77	2	100	0	0	0	0	0	0	0	0	0	0	0	0	0	0	0	0	0	0	0	0	0	0	0	0	0	0	0	0	0	0	0	0
HC	subject169.xlsx	169	6	Categorical	Positive	city	Chicago, going there several times	2	3	3	5	51.43	50	99	25.77	5	40	80	20	0	0	0	0	0	0	0	0	0	0	0	20	0	0	20	0	0	0	0	20	0	0	0	0	0	0	0	0	0	0
HC	subject169.xlsx	169	11	Categorical	Positive	friend	Friend Jon in DC, hanging out	2	3	5	6	99	95.2	98.01	25.77	6	16.67	66.67	33.33	0	0	0	0	0	0	0	0	0	33.33	0	0	0	0	0	0	0	0	0	0	0	0	0	0	0	0	16.67	0	16.67	0
HC	subject169.xlsx	169	18	Categorical	Positive	rain	When it rains	2	3	3	3	1	50	98.01	25.77	3	0	66.67	66.67	33.33	0	0	0	0	0	0	33.33	0	0	0	33.33	33.33	0	0	0	0	33.33	0	0	0	0	0	0	0	0	0	0	0	0
HC	subject169.xlsx	169	24	Categorical	Positive	safe	How I feel when I am at home	2	2	5	8	1	1	99	25.77	8	0	100	75	25	25	25	0	0	0	0	0	0	12.5	12.5	25	25	0	25	0	0	25	0	0	0	0	0	0	0	0	0	0	0	0
HC	subject169.xlsx	169	28	Categorical	Positive	home	Growing up in my parent's house	2	3	1	6	99	50	99	25.77	6	33.33	100	50	16.67	16.67	16.67	0	0	0	0	0	0	33.33	0	0	0	0	16.67	0	0	0	0	0	0	0	0	0	0	0	16.67	16.67	0	0
HC	subject169.xlsx	169	29	Categorical	Positive	highway	Driving through New Mexico	2	4	2	4	99	50	99	25.77	4	50	75	25	0	0	0	0	0	0	0	0	0	25	0	0	0	0	0	25	0	0	0	0	0	0	0	0	0	0	0	0	0	0
HC	subject169.xlsx	169	34	Categorical	Positive	win	Winning sports games in high school	3	3	2	6	99	95.2	98.01	99	6	16.67	100	16.67	0	0	0	0	0	0	0	0	0	16.67	0	0	0	0	0	16.67	0	0	0	0	16.67	16.67	0	0	0	0	16.67	0	0	0
HC	subject170.xlsx	170	29	Categorical	Positive	laughter	My brother's loud laugh	1	3	3	4	37.39	50	74.76	99	4	25	100	25	25	25	25	0	0	0	0	0	0	0	0	0	0	0	0	0	0	0	0	0	25	25	0	0	0	0	25	25	0	0
HC	subject171.xlsx	171	8	Categorical	Positive	hotel	The many hotels I've stayed in on vacation	4	4	2	8	99	10.58	99	25.77	8	12.5	100	50	12.5	12.5	12.5	0	0	0	0	0	12.5	25	12.5	0	0	0	25	0	0	0	0	12.5	0	0	0	0	0	0	0	0	0	0
HC	subject171.xlsx	171	16	Categorical	Positive	proud	Times my parents have told me they were proud of me	4	4	2	11	3.76	50	99	99	11	9.09	100	63.64	36.36	36.36	27.27	0	0	0	9.09	0	0	9.09	18.18	0	0	0	27.27	0	0	0	0	0	9.09	9.09	0	0	0	0	27.27	9.09	0	0
HC	subject171.xlsx	171	38	Categorical	Positive	tool	Doing projects for school and around the house	1	3	2	8	92.84	50	7.84	25.77	8	12.5	100	62.5	0	0	0	0	0	0	0	0	12.5	25	12.5	12.5	12.5	0	12.5	0	0	0	0	0	0	0	0	0	0	0	0	0	0	0
HC	subject172.xlsx	172	10	Categorical	Positive	friend	buddies at school, doing things with them	3	4	4	7	67.14	99	13.15	25.77	7	14.29	100	71.43	28.57	14.29	0	0	0	0	14.29	14.29	0	28.57	14.29	0	0	0	14.29	0	0	0	0	0	0	0	0	0	0	0	28.57	0	14.29	0
HC	subject176.xlsx	176	3	Categorical	Positive	respect	My father, the times he's been there for me	5	2	3	9	4.38	50	58.07	25.77	9	0	100	77.78	33.33	33.33	22.22	0	0	11.11	0	0	11.11	11.11	22.22	11.11	0	0	22.22	0	0	0	0	0	0	0	0	0	0	0	22.22	11.11	0	0
HC	subject176.xlsx	176	9	Categorical	Positive	friend	Best friend, times he's been there for me	5	5	5	8	1.8	89.42	7.84	99	8	0	100	62.5	25	25	12.5	0	0	12.5	0	0	0	12.5	25	12.5	0	0	25	12.5	12.5	0	0	0	12.5	12.5	0	0	0	0	25	0	12.5	0
HC	subject176.xlsx	176	20	Categorical	Positive	safe	I carry a gun so I feel safe when I have it	3	5	5	12	1	1	99	99	12	0	91.67	66.67	33.33	25	25	0	0	0	0	8.33	8.33	0	8.33	16.67	16.67	0	25	8.33	0	8.33	0	0	8.33	8.33	0	0	0	0	0	0	0	0
HC	subject176.xlsx	176	29	Categorical	Positive	laughter	Wife has a weird laugh and I make fun of her	4	5	5	11	56.58	81.84	1	99	11	0	100	54.55	18.18	18.18	9.09	0	0	9.09	0	0	9.09	9.09	9.09	0	9.09	0	18.18	18.18	0	0	0	0	27.27	18.18	9.09	0	0	0	18.18	9.09	0	18.18
HC	subject176.xlsx	176	30	Categorical	Positive	stupid	Me and my friends, some of the stuff we do	4	4	2	10	8.19	84.14	43.37	25.77	10	10	100	80	40	30	20	10	0	0	0	10	10	10	10	0	10	0	10	0	0	0	0	10	0	0	0	0	0	0	20	0	10	0
HC	subject176.xlsx	176	36	Categorical	Positive	irritate	With my wife sometimes, she doesn't clean up after herself and we fight sometimes	2	3	5	14	28.22	99	52.86	1	14	21.43	100	64.29	28.57	28.57	7.14	7.14	0	14.29	0	0	0	21.43	7.14	0	7.14	7.14	7.14	14.29	7.14	0	0	0	7.14	0	7.14	0	7.14	0	35.71	7.14	0	21.43
HC	subject176.xlsx	176	48	Categorical	Positive	treat	Wife makes cake that is amazing, love when she makes it	4	5	5	11	1	99	1	99	11	9.09	100	45.45	27.27	9.09	0	0	0	9.09	0	18.18	0	0	9.09	9.09	9.09	0	27.27	9.09	0	9.09	0	0	18.18	18.18	0	0	0	0	27.27	9.09	0	18.18
HC	subject176.xlsx	176	58	Categorical	Positive	alone	Kid my parents used to leave me home alone twice a week and I would sneak out	2	3	1	17	73.36	27.83	91.95	1	17	5.88	94.12	47.06	17.65	17.65	17.65	0	0	0	0	0	5.88	11.76	5.88	0	5.88	0	17.65	5.88	0	0	5.88	0	5.88	0	5.88	0	0	5.88	11.76	5.88	0	0
HC	subject177.xlsx	177	8	Categorical	Positive	friend	Memories of doing things with BF from college	2	3	3	8	99	89.42	7.84	25.77	8	25	100	62.5	12.5	0	0	0	0	0	0	12.5	0	37.5	12.5	0	0	0	12.5	0	0	0	0	0	0	0	0	0	0	0	12.5	0	12.5	0
HC	subject177.xlsx	177	15	Categorical	Positive	rain	Playing in the rain as a kid with cousins	1	2	1	9	99	98.62	4.97	99	9	22.22	88.89	55.56	0	0	0	0	0	0	0	0	22.22	33.33	0	0	11.11	0	11.11	11.11	11.11	0	0	0	11.11	11.11	0	0	0	0	22.22	11.11	0	0
HC	subject177.xlsx	177	26	Categorical	Positive	laughter	Laughing with friends	1	1	4	3	99	99	1	99	3	66.67	100	33.33	0	0	0	0	0	0	0	0	0	33.33	0	0	0	0	0	0	0	0	0	0	33.33	33.33	0	0	0	0	33.33	0	33.33	0
HC	subject178.xlsx	178	5	Categorical	Positive	respect	My parents, how I honor them	4	5	5	6	1	50	98.01	99	6	16.67	100	66.67	50	50	33.33	0	0	0	16.67	0	0	0	0	16.67	16.67	0	0	0	0	16.67	0	0	16.67	16.67	0	0	0	0	33.33	16.67	0	0
HC	subject178.xlsx	178	14	Categorical	Positive	relaxed	Times when I've felt relaxed, how it feels	5	4	5	8	1	10.58	99	99	8	12.5	100	50	25	12.5	12.5	0	0	0	0	12.5	0	0	12.5	25	25	0	37.5	0	0	25	0	0	12.5	12.5	0	0	0	0	0	0	0	0
HC	subject178.xlsx	178	17	Categorical	Positive	rain	The beauty of the rain, I love it	5	5	5	8	99	50	7.84	99	8	0	87.5	62.5	25	12.5	12.5	0	0	0	0	12.5	25	12.5	0	0	0	0	0	0	0	0	0	0	25	25	0	0	0	0	12.5	0	0	0
HC	subject178.xlsx	178	19	Categorical	Positive	kiss	What it's felt like	4	4	5	4	1.8	50	74.76	25.77	4	0	100	75	50	0	0	0	0	0	0	50	0	25	25	0	0	0	50	0	25	25	0	0	0	0	0	0	0	0	0	0	0	0
HC	subject178.xlsx	178	26	Categorical	Positive	hotel	Hotels I stay at with my family	3	4	2	7	92.84	7.67	99	25.77	7	0	100	57.14	28.57	28.57	28.57	0	0	0	0	0	0	28.57	0	0	0	0	14.29	0	0	0	0	0	0	0	0	0	0	0	14.29	14.29	0	0
HC	subject178.xlsx	178	28	Categorical	Positive	home	All the homes I've lived in, we've moved a lot	5	5	2	10	77.33	84.14	93.3	25.77	10	0	100	50	20	20	10	10	0	0	0	0	20	10	20	0	0	0	40	0	0	0	0	20	0	0	0	0	0	0	10	0	0	0
HC	subject178.xlsx	178	31	Categorical	Positive	journal	My leather journal, all the times I've written in it	5	5	5	10	51.43	2.31	99	25.77	10	30	90	50	30	20	20	0	0	0	0	10	10	10	10	0	0	0	20	0	0	0	0	10	0	0	0	0	0	0	0	0	0	0
HC	subject178.xlsx	178	37	Categorical	Positive	adventure	Traveling all over the world, the places I've been	5	4	3	9	92.84	13.32	99	25.77	9	11.11	100	55.56	11.11	11.11	11.11	0	0	0	0	0	22.22	11.11	22.22	0	0	0	33.33	0	0	0	0	11.11	0	0	0	0	0	0	0	0	0	0
HC	subject182.xlsx	182	11	Categorical	Positive	friend	Friend growing up, teaching her how to ride a boke	1	4	1	10	92.84	97.69	43.37	25.77	10	20	90	50	10	10	0	0	0	10	0	0	10	20	0	10	10	0	10	0	0	10	0	0	0	0	0	0	0	0	20	0	10	10
HC	subject182.xlsx	182	14	Categorical	Positive	phase	Playing Phase 10	1	5	5	3	92.84	50	1	99	3	33.33	33.33	0	0	0	0	0	0	0	0	0	0	0	0	0	0	0	33.33	0	0	0	33.33	0	33.33	33.33	0	0	0	0	0	0	0	0
HC	subject182.xlsx	182	19	Categorical	Positive	kiss	Husband and I dating, going to the park	1	4	2	8	92.84	89.42	99	25.77	8	12.5	87.5	50	12.5	12.5	12.5	0	0	0	0	0	12.5	12.5	0	0	12.5	0	12.5	0	0	0	0	0	0	0	0	0	0	0	25	12.5	0	0
HC	subject7.xlsx	7	15	Categorical	Somewhat Positive	success	Having a lot of successes at job lately	3	2	4	8	99	50	74.76	99	8	12.5	100	62.5	0	0	0	0	0	0	0	0	12.5	25	12.5	12.5	0	0	12.5	0	0	0	0	12.5	12.5	12.5	0	0	0	0	0	0	0	0
HC	subject10.xlsx	10	13	Categorical	Somewhat Positive	success	Going to work	2	2	3	3	99	50	98.01	25.77	3	0	100	33.33	0	0	0	0	0	0	0	0	0	33.33	0	0	0	0	33.33	0	0	0	0	0	0	0	0	0	0	0	0	0	0	0
HC	subject10.xlsx	10	22	Categorical	Somewhat Positive	teacher	Different teachers I've had	4	4	2	4	1	1	99	25.77	4	50	100	50	25	25	25	0	0	0	0	0	0	0	50	0	0	0	50	25	25	0	0	0	0	0	0	0	0	0	0	0	0	0
HC	subject10.xlsx	10	38	Categorical	Somewhat Positive	hat	Anytime I get a hat I give it to my dad	2	2	5	11	56.58	18.16	99	25.77	11	9.09	90.91	54.55	36.36	27.27	27.27	0	0	0	0	9.09	9.09	9.09	0	0	0	0	18.18	0	0	0	0	0	0	0	0	0	0	0	18.18	9.09	0	0
HC	subject10.xlsx	10	44	Categorical	Somewhat Positive	treat	Daughter gets treat after dinner	4	4	5	5	99	97.69	43.37	99	5	20	100	20	0	0	0	0	0	0	0	0	0	20	0	0	0	0	20	20	20	0	0	0	20	20	0	0	0	0	20	20	0	20
HC	subject11.xlsx	11	58	Categorical	Somewhat Positive	poster	Poster I had as a kid looked at it every day	2	3	2	11	79.25	50	85.21	25.77	11	0	90.91	54.55	18.18	9.09	9.09	0	0	0	0	9.09	9.09	18.18	9.09	0	9.09	0	18.18	9.09	9.09	0	0	9.09	0	0	0	0	0	0	9.09	0	0	0
HC	subject14.xlsx	14	11	Categorical	Somewhat Positive	friend	Next door neighbor and I would play every day with skateboards	4	4	1	11	56.58	50	99	99	11	18.18	100	36.36	9.09	9.09	9.09	0	0	0	0	0	0	9.09	9.09	0	9.09	0	9.09	9.09	0	0	0	9.09	9.09	9.09	0	0	0	0	9.09	0	9.09	0
HC	subject14.xlsx	14	22	Categorical	Somewhat Positive	safe	Grandpa keeps safe in garage, always rants about	2	2	2	8	99	89.42	74.76	99	8	12.5	87.5	25	0	0	0	0	0	0	0	0	0	25	0	12.5	0	0	12.5	12.5	0	0	0	0	12.5	12.5	0	0	0	0	12.5	12.5	0	0
HC	subject16.xlsx	16	13	Categorical	Somewhat Positive	rain	Playing in the rain in the summer	3	3	1	7	99	50	99	99	7	14.29	85.71	57.14	0	0	0	0	0	0	0	0	28.57	28.57	0	0	0	0	14.29	0	0	0	0	0	14.29	14.29	0	0	0	0	0	0	0	0
HC	subject17.xlsx	17	17	Categorical	Somewhat Positive	phase	Star Trek, when in the transporter	3	3	1	6	92.84	50	99	25.77	6	16.67	66.67	50	0	0	0	0	0	0	0	0	16.67	16.67	0	16.67	16.67	0	0	0	0	16.67	0	0	0	0	0	0	0	0	0	0	0	0
HC	subject17.xlsx	17	41	Categorical	Somewhat Positive	office	Husband watches the office all the time	1	2	4	7	99	92.33	13.15	25.77	7	28.57	100	28.57	0	0	0	0	0	0	0	0	28.57	0	0	0	0	0	0	0	0	0	0	14.29	0	0	0	0	0	0	14.29	14.29	0	0
HC	subject18.xlsx	18	18	Categorical	Somewhat Positive	relaxed	Being at the beach, camp retreat go to every yerar	4	3	4	10	99	50	43.37	25.77	10	10	70	40	0	0	0	0	0	0	0	0	10	20	10	0	0	0	20	0	0	0	0	10	0	0	0	0	0	0	0	0	0	0
HC	subject18.xlsx	18	29	Categorical	Somewhat Positive	hotel	Different hotels, TN, beach, OKC	3	3	4	5	92.84	2.31	43.37	25.77	5	20	60	0	0	0	0	0	0	0	0	0	0	0	0	0	0	0	0	20	20	0	0	0	0	0	0	0	0	0	0	0	0	0
HC	subject21.xlsx	21	39	Categorical	Somewhat Positive	hat	Baseball hats I've seen	1	1	2	4	1.8	1	74.76	25.77	4	25	75	25	25	25	25	0	0	0	0	0	0	0	25	0	0	0	50	0	0	0	0	0	0	0	0	0	0	0	0	0	0	0
HC	subject21.xlsx	21	49	Categorical	Somewhat Positive	window	Looking out the window	2	2	5	4	99	50	74.76	25.77	4	25	100	50	0	0	0	0	0	0	0	0	25	25	0	0	0	0	25	0	0	0	0	0	0	0	0	0	0	0	0	0	0	0
HC	subject22.xlsx	22	24	Categorical	Somewhat Positive	funeral	Sing at a lot of funerals, past several I've sung at	4	4	5	11	99	18.16	99	25.77	11	18.18	100	45.45	9.09	9.09	9.09	0	0	0	0	0	9.09	27.27	9.09	0	0	0	27.27	0	0	0	0	18.18	0	0	0	0	0	0	0	0	0	0
HC	subject22.xlsx	22	49	Categorical	Somewhat Positive	danger	Watching Lost in Space	3	4	1	4	99	50	99	1	4	25	100	25	0	0	0	0	0	0	0	0	0	25	0	0	0	0	50	0	0	0	0	0	25	0	25	0	0	25	0	0	0	0
HC	subject24.xlsx	24	45	Categorical	Somewhat Positive	plant	Helping my mom in her flower house	2	3	1	7	67.14	99	13.15	99	7	14.29	85.71	42.86	28.57	28.57	14.29	0	0	14.29	0	0	0	14.29	0	0	0	0	0	0	0	0	0	0	14.29	14.29	0	0	0	0	42.86	14.29	0	28.57
HC	subject26.xlsx	26	36	Categorical	Somewhat Positive	journal	Had to keep journal every day in school	1	1	2	8	99	50	74.76	25.77	8	12.5	87.5	37.5	0	0	0	0	0	0	0	0	0	25	12.5	0	0	0	25	0	0	0	0	12.5	0	0	0	0	0	0	0	0	0	0
HC	subject26.xlsx	26	45	Categorical	Somewhat Positive	paper	Work throwing paper in trash when bored	2	4	5	7	67.14	50	89.63	1	7	14.29	71.43	28.57	0	0	0	0	0	0	0	0	0	14.29	0	14.29	14.29	0	0	0	0	14.29	0	0	14.29	0	14.29	0	0	0	0	0	0	0
HC	subject29.xlsx	29	16	Categorical	Somewhat Positive	relaxed	Back porch on the beach relaxing	3	4	3	6	99	50	98.01	99	6	16.67	100	50	0	0	0	0	0	0	0	0	16.67	16.67	0	16.67	0	0	0	0	0	0	0	0	16.67	16.67	0	0	0	0	0	0	0	0
HC	subject29.xlsx	29	21	Categorical	Somewhat Positive	funeral	Funerals for the Navy, honors	2	4	5	5	99	50	1	99	5	20	80	40	0	0	0	0	0	0	0	0	20	20	0	0	0	0	0	0	0	0	0	0	20	20	0	0	0	0	0	0	0	0
HC	subject29.xlsx	29	56	Categorical	Somewhat Positive	poster	Posters mom had matted for me when I was little	2	3	1	10	1.8	15.86	99	25.77	10	10	80	60	20	20	20	0	0	0	0	0	0	10	20	10	10	0	20	0	0	10	0	0	0	0	0	0	0	0	10	10	0	10
HC	subject30.xlsx	30	30	Categorical	Somewhat Positive	highway	Drove I40 every day	3	3	4	4	92.84	50	99	25.77	4	0	75	0	0	0	0	0	0	0	0	0	0	0	0	0	0	0	25	0	0	0	0	25	0	0	0	0	0	0	0	0	0	0
HC	subject30.xlsx	30	43	Categorical	Somewhat Positive	treat	Giving my dog treets	3	3	2	4	37.39	50	74.76	99	4	0	50	25	25	25	25	0	0	0	0	0	0	0	0	0	0	0	25	0	0	0	0	0	25	25	0	0	0	0	25	0	0	0
HC	subject39.xlsx	39	17	Categorical	Somewhat Positive	rain	Playing outside in the rain	3	5	1	5	99	50	99	99	5	40	80	60	0	0	0	0	0	0	0	0	20	40	0	0	0	0	20	0	0	0	0	0	20	20	0	0	0	0	0	0	0	0
HC	subject45.xlsx	45	14	Categorical	Somewhat Positive	success	Friend says that all the time	3	4	5	6	92.84	99	23.51	25.77	6	0	100	33.33	16.67	0	0	0	0	0	0	16.67	16.67	0	0	0	0	0	16.67	0	0	0	0	16.67	0	0	0	0	0	0	33.33	0	16.67	0
HC	subject45.xlsx	45	16	Categorical	Somewhat Positive	bored	I read when I get bored	2	5	5	6	1	1	99	1	6	0	100	50	33.33	33.33	33.33	0	0	0	0	0	0	0	0	16.67	16.67	0	33.33	0	0	16.67	0	0	16.67	0	16.67	0	0	0	0	0	0	0
HC	subject45.xlsx	45	41	Categorical	Somewhat Positive	office	The office at my schoo, went there all the time	1	5	5	10	98.46	15.86	99	25.77	10	0	90	50	10	10	10	0	0	0	0	0	20	10	0	10	0	0	10	0	0	0	0	10	0	0	0	0	0	0	0	0	0	0
HC	subject45.xlsx	45	57	Categorical	Somewhat Positive	lucky	Sister always says lucky duck	3	2	2	5	92.84	99	43.37	99	5	0	80	0	0	0	0	0	0	0	0	0	0	0	0	0	0	0	20	20	0	0	0	0	20	20	0	0	0	0	40	20	0	20
HC	subject46.xlsx	46	28	Categorical	Somewhat Positive	home	Going home	2	3	3	2	92.84	50	99	25.77	2	0	100	0	0	0	0	0	0	0	0	0	0	0	0	0	0	0	50	0	0	0	0	0	0	0	0	0	0	0	0	0	0	0
HC	subject47.xlsx	47	18	Categorical	Somewhat Positive	success	Different things I have accomplished	2	2	3	5	1	1	99	25.77	5	40	100	60	40	20	20	0	0	0	0	20	0	0	20	0	0	0	20	20	20	0	0	0	0	0	0	0	0	0	0	0	0	0
HC	subject47.xlsx	47	48	Categorical	Somewhat Positive	plant	Flower pot my mom has, and when you water can't get on leaves	1	4	3	13	3.37	50	99	25.77	13	0	84.62	53.85	15.38	15.38	7.69	0	7.69	0	0	0	0	7.69	7.69	7.69	15.38	7.69	15.38	0	0	7.69	0	0	0	0	0	0	0	0	15.38	7.69	0	7.69
HC	subject54.xlsx	54	23	Categorical	Somewhat Positive	safe	Had my own little safe when I was younger and I used to puit things in it	3	2	1	17	2.91	3.89	99	98.87	17	5.88	88.24	64.71	29.41	17.65	17.65	0	0	0	0	11.76	0	11.76	11.76	5.88	11.76	0	17.65	11.76	5.88	5.88	0	0	5.88	5.88	0	0	0	0	0	0	0	0
HC	subject54.xlsx	54	31	Categorical	Somewhat Positive	win	Bunch of different games I won in high school	2	4	2	9	98.75	13.32	99	99	9	11.11	100	33.33	11.11	11.11	11.11	0	0	0	0	0	0	22.22	0	0	0	0	11.11	22.22	11.11	0	0	11.11	11.11	11.11	0	0	0	0	11.11	0	0	0
HC	subject56.xlsx	56	10	Categorical	Somewhat Positive	friend	Things I've done with my BF Katie, general	4	3	4	8	1.8	10.58	74.76	25.77	8	12.5	87.5	62.5	37.5	25	25	0	0	0	0	12.5	0	12.5	25	0	0	0	25	12.5	0	0	0	0	0	0	0	0	0	0	12.5	0	12.5	0
HC	subject56.xlsx	56	32	Categorical	Somewhat Positive	journal	When I was younger I used to write in my hournal	1	2	1	11	12.85	1	99	25.77	11	18.18	100	63.64	27.27	27.27	27.27	0	0	0	0	0	0	18.18	9.09	9.09	9.09	0	27.27	9.09	9.09	9.09	0	0	0	0	0	0	0	0	0	0	0	0
HC	subject56.xlsx	56	37	Categorical	Somewhat Positive	office	Watching the office	1	3	4	3	99	50	1	25.77	3	33.33	100	33.33	0	0	0	0	0	0	0	0	33.33	0	0	0	0	0	33.33	0	0	0	0	0	0	0	0	0	0	0	0	0	0	0
HC	subject56.xlsx	56	49	Categorical	Somewhat Positive	justice	Class I had this semester, in general going to it	1	2	5	10	51.43	15.86	99	25.77	10	20	100	60	30	10	10	0	0	0	0	20	0	20	10	0	0	0	20	10	0	0	0	0	0	0	0	0	0	0	0	0	0	0
HC	subject60.xlsx	60	26	Categorical	Somewhat Positive	highway	Highway drove back and forth to school	2	4	2	7	67.14	50	89.63	25.77	7	14.29	71.43	42.86	0	0	0	0	0	0	0	0	0	14.29	0	14.29	14.29	0	14.29	0	0	0	0	0	0	0	0	0	0	0	0	0	0	0
HC	subject60.xlsx	60	45	Categorical	Somewhat Positive	hostile	Lyrics to a song	2	4	5	4	99	50	1	25.77	4	0	75	50	0	0	0	0	0	0	0	0	25	25	0	0	0	0	0	0	0	0	0	0	0	0	0	0	0	0	0	0	0	0
HC	subject66.xlsx	66	60	Categorical	Somewhat Positive	peace	The Christmas song, peace on earth song,	4	4	5	7	99	50	99	99	7	14.29	100	28.57	0	0	0	0	0	0	0	0	14.29	14.29	0	0	0	0	0	0	0	0	0	0	14.29	14.29	0	0	0	0	0	0	0	0
HC	subject78.xlsx	78	46	Categorical	Somewhat Positive	treat	Mom's rice crispy treats	3	4	5	4	92.84	99	1	25.77	4	0	50	0	0	0	0	0	0	0	0	0	0	0	0	0	0	0	0	0	0	0	0	0	0	0	0	0	0	0	25	25	0	25
HC	subject100.xlsx	100	22	Categorical	Somewhat Positive	safe	When I am at home with my family, general	5	5	5	9	17.96	13.32	99	25.77	9	11.11	100	66.67	22.22	22.22	22.22	0	0	0	0	0	0	22.22	11.11	11.11	11.11	0	11.11	11.11	0	11.11	0	0	0	0	0	0	0	0	11.11	11.11	0	0
HC	subject103.xlsx	103	18	Categorical	Somewhat Positive	success	My husband being successful in his work, multiple times	3	3	5	9	45.11	86.68	58.07	99	9	33.33	100	44.44	22.22	22.22	11.11	0	0	11.11	0	0	0	11.11	11.11	0	0	0	11.11	11.11	0	0	0	11.11	11.11	11.11	0	0	0	0	22.22	11.11	0	0
HC	subject103.xlsx	103	21	Categorical	Somewhat Positive	safe	Being safe at home, how I feel when there	5	5	5	9	1	13.32	99	99	9	0	100	66.67	11.11	11.11	11.11	0	0	0	0	0	0	11.11	11.11	33.33	22.22	0	22.22	11.11	0	22.22	0	0	11.11	11.11	0	0	0	0	0	0	0	0
HC	subject103.xlsx	103	32	Categorical	Somewhat Positive	journal	The journal I used to keep on a daily basis	3	3	4	10	99	15.86	93.3	25.77	10	10	90	50	10	10	10	0	0	0	0	0	20	20	0	0	0	0	20	10	0	0	0	0	0	0	0	0	0	0	0	0	0	0
HC	subject103.xlsx	103	54	Categorical	Somewhat Positive	confident	When I was in the work force, I was very confident in my position	4	4	3	14	13.85	1.67	99	99	14	14.29	100	71.43	21.43	21.43	21.43	0	0	0	0	0	7.14	14.29	14.29	14.29	7.14	0	14.29	0	0	7.14	0	0	7.14	7.14	0	0	0	0	0	0	0	0
HC	subject107.xlsx	107	1	Categorical	Somewhat Positive	city	All these big cites in the US I have visited	4	4	3	10	51.43	97.69	99	25.77	10	10	90	60	30	20	10	10	0	0	0	10	10	10	10	0	0	0	20	10	0	0	0	10	0	0	0	0	0	0	20	0	0	0
HC	subject157.xlsx	157	35	Categorical	Somewhat Positive	journal	Had to keep a journal in high school	1	2	2	8	99	50	74.76	25.77	8	12.5	87.5	50	0	0	0	0	0	0	0	0	12.5	25	12.5	0	0	0	25	12.5	0	0	0	0	0	0	0	0	0	0	0	0	0	0
HC	subject157.xlsx	157	40	Categorical	Somewhat Positive	office	My son's school office	3	4	5	4	37.39	50	74.76	25.77	4	0	100	25	25	25	25	0	0	0	0	0	0	0	0	0	0	0	0	0	0	0	0	0	0	0	0	0	0	0	25	25	0	0
HC	subject158.xlsx	158	1	Categorical	Somewhat Positive	nightmare	Young, had a recourring nightmare	3	2	1	5	92.84	50	43.37	1	5	40	80	40	0	0	0	0	0	0	0	0	20	0	20	0	0	0	20	20	0	0	0	0	20	0	20	0	0	0	0	0	0	0
HC	subject161.xlsx	161	10	Categorical	Somewhat Positive	custom	All the times my mom would tell me about a family custom	2	2	1	12	80.75	79.76	23.51	25.77	12	0	91.67	50	16.67	16.67	16.67	0	0	0	0	0	16.67	8.33	8.33	8.33	0	0	16.67	0	0	0	0	8.33	0	0	0	0	0	0	25	16.67	0	8.33
HC	subject162.xlsx	162	37	Categorical	Somewhat Positive	office	When I worked in the office, it was very small, I felt cramped	5	5	3	13	9.98	6.21	99	25.77	13	7.69	100	61.54	23.08	15.38	15.38	0	0	0	0	7.69	7.69	7.69	7.69	15.38	7.69	0	23.08	7.69	0	7.69	0	0	0	0	0	0	0	0	0	0	0	0
HC	subject162.xlsx	162	43	Categorical	Somewhat Positive	plant	Planting flowers outside	5	5	1	3	99	50	98.01	25.77	3	100	33.33	33.33	0	0	0	0	0	0	0	0	0	33.33	0	0	0	0	0	0	0	0	0	0	0	0	0	0	0	0	0	0	0	0
HC	subject162.xlsx	162	47	Categorical	Somewhat Positive	paper	Writing notes for class	4	3	3	4	99	50	1	25.77	4	25	75	25	0	0	0	0	0	0	0	0	0	25	0	0	0	0	25	0	0	0	0	0	0	0	0	0	0	0	0	0	0	0
HC	subject162.xlsx	162	50	Categorical	Somewhat Positive	confident	When I am teaching	5	5	3	4	1	1	99	25.77	4	25	100	75	25	25	25	0	0	0	0	0	0	0	25	25	25	0	25	0	0	25	0	0	0	0	0	0	0	0	0	0	0	0
HC	subject162.xlsx	162	56	Categorical	Somewhat Positive	tool	Working on the car	3	5	3	4	99	50	99	25.77	4	25	100	50	0	0	0	0	0	0	0	0	25	25	0	0	0	0	25	0	0	0	0	0	0	0	0	0	0	0	0	0	0	0
HC	subject163.xlsx	163	3	Categorical	Somewhat Positive	nightmare	Nightmare at Guts Church that they do every year	4	5	5	9	45.11	86.68	58.07	1	9	11.11	100	44.44	22.22	11.11	0	0	0	0	11.11	11.11	0	11.11	11.11	0	0	0	11.11	0	0	0	0	11.11	11.11	0	11.11	0	0	0	11.11	0	0	0
HC	subject163.xlsx	163	14	Categorical	Somewhat Positive	rain	Playing in the rain	3	4	5	4	99	50	74.76	99	4	25	75	50	0	0	0	0	0	0	0	0	25	25	0	0	0	0	25	0	0	0	0	0	25	25	0	0	0	0	0	0	0	0
HC	subject163.xlsx	163	33	Categorical	Somewhat Positive	news	I always watch the news with my dad	2	2	1	8	92.84	10.58	99	25.77	8	0	87.5	50	25	25	25	0	0	0	0	0	12.5	12.5	0	0	0	0	0	0	0	0	0	0	0	0	0	0	0	0	12.5	12.5	0	0
HC	subject165.xlsx	165	16	Categorical	Somewhat Positive	relaxed	Sitting at home, being relaxed which I don't do often	3	3	5	10	1	2.31	99	99	10	20	100	70	20	10	10	0	0	0	0	10	0	10	30	10	0	10	40	0	0	10	0	0	10	10	0	0	0	0	0	0	0	0
HC	subject165.xlsx	165	34	Categorical	Somewhat Positive	news	Watch the news every morning	2	3	5	5	99	50	43.37	25.77	5	20	80	20	0	0	0	0	0	0	0	0	20	0	0	0	0	0	0	0	0	0	0	20	0	0	0	0	0	0	0	0	0	0
HC	subject168.xlsx	168	17	Categorical	Somewhat Positive	relaxed	When I'm at home with a blanket and hot chocolate	2	2	3	10	51.43	15.86	93.3	25.77	10	20	90	60	10	10	10	0	0	0	0	0	10	20	10	10	20	0	10	10	0	10	0	0	0	0	0	0	0	0	0	0	0	0
HC	subject168.xlsx	168	47	Categorical	Somewhat Positive	hostile	Very first mission trip we stayed in a hostle and I've been back a couple times	2	4	3	16	37.39	73.4	99	25.77	16	6.25	87.5	56.25	12.5	12.5	6.25	6.25	0	0	0	0	12.5	6.25	12.5	12.5	6.25	0	18.75	0	0	0	6.25	6.25	0	0	0	0	0	0	6.25	0	0	0
HC	subject170.xlsx	170	30	Categorical	Somewhat Positive	home	Coming back from a trip	3	3	2	5	99	50	99	25.77	5	0	100	60	0	0	0	0	0	0	0	0	20	20	0	20	0	0	20	0	0	0	0	0	0	0	0	0	0	0	0	0	0	0
HC	subject170.xlsx	170	48	Categorical	Somewhat Positive	plant	Yard work and planting things with my brother growing up	1	2	2	10	77.33	50	93.3	25.77	10	30	90	50	20	10	10	0	0	0	0	10	0	20	0	0	10	0	10	0	0	0	0	0	0	0	0	0	0	0	10	10	0	0
HC	subject170.xlsx	170	56	Categorical	Somewhat Positive	peace	My mom growing up, strived for it	1	3	1	7	92.84	50	99	25.77	7	28.57	100	57.14	28.57	14.29	14.29	0	0	0	0	14.29	0	28.57	0	0	0	0	14.29	0	0	0	0	0	0	0	0	0	0	0	14.29	14.29	0	14.29
HC	subject172.xlsx	172	57	Categorical	Somewhat Positive	poster	In my dorm there's a new poster every few days	1	4	5	10	77.33	15.86	99	25.77	10	0	90	40	10	10	10	0	0	0	0	0	10	10	10	10	0	0	10	20	0	0	0	20	0	0	0	0	0	0	0	0	0	0
HC	subject176.xlsx	176	60	Categorical	Somewhat Positive	lucky	Stupid stuff my friends and I did but have never been hospitalized	3	3	2	12	1	1	98.01	1	12	16.67	100	75	25	16.67	16.67	0	0	0	0	8.33	0	0	25	8.33	16.67	8.33	25	8.33	0	0	0	0	8.33	0	8.33	0	8.33	0	8.33	0	8.33	0
HC	subject177.xlsx	177	33	Categorical	Somewhat Positive	win	Winning voleyball games in HS	1	2	2	5	99	97.69	43.37	99	5	40	60	20	0	0	0	0	0	0	0	0	0	20	0	0	0	0	0	0	0	0	0	0	20	20	0	0	0	0	20	0	0	0
HC	subject177.xlsx	177	55	Categorical	Somewhat Positive	tool	Dad has a mechanic shop and I WOULD HELP him workl on tractors	1	2	2	13	42.69	93.79	1	25.77	13	15.38	76.92	53.85	15.38	15.38	7.69	0	0	7.69	0	0	7.69	7.69	15.38	0	7.69	0	15.38	0	0	0	0	0	0	0	0	0	0	0	23.08	7.69	0	0
HC	subject178.xlsx	178	11	Categorical	Somewhat Positive	custom	Customs of my country	3	1	5	4	92.84	1	99	25.77	4	50	75	50	25	25	25	0	0	0	0	0	0	25	0	0	0	0	0	0	0	0	0	0	0	0	0	0	0	0	0	0	0	0
HC	subject8.xlsx	8	1	Categorical	Neutral	nightmare	Recurring nightmare every 7/8 years	1	5	1	6	92.84	50	98.01	1	6	33.33	66.67	0	0	0	0	0	0	0	0	0	0	0	0	0	0	0	0	0	0	0	33.33	16.67	16.67	0	16.67	0	0	0	0	0	0	0
HC	subject8.xlsx	8	46	Categorical	Neutral	plant	I do not like plants, thought of examples	1	2	5	7	92.84	7.67	89.63	99	7	42.86	57.14	28.57	14.29	14.29	14.29	0	0	0	0	0	0	14.29	0	0	0	0	14.29	0	0	0	0	0	14.29	14.29	0	0	0	0	0	0	0	0
HC	subject10.xlsx	10	7	Categorical	Neutral	book	Going home and reading all the time	5	5	2	7	92.84	50	89.63	25.77	7	14.29	100	28.57	0	0	0	0	0	0	0	0	14.29	0	0	0	14.29	0	28.57	0	0	0	0	14.29	0	0	0	0	0	0	0	0	0	0
HC	subject10.xlsx	10	12	Categorical	Neutral	custom	Custom designed clothes	1	1	4	3	92.84	50	1	25.77	3	66.67	33.33	0	0	0	0	0	0	0	0	0	0	0	0	0	0	0	0	0	0	0	0	0	0	0	0	0	0	0	0	0	0	0
HC	subject10.xlsx	10	15	Categorical	Neutral	bored	Bored during the summers	2	2	1	4	99	50	99	1	4	25	100	50	0	0	0	0	0	0	0	0	25	25	0	0	0	0	0	0	0	0	0	0	25	0	25	0	0	0	0	0	0	0
HC	subject10.xlsx	10	48	Categorical	Neutral	hostile	Different places that I've been for football games	2	2	3	8	11.24	10.58	99	25.77	8	25	100	50	25	12.5	12.5	0	0	0	0	12.5	0	12.5	25	0	0	0	25	12.5	12.5	0	0	0	0	0	0	0	0	0	12.5	0	0	0
HC	subject13.xlsx	13	13	Categorical	Neutral	rain	Picturing it hitting the front window	1	1	5	6	92.84	50	23.51	25.77	6	33.33	66.67	33.33	16.67	0	0	0	0	0	0	16.67	16.67	0	0	0	0	0	0	0	0	0	0	0	0	0	0	0	0	0	0	0	0	0
HC	subject14.xlsx	14	8	Categorical	Neutral	custom	Highway behind house people always drive custom cars though it	2	2	5	10	51.43	50	99	25.77	10	10	70	30	10	0	0	0	0	0	0	10	0	10	0	10	10	0	0	0	0	0	0	0	0	0	0	0	0	0	10	0	0	0
HC	subject14.xlsx	14	25	Categorical	Neutral	highway	Driving to school every day	2	3	5	5	99	50	99	25.77	5	20	100	20	0	0	0	0	0	0	0	0	0	20	0	0	0	0	0	0	0	0	0	20	0	0	0	0	0	0	0	0	0	0
HC	subject14.xlsx	14	33	Categorical	Neutral	journal	Carry notebooks from class to class	2	2	5	6	99	50	23.51	25.77	6	16.67	83.33	33.33	0	0	0	0	0	0	0	0	0	33.33	0	0	0	0	16.67	0	0	0	0	0	0	0	0	0	0	0	0	0	0	0
HC	subject16.xlsx	16	18	Categorical	Neutral	bored	Times I've been bored at work	2	3	5	6	17.96	4.8	99	1	6	0	100	50	16.67	16.67	16.67	0	0	0	0	0	0	16.67	33.33	0	0	0	33.33	0	0	0	0	0	16.67	0	16.67	0	0	0	0	0	0	0
HC	subject16.xlsx	16	27	Categorical	Neutral	highway	Driving on highway in general	1	3	5	5	99	50	99	25.77	5	60	80	40	0	0	0	0	0	0	0	0	0	40	0	0	0	0	0	20	0	0	0	0	0	0	0	0	0	0	0	0	0	0
HC	subject16.xlsx	16	41	Categorical	Neutral	hat	Baseball caps husband has	1	4	5	4	37.39	99	1	25.77	4	50	75	25	0	0	0	0	0	0	0	0	0	0	25	0	0	0	25	0	0	0	0	0	0	0	0	0	0	0	25	25	0	0
HC	subject17.xlsx	17	13	Categorical	Neutral	bored	Listening to father in law's stories	2	4	5	6	99	99	23.51	25.77	6	33.33	100	33.33	0	0	0	0	0	0	0	0	0	33.33	0	0	0	0	16.67	0	0	0	0	0	0	0	0	0	0	0	50	16.67	0	0
HC	subject17.xlsx	17	21	Categorical	Neutral	key	Skeleton keys in BW movies saw as a kid	1	2	1	9	99	86.68	4.97	25.77	9	11.11	77.78	33.33	0	0	0	0	0	0	0	0	11.11	22.22	0	0	11.11	0	11.11	11.11	11.11	0	0	0	0	0	0	0	0	0	11.11	0	0	0
HC	subject17.xlsx	17	49	Categorical	Neutral	window	Bedroom window, have lots of problems with it	2	2	5	8	92.84	50	1	1	8	25	100	50	12.5	0	0	0	0	0	0	12.5	0	25	12.5	0	0	0	12.5	0	0	0	0	12.5	12.5	0	12.5	0	0	0	0	0	0	0
HC	subject17.xlsx	17	56	Categorical	Neutral	alone	How nice it is to be alone sometimes	2	2	5	8	1.8	50	7.84	25.77	8	12.5	100	62.5	12.5	0	0	0	0	0	0	12.5	0	12.5	25	12.5	12.5	0	25	25	0	12.5	0	0	25	12.5	12.5	0	0	12.5	0	0	0	0
HC	subject24.xlsx	24	14	Categorical	Neutral	bored	Sitting on the couch every now and then	2	3	5	8	71.61	50	99	25.77	8	12.5	100	62.5	0	0	0	0	0	0	0	0	12.5	12.5	0	12.5	25	0	12.5	0	0	0	0	12.5	0	0	0	0	0	0	0	0	0	0
HC	subject24.xlsx	24	35	Categorical	Neutral	journal	Scientific journals I've read	1	1	5	4	1.8	1	74.76	25.77	4	50	75	25	25	25	25	0	0	0	0	0	0	0	25	0	0	0	50	0	0	0	0	0	0	0	0	0	0	0	0	0	0	0
HC	subject24.xlsx	24	41	Categorical	Neutral	office	Walking into the office	2	2	5	4	99	50	99	25.77	4	25	100	50	0	0	0	0	0	0	0	0	25	25	0	0	0	0	25	0	0	0	0	0	0	0	0	0	0	0	0	0	0	0
HC	subject25.xlsx	25	17	Categorical	Neutral	bored	I don't let my kids say when they are bored, there's nothing to be bored about these days	1	5	5	18	1	28.91	58.07	1	18	5.56	100	72.22	22.22	16.67	11.11	0	0	0	5.56	5.56	0	11.11	27.78	16.67	5.56	11.11	33.33	0	0	5.56	0	0	11.11	0	11.11	0	0	0	16.67	0	0	0
HC	subject25.xlsx	25	24	Categorical	Neutral	safe	Go to one bank and see their vault	1	5	5	8	71.61	89.42	7.84	25.77	8	0	87.5	37.5	12.5	12.5	0	0	0	0	12.5	0	0	12.5	0	0	12.5	0	25	0	0	0	12.5	0	0	0	0	0	0	0	12.5	0	0	0
HC	subject29.xlsx	29	22	Categorical	Neutral	key	In the Navy used to do morning amunition opening	1	4	3	9	99	50	98.01	25.77	9	33.33	77.78	44.44	0	0	0	0	0	0	0	0	11.11	22.22	11.11	0	0	0	22.22	0	0	0	0	0	0	0	0	0	0	0	0	0	0	0
HC	subject29.xlsx	29	42	Categorical	Neutral	paper	Used to have old printer, brought them home from work used for coloring	2	3	1	13	97.77	77.92	17.46	25.77	13	23.08	92.31	38.46	7.69	7.69	0	0	0	0	7.69	0	0	23.08	7.69	0	0	0	30.77	0	0	0	0	0	0	0	0	0	0	0	7.69	0	0	0
HC	subject30.xlsx	30	15	Categorical	Neutral	bored	Being bored in class and at home	2	2	4	7	92.84	50	89.63	1	7	0	100	57.14	0	0	0	0	0	0	0	0	0	28.57	14.29	0	14.29	0	14.29	0	0	0	0	0	14.29	0	14.29	0	0	0	0	0	0	0
HC	subject30.xlsx	30	26	Categorical	Neutral	laughter	How I feel when I laugh	3	3	5	6	1	1	99	99	6	0	100	66.67	33.33	33.33	33.33	0	0	0	0	0	0	0	0	33.33	33.33	0	16.67	0	0	33.33	0	0	16.67	16.67	0	0	0	0	0	0	0	0
HC	subject32.xlsx	32	29	Categorical	Neutral	highway	Construction on the highway hard to get around	1	3	3	8	99	50	74.76	25.77	8	25	87.5	50	0	0	0	0	0	0	0	0	12.5	37.5	0	12.5	0	0	12.5	12.5	0	0	0	0	0	0	0	0	0	0	0	0	0	0
HC	subject32.xlsx	32	49	Categorical	Neutral	window	Cleaning all the windows in the house	2	4	5	7	99	50	13.15	25.77	7	28.57	100	42.86	0	0	0	0	0	0	0	0	28.57	14.29	0	0	0	0	14.29	0	0	0	0	14.29	0	0	0	0	0	0	0	0	0	0
HC	subject34.xlsx	34	9	Categorical	Neutral	sick	Lay on couch when I'm sick	3	3	5	6	1.8	4.8	99	1	6	0	100	50	16.67	16.67	16.67	0	0	0	0	0	0	16.67	16.67	16.67	16.67	0	33.33	16.67	0	16.67	0	0	16.67	0	16.67	0	0	0	0	0	0	0
HC	subject34.xlsx	34	17	Categorical	Neutral	rain	Driving in the dark when it's raining	3	5	5	7	28.22	50	99	25.77	7	28.57	85.71	57.14	14.29	0	0	0	0	0	0	14.29	14.29	14.29	14.29	14.29	14.29	0	14.29	0	0	14.29	0	0	0	0	0	0	0	0	0	0	0	0
HC	subject34.xlsx	34	33	Categorical	Neutral	news	Part of film crew of daily news	3	3	2	7	99	92.33	13.15	25.77	7	0	85.71	28.57	0	0	0	0	0	0	0	0	0	28.57	0	0	0	0	0	14.29	0	0	0	14.29	0	0	0	0	0	0	14.29	0	14.29	0
HC	subject34.xlsx	34	39	Categorical	Neutral	hat	Husband telling me how great I look in hats	2	3	3	9	17.96	50	98.01	99	9	22.22	88.89	44.44	22.22	22.22	22.22	0	0	0	0	0	0	11.11	0	11.11	11.11	0	22.22	11.11	0	11.11	0	0	11.11	11.11	0	0	0	0	22.22	11.11	0	0
HC	subject34.xlsx	34	43	Categorical	Neutral	paper	Writing on paper	1	2	5	3	99	50	98.01	25.77	3	33.33	100	33.33	0	0	0	0	0	0	0	0	0	33.33	0	0	0	0	33.33	0	0	0	0	0	0	0	0	0	0	0	0	0	0	0
HC	subject35.xlsx	35	2	Categorical	Neutral	nightmare	Reoccuring nightmare about killing somone	1	1	5	5	92.84	50	1	1	5	60	60	20	0	0	0	0	0	0	0	0	0	20	0	20	0	0	0	0	0	0	0	0	40	0	40	0	20	0	0	0	0	0
HC	subject35.xlsx	35	5	Categorical	Neutral	city	Different cities	1	1	5	2	92.84	1	99	25.77	2	50	50	0	0	0	0	0	0	0	0	0	0	0	0	0	0	0	0	50	50	0	0	0	0	0	0	0	0	0	0	0	0	0
HC	subject35.xlsx	35	50	Categorical	Neutral	reserved	In church people put things down to reserve seat	1	1	5	9	99	86.68	98.01	25.77	9	11.11	77.78	44.44	11.11	0	0	0	0	0	0	11.11	0	33.33	0	0	0	0	11.11	0	0	0	0	0	0	0	0	0	0	0	11.11	0	0	0
HC	subject36.xlsx	36	4	Categorical	Neutral	nightmare	Watching nightmare on elm street TV show	4	2	2	7	99	50	89.63	1	7	28.57	85.71	14.29	0	0	0	0	0	0	0	0	0	14.29	0	0	0	0	14.29	0	0	0	0	0	14.29	0	14.29	0	0	0	0	0	0	0
HC	subject36.xlsx	36	8	Categorical	Neutral	custom	Greek Fest through church we do every year	2	2	5	8	71.61	99	7.84	25.77	8	12.5	75	37.5	12.5	12.5	0	12.5	0	0	0	0	0	12.5	12.5	0	0	0	12.5	0	0	0	0	12.5	0	0	0	0	0	0	12.5	0	0	0
HC	subject36.xlsx	36	13	Categorical	Neutral	rain	I like the rain I don't have to water plants	3	2	5	10	24.86	1	43.37	99	10	0	80	60	20	20	20	0	0	0	0	0	10	10	20	0	0	10	30	0	0	0	0	0	10	10	0	0	0	0	0	0	0	0
HC	subject36.xlsx	36	18	Categorical	Neutral	bored	I feel bored when I don't want to do something	2	2	5	10	1	1	93.3	1	10	10	100	70	30	20	20	0	0	0	0	10	0	10	20	10	10	10	40	0	0	10	0	0	10	0	10	0	0	0	0	0	0	0
HC	subject37.xlsx	37	47	Categorical	Neutral	plant	Plant I had sophormore year named Brian and he'd sit on my desk	2	4	4	13	9.98	22.08	94.81	25.77	13	7.69	76.92	46.15	23.08	23.08	15.38	0	0	7.69	0	0	0	7.69	15.38	0	7.69	0	30.77	0	0	0	0	0	0	0	0	0	0	0	7.69	0	0	0
HC	subject38.xlsx	38	49	Categorical	Neutral	reserved	Having dinner reservzations	2	1	5	3	17.96	50	1	25.77	3	33.33	66.67	33.33	0	0	0	0	0	0	0	0	0	0	33.33	0	0	0	33.33	0	0	0	0	0	0	0	0	0	0	0	0	0	0	0
HC	subject38.xlsx	38	54	Categorical	Neutral	lost	Silly series on TV	2	2	5	4	99	50	74.76	99	4	0	100	25	0	0	0	0	0	0	0	0	0	25	0	0	0	0	0	25	0	0	0	25	25	25	0	0	0	0	0	0	0	0
HC	subject44.xlsx	44	14	Categorical	Neutral	phase	Sister has had a couple kids, different phases they go through	2	4	5	11	79.25	96.52	31.94	25.77	11	18.18	90.91	45.45	9.09	9.09	0	0	0	0	9.09	0	9.09	9.09	18.18	0	0	0	27.27	9.09	9.09	0	0	9.09	0	0	0	0	0	0	27.27	9.09	0	9.09
HC	subject44.xlsx	44	44	Categorical	Neutral	betray	A lot of betrayle on my soap opera	1	5	5	8	99	10.58	74.76	25.77	8	12.5	75	50	12.5	12.5	12.5	0	0	0	0	0	12.5	25	0	0	0	0	0	0	0	0	0	12.5	0	0	0	0	0	0	0	0	0	0
HC	subject44.xlsx	44	45	Categorical	Neutral	hostile	Nephews play football, emotion they work up to play	1	5	5	9	98.75	98.62	4.97	99	9	33.33	100	33.33	11.11	11.11	0	0	0	0	11.11	0	0	22.22	0	0	0	0	0	0	0	0	0	0	33.33	22.22	0	0	0	0	22.22	11.11	0	0
HC	subject44.xlsx	44	55	Categorical	Neutral	alone	Single and sometimes I like to be alone	3	5	5	8	37.39	10.58	74.76	25.77	8	12.5	100	50	12.5	12.5	12.5	0	0	0	0	0	0	12.5	12.5	0	12.5	0	25	25	0	0	12.5	12.5	25	12.5	12.5	0	0	12.5	0	0	0	0
HC	subject45.xlsx	45	3	Categorical	Neutral	respect	Hearing the song respect	2	1	5	4	99	99	1	99	4	50	100	25	0	0	0	0	0	0	0	0	25	0	0	0	0	0	0	0	0	0	0	0	25	25	0	0	0	0	25	0	0	0
HC	subject46.xlsx	46	14	Categorical	Neutral	phase	Junior High, certain akward things	1	2	2	5	51.43	50	43.37	99	5	20	80	20	20	0	0	0	0	0	0	20	0	0	0	0	0	0	0	20	0	0	0	0	20	20	0	0	0	0	0	0	0	0
HC	subject46.xlsx	46	46	Categorical	Neutral	hostile	Action movies I've watched	1	1	4	4	1.8	1	99	25.77	4	25	100	25	25	25	25	0	0	0	0	0	0	0	25	0	0	0	50	0	0	0	0	0	0	0	0	0	0	0	0	0	0	0
HC	subject47.xlsx	47	13	Categorical	Neutral	bored	Sitting in chapple at school and falling asleep	2	3	5	8	99	50	99	25.77	8	37.5	87.5	37.5	0	0	0	0	0	0	0	0	0	25	0	0	12.5	0	12.5	12.5	0	0	0	0	0	0	0	0	0	0	0	0	0	0
HC	subject47.xlsx	47	31	Categorical	Neutral	irritate	Me and my brother used to repeat words over and over	2	2	1	11	79.25	18.16	99	25.77	11	9.09	90.91	63.64	18.18	18.18	18.18	0	0	0	0	0	0	27.27	0	0	18.18	0	9.09	0	0	0	0	0	0	0	0	0	0	0	9.09	9.09	0	0
HC	subject49.xlsx	49	18	Categorical	Neutral	bored	Bunch of times that I've been bored	2	2	5	7	5.53	7.67	89.63	1	7	0	100	57.14	28.57	14.29	14.29	0	0	0	0	14.29	0	14.29	28.57	0	0	0	28.57	0	0	0	0	14.29	14.29	0	14.29	0	0	0	0	0	0	0
HC	subject54.xlsx	54	10	Categorical	Neutral	disaster	Wrote senior paper on PTSD, going the reasearch for it	2	3	5	10	99	50	93.3	25.77	10	10	80	40	10	0	0	0	0	0	0	10	10	20	0	0	0	0	20	0	0	0	0	0	0	0	0	0	0	0	0	0	0	0
HC	subject54.xlsx	54	12	Categorical	Neutral	book	My dad always read to us when I was younger	1	3	1	10	1.8	84.14	99	25.77	10	10	100	60	30	30	20	10	0	0	0	0	0	10	10	10	10	0	20	10	10	10	0	0	0	0	0	0	0	0	20	10	0	0
HC	subject54.xlsx	54	44	Categorical	Neutral	plant	Every pring my mom buys flowers and plants them	2	4	1	9	17.96	86.68	4.97	25.77	9	11.11	66.67	33.33	22.22	22.22	11.11	0	0	0	11.11	0	0	0	0	0	11.11	0	0	0	0	0	0	11.11	0	0	0	0	0	0	22.22	11.11	0	11.11
HC	subject56.xlsx	56	4	Categorical	Neutral	respect	How people show respect to the preseident	1	1	5	7	92.84	92.33	1	99	7	28.57	85.71	42.86	0	0	0	0	0	0	0	0	14.29	14.29	0	14.29	14.29	0	0	0	0	14.29	0	0	14.29	14.29	0	0	0	0	14.29	0	0	0
HC	subject56.xlsx	56	22	Categorical	Neutral	key	When I was younger we used to kepp the key to house hidden in a tool box	1	2	1	17	92.84	72.17	66.34	25.77	17	5.88	76.47	52.94	11.76	11.76	5.88	5.88	0	0	0	0	11.76	17.65	5.88	5.88	5.88	0	11.76	11.76	5.88	5.88	0	0	0	0	0	0	0	0	5.88	0	0	0
HC	subject60.xlsx	60	23	Categorical	Neutral	key	Using my AA key at work	2	5	5	6	92.84	4.8	98.01	25.77	6	0	66.67	33.33	16.67	16.67	16.67	0	0	0	0	0	0	16.67	0	0	0	0	16.67	0	0	0	0	0	0	0	0	0	0	0	0	0	0	0
HC	subject60.xlsx	60	53	Categorical	Neutral	danger	Warning signs on the road	3	1	5	5	99	50	99	1	5	20	80	40	0	0	0	0	0	0	0	0	20	20	0	0	0	0	0	0	0	0	0	0	20	0	20	0	0	0	0	0	0	0
HC	subject63.xlsx	63	55	Categorical	Neutral	grief	Thought of my mom, she gives me guilt a lot	3	4	2	10	77.33	84.14	43.37	1	10	10	100	50	30	30	20	0	0	10	0	0	10	10	0	0	0	0	20	0	0	0	0	10	10	0	10	10	0	0	30	10	0	20
HC	subject66.xlsx	66	43	Categorical	Neutral	paper	College rules paper and the love hate relationship I had with them	2	2	2	12	60.8	95.2	1.79	25.77	12	16.67	100	50	16.67	16.67	8.33	0	0	0	8.33	0	8.33	8.33	8.33	0	8.33	0	16.67	0	0	0	0	0	16.67	8.33	8.33	0	8.33	0	25	0	0	0
HC	subject66.xlsx	66	47	Categorical	Neutral	hostile	Heavy metal music and how the lyrics are just downright nastyh	3	3	5	11	12.85	50	1	1	11	9.09	72.73	45.45	0	0	0	0	0	0	0	0	9.09	0	9.09	18.18	18.18	0	9.09	9.09	0	9.09	0	0	9.09	0	9.09	0	9.09	0	0	0	0	0
HC	subject66.xlsx	66	57	Categorical	Neutral	tool	The band Tool, different songs I've heard	2	4	5	7	67.14	50	89.63	25.77	7	14.29	85.71	28.57	14.29	14.29	14.29	0	0	0	0	0	14.29	0	14.29	0	0	0	28.57	14.29	14.29	0	0	0	0	0	0	0	0	0	28.57	0	0	0
HC	subject82.xlsx	82	13	Categorical	Neutral	stress	How work is in general, not specific	3	4	5	7	5.53	1	89.63	25.77	7	28.57	100	57.14	0	0	0	0	0	0	0	0	0	14.29	14.29	14.29	14.29	14.29	14.29	28.57	0	14.29	0	0	0	0	0	0	0	0	0	0	0	0
HC	subject82.xlsx	82	39	Categorical	Neutral	office	Working in the office at Driect TV, just being there	3	5	5	10	92.84	50	43.37	25.77	10	10	90	60	0	0	0	0	0	0	0	0	10	20	10	20	0	0	20	0	0	0	0	0	0	0	0	0	0	0	0	0	0	0
HC	subject100.xlsx	100	59	Categorical	Neutral	alone	When my kids are at school	3	5	4	6	1.8	50	99	25.77	6	0	100	66.67	16.67	16.67	16.67	0	0	0	0	0	0	16.67	16.67	16.67	16.67	0	16.67	0	0	16.67	0	0	0	0	0	0	0	0	16.67	0	0	0
HC	subject101.xlsx	101	7	Categorical	Neutral	custom	We were making custom windows over a summer	1	2	3	8	92.84	99	74.76	25.77	8	12.5	87.5	50	12.5	12.5	0	12.5	0	0	0	0	12.5	12.5	12.5	0	0	0	25	0	0	0	0	0	0	0	0	0	0	0	12.5	0	0	0
HC	subject101.xlsx	101	17	Categorical	Neutral	stress	Some of the times I've been stressed in my lfie	1	2	5	10	77.33	2.31	99	1	10	10	90	60	20	20	20	0	0	0	0	0	10	20	20	0	0	0	20	0	0	0	0	10	10	0	10	10	0	0	0	0	0	0
HC	subject101.xlsx	101	20	Categorical	Neutral	fight	Different fights I watched on TV	2	3	2	6	92.84	4.8	99	1	6	33.33	100	33.33	16.67	16.67	16.67	0	0	0	0	0	0	16.67	0	0	0	0	16.67	16.67	16.67	0	0	0	16.67	0	16.67	0	16.67	0	16.67	0	0	0
HC	subject101.xlsx	101	28	Categorical	Neutral	stupid	Times I have called someone stupid	2	2	3	6	1.8	95.2	98.01	1	6	16.67	100	50	33.33	16.67	16.67	0	0	0	0	16.67	0	0	16.67	0	0	0	33.33	16.67	0	0	0	0	16.67	0	16.67	0	16.67	0	33.33	0	0	0
HC	subject101.xlsx	101	36	Categorical	Neutral	irritate	Times my step daughter has irritated me	2	5	5	7	5.53	7.67	99	1	7	28.57	100	42.86	28.57	28.57	28.57	0	0	0	0	0	0	0	14.29	0	0	0	14.29	0	0	0	0	0	14.29	0	14.29	14.29	0	0	14.29	14.29	0	14.29
HC	subject103.xlsx	103	5	Categorical	Neutral	city	Driving back and forth to OKC for family, we do it often	3	5	5	12	17.96	99	74.76	25.77	12	8.33	83.33	66.67	16.67	8.33	0	8.33	0	0	0	8.33	0	16.67	8.33	16.67	8.33	0	8.33	0	0	0	0	0	0	0	0	0	0	0	16.67	8.33	0	0
HC	subject103.xlsx	103	13	Categorical	Neutral	bored	I hate when my son says he is bored	5	5	5	9	1	86.68	58.07	1	9	0	100	55.56	33.33	33.33	22.22	0	0	11.11	0	0	0	0	11.11	11.11	11.11	0	33.33	0	0	11.11	0	0	22.22	0	22.22	0	11.11	0	33.33	11.11	0	0
HC	subject104.xlsx	104	18	Categorical	Neutral	phase	Being a teenager, the teenage phase, causing my mom stress	3	3	2	10	92.84	97.69	3.37	1	10	30	90	40	10	10	10	0	0	0	0	0	20	0	10	0	0	0	10	0	0	0	0	0	10	0	10	10	0	0	30	10	0	10
HC	subject104.xlsx	104	31	Categorical	Neutral	news	I read the news on my ipad in the morning	3	4	5	10	99	2.31	99	25.77	10	10	80	60	20	20	20	0	0	0	0	0	20	20	0	0	0	0	10	0	0	0	0	0	0	0	0	0	0	0	0	0	0	0
HC	subject157.xlsx	157	30	Categorical	Neutral	highway	Driving to work, driving to school,	3	2	5	6	99	50	98.01	25.77	6	33.33	100	33.33	0	0	0	0	0	0	0	0	0	33.33	0	0	0	0	0	0	0	0	0	0	0	0	0	0	0	0	0	0	0	0
HC	subject157.xlsx	157	38	Categorical	Neutral	hat	My boy thinks it's funny to wear hats	2	4	5	8	37.39	50	74.76	99	8	0	87.5	37.5	25	12.5	12.5	0	0	0	0	12.5	0	12.5	12.5	0	0	0	37.5	12.5	0	0	0	0	12.5	12.5	0	0	0	0	12.5	0	0	0
HC	subject158.xlsx	158	13	Categorical	Neutral	bored	Being bored at work	2	4	5	4	92.84	50	74.76	1	4	0	100	50	0	0	0	0	0	0	0	0	0	25	25	0	0	0	25	0	0	0	0	0	25	0	25	0	0	0	0	0	0	0
HC	subject158.xlsx	158	34	Categorical	Neutral	journal	High school had us keep a journal every day	3	3	2	9	74.89	98.62	58.07	25.77	9	11.11	88.89	33.33	11.11	11.11	0	11.11	0	0	0	0	11.11	0	11.11	0	0	0	22.22	11.11	0	0	0	11.11	0	0	0	0	0	0	11.11	0	0	0
HC	subject158.xlsx	158	58	Categorical	Neutral	alone	I enjoy being by myself	1	3	2	5	8.19	1	99	99	5	0	100	80	40	40	40	0	0	0	0	0	0	20	20	0	0	0	20	0	0	0	0	0	20	20	0	0	0	0	0	0	0	0
HC	subject159.xlsx	159	14	Categorical	Neutral	stress	Sometimes I get stressed because my daughter is in her terrible 2s	4	4	5	12	17.96	50	74.76	1	12	41.67	91.67	50	25	25	16.67	0	0	8.33	0	0	0	8.33	8.33	0	8.33	0	16.67	8.33	0	0	0	0	16.67	0	16.67	8.33	0	0	16.67	8.33	0	16.67
HC	subject159.xlsx	159	36	Categorical	Neutral	news	News on TV, watching it in general	1	1	5	7	99	50	89.63	25.77	7	28.57	85.71	42.86	14.29	0	0	0	0	0	0	14.29	0	28.57	0	0	0	0	14.29	14.29	0	0	0	0	0	0	0	0	0	0	0	0	0	0
HC	subject161.xlsx	161	8	Categorical	Neutral	book	My mom used to make my cousins and I read for a couple of hours and I hated it	3	4	1	19	63.17	14.62	81.22	1	19	5.26	100	57.89	26.32	21.05	21.05	0	0	0	0	5.26	5.26	15.79	0	0	10.53	0	21.05	0	0	0	0	5.26	5.26	0	5.26	0	5.26	0	10.53	10.53	0	5.26
HC	subject161.xlsx	161	15	Categorical	Neutral	bored	Times sitting in my room feeling bored	1	1	5	7	92.84	7.67	99	1	7	28.57	100	28.57	14.29	14.29	14.29	0	0	0	0	0	0	14.29	0	0	0	0	28.57	0	0	0	0	0	14.29	0	14.29	0	0	0	0	0	0	0
HC	subject162.xlsx	162	1	Categorical	Neutral	nightmare	Age of 1, nightmare I had, reocurring	4	3	1	7	67.14	7.67	89.63	1	7	28.57	71.43	42.86	14.29	14.29	14.29	0	0	0	0	0	0	14.29	14.29	0	0	0	14.29	0	0	0	14.29	0	14.29	0	14.29	0	0	0	0	0	0	0
HC	subject162.xlsx	162	3	Categorical	Neutral	city	A year ago, we moved from OKC	3	3	3	7	99	99	99	25.77	7	0	85.71	42.86	14.29	14.29	0	14.29	0	0	0	0	14.29	14.29	0	0	0	0	14.29	0	0	0	0	0	0	0	0	0	0	0	14.29	0	0	0
HC	subject162.xlsx	162	27	Categorical	Neutral	stupid	Causing my parents to fight	3	2	2	5	92.84	97.69	43.37	1	5	40	100	40	20	20	20	0	0	0	0	0	0	20	0	0	0	0	0	0	0	0	0	0	20	0	20	0	20	0	40	20	0	0
HC	subject162.xlsx	162	36	Categorical	Neutral	irritate	My little sister got everything she wanted a lot	5	5	1	9	45.11	98.62	1	25.77	9	11.11	100	44.44	33.33	22.22	11.11	0	0	11.11	0	11.11	11.11	0	0	0	0	0	22.22	0	0	0	0	11.11	0	0	0	0	0	0	33.33	11.11	0	22.22
HC	subject162.xlsx	162	42	Categorical	Neutral	disgusted	Bills	5	5	3	1	92.84	50	1	25.77	1	0	100	0	0	0	0	0	0	0	0	0	0	0	0	0	0	0	0	0	0	0	0	0	0	0	0	0	0	0	0	0	0	0
HC	subject163.xlsx	163	23	Categorical	Neutral	key	I am bad at using keys, regularly have trouble with them	2	3	5	11	31.44	50	85.21	1	11	18.18	90.91	63.64	18.18	18.18	9.09	0	0	0	9.09	0	0	18.18	18.18	9.09	0	0	27.27	0	0	0	0	0	18.18	0	18.18	0	0	0	9.09	0	0	0
HC	subject163.xlsx	163	49	Categorical	Neutral	lost	I used to love watching the TV show Lost	3	3	3	9	98.75	50	4.97	25.77	9	11.11	100	33.33	11.11	11.11	11.11	0	0	0	0	0	11.11	11.11	0	0	0	0	33.33	0	0	0	0	0	22.22	11.11	11.11	0	0	11.11	11.11	0	0	0
HC	subject163.xlsx	163	59	Categorical	Neutral	tool	Tool box my dad had growing up, used it a lot	1	2	1	11	79.25	50	85.21	25.77	11	9.09	81.82	45.45	18.18	9.09	9.09	0	0	0	0	9.09	9.09	9.09	9.09	0	0	0	27.27	0	0	0	0	9.09	0	0	0	0	0	0	9.09	9.09	0	0
HC	subject165.xlsx	165	47	Categorical	Neutral	plant	I plant in my flower bead	2	3	4	6	60.8	1	99	25.77	6	0	50	50	33.33	33.33	33.33	0	0	0	0	0	0	16.67	0	0	0	0	0	0	0	0	0	0	0	0	0	0	0	0	0	0	0	0
HC	subject167.xlsx	167	60	Categorical	Neutral	lucky	Used to wear lucky jeans	2	1	5	5	99	50	1	99	5	0	80	20	0	0	0	0	0	0	0	0	0	20	0	0	0	0	40	20	0	0	0	0	20	20	0	0	0	0	0	0	0	0
HC	subject169.xlsx	169	45	Categorical	Neutral	plant	All of the plants that my wife has killed	1	3	5	9	74.89	50	4.97	1	9	0	88.89	55.56	22.22	11.11	11.11	0	0	0	0	11.11	11.11	11.11	11.11	0	0	0	11.11	0	0	0	0	11.11	11.11	0	11.11	0	11.11	0	11.11	11.11	0	11.11
HC	subject169.xlsx	169	60	Categorical	Neutral	alone	Being home alone when growing up	2	3	2	6	17.96	50	99	1	6	16.67	100	50	0	0	0	0	0	0	0	0	0	16.67	16.67	16.67	16.67	0	33.33	16.67	0	16.67	0	0	16.67	0	16.67	0	0	16.67	0	0	0	0
HC	subject170.xlsx	170	11	Categorical	Neutral	sick	Patients I've met at the nursing home I work with	2	4	5	10	92.84	15.86	93.3	25.77	10	20	80	50	20	20	20	0	0	0	0	0	10	20	10	0	0	0	20	0	0	0	0	0	0	0	0	0	0	0	10	0	0	0
HC	subject170.xlsx	170	17	Categorical	Neutral	bored	Had a friend who always complained of being bored	2	3	2	9	74.89	99	4.97	1	9	11.11	100	55.56	11.11	0	0	0	0	0	0	11.11	11.11	11.11	22.22	0	0	0	22.22	0	0	11.11	0	0	22.22	0	22.22	0	0	0	33.33	0	11.11	0
HC	subject170.xlsx	170	36	Categorical	Neutral	win	Times I've won sports events	2	2	2	5	8.19	2.31	99	99	5	0	80	20	20	20	20	0	0	0	0	0	0	0	20	0	0	0	40	0	0	0	0	0	20	20	0	0	0	0	0	0	0	0
HC	subject171.xlsx	171	18	Categorical	Neutral	news	Watching the news regularly	2	2	5	4	92.84	50	74.76	25.77	4	50	75	50	0	0	0	0	0	0	0	0	25	0	0	25	0	0	25	0	0	0	0	0	0	0	0	0	0	0	0	0	0	0
HC	subject171.xlsx	171	20	Categorical	Neutral	beauty	Thinking about beautiful women I've seen	2	3	2	6	17.96	50	98.01	99	6	33.33	100	33.33	16.67	16.67	16.67	0	0	0	0	0	0	16.67	16.67	16.67	0	0	50	16.67	0	0	0	0	16.67	16.67	0	0	0	0	16.67	0	0	16.67
HC	subject171.xlsx	171	30	Categorical	Neutral	plant	Usually do yard work, moving plants and carrying them around	2	4	5	10	8.19	84.14	99	25.77	10	20	90	50	10	10	0	0	0	0	10	0	0	10	10	20	10	0	20	0	0	0	0	0	0	0	0	0	0	0	10	0	0	0
HC	subject172.xlsx	172	18	Categorical	Neutral	bored	When I am at work towards the end of the day and there is nothing to do	1	4	5	17	58.07	11.97	99	25.77	17	11.76	100	82.35	5.88	5.88	5.88	0	0	0	0	0	11.76	23.53	17.65	11.76	11.76	5.88	17.65	0	0	5.88	0	0	0	0	0	0	0	0	0	0	0	0
HC	subject176.xlsx	176	41	Categorical	Neutral	hat	My hat, I wear it a lot	3	4	3	7	28.22	1	89.63	25.77	7	0	85.71	57.14	42.86	28.57	28.57	0	0	0	0	14.29	14.29	0	0	0	0	0	14.29	0	0	0	0	14.29	0	0	0	0	0	0	0	0	0	0
HC	subject176.xlsx	176	46	Categorical	Neutral	paper	Every morning I drop off newspapers	1	5	5	6	92.84	4.8	99	25.77	6	33.33	83.33	33.33	16.67	16.67	16.67	0	0	0	0	0	0	16.67	0	0	0	0	0	0	0	0	0	16.67	0	0	0	0	0	0	0	0	0	0
HC	subject177.xlsx	177	4	Categorical	Neutral	city	Being in different cities, Pheonix, San Diego	1	2	3	7	92.84	7.67	89.63	25.77	7	28.57	42.86	28.57	0	0	0	0	0	0	0	0	0	14.29	14.29	0	0	0	14.29	14.29	14.29	0	0	0	0	0	0	0	0	0	0	0	0	0
HC	subject177.xlsx	177	16	Categorical	Neutral	bored	Being bored in school	1	2	2	4	92.84	50	74.76	1	4	0	100	50	0	0	0	0	0	0	0	0	0	25	25	0	0	0	25	0	0	0	0	0	25	0	25	0	0	0	0	0	0	0
HC	subject177.xlsx	177	20	Categorical	Neutral	key	When I go running I tie my key to my shoe	1	4	5	11	3.76	1	99	25.77	11	9.09	81.82	54.55	36.36	36.36	36.36	0	0	0	0	0	0	9.09	0	9.09	9.09	0	18.18	0	0	9.09	0	0	0	0	0	0	0	0	0	0	0	0
HC	subject178.xlsx	178	2	Categorical	Neutral	nightmare	Weird dreams I've had	1	2	4	4	1	1	74.76	1	4	0	100	50	25	25	25	0	0	0	0	0	0	0	50	0	0	0	50	25	0	0	0	0	25	0	25	0	0	0	0	0	0	0
HC	subject178.xlsx	178	34	Categorical	Neutral	news	Watching the news, headlines	4	4	5	4	99	50	1	25.77	4	50	50	25	0	0	0	0	0	0	0	0	25	0	0	0	0	0	25	0	0	0	0	0	0	0	0	0	0	0	0	0	0	0
HC	subject182.xlsx	182	29	Categorical	Neutral	vomit	When I was pregnant I threw up a lot	2	4	3	9	17.96	13.32	99	25.77	9	11.11	100	66.67	22.22	22.22	22.22	0	0	0	0	0	11.11	11.11	11.11	11.11	11.11	0	22.22	0	0	11.11	0	11.11	0	0	0	0	0	0	11.11	11.11	0	0
HC	subject182.xlsx	182	31	Categorical	Neutral	irritate	My husband irritates me with sounds	1	4	5	6	60.8	4.8	98.01	1	6	33.33	100	50	33.33	33.33	33.33	0	0	0	0	0	0	16.67	0	0	0	0	0	0	0	0	0	0	16.67	0	16.67	16.67	0	0	16.67	16.67	0	0
HC	subject182.xlsx	182	34	Categorical	Neutral	journal	Sister keeps a journal	1	4	1	4	99	99	1	25.77	4	25	75	25	0	0	0	0	0	0	0	0	25	0	0	0	0	0	25	0	0	0	0	0	0	0	0	0	0	0	25	25	0	25
HC	subject182.xlsx	182	54	Categorical	Neutral	window	Watching storms out a window	1	4	2	5	99	50	43.37	25.77	5	20	80	40	0	0	0	0	0	0	0	0	20	20	0	0	0	0	20	0	0	0	0	0	0	0	0	0	0	0	0	0	0	0
HC	subject7.xlsx	7	4	Categorical	Somewhat Negative	nightmare	After I got a divorce, waking up from bad dreams	4	3	4	10	99	50	93.3	1	10	10	90	50	10	10	10	0	0	0	0	0	10	30	0	0	0	0	10	10	10	0	0	0	10	0	10	0	0	0	10	10	0	0
HC	subject7.xlsx	7	13	Categorical	Somewhat Negative	bored	Certain jobs I do at work are monotonous	3	1	4	8	37.39	10.58	74.76	99	8	25	87.5	50	12.5	12.5	12.5	0	0	0	0	0	0	12.5	25	0	0	0	25	0	0	0	0	0	12.5	12.5	0	0	0	0	0	0	0	0
HC	subject8.xlsx	8	9	Categorical	Somewhat Negative	disaster	Various tornadoes in OK	3	4	3	4	99	50	74.76	99	4	50	75	25	0	0	0	0	0	0	0	0	0	25	0	0	0	0	0	25	25	0	0	25	25	25	0	0	0	0	0	0	0	0
HC	subject10.xlsx	10	35	Categorical	Somewhat Negative	irritate	Things that irritate me	1	1	3	4	1	1	74.76	1	4	25	100	75	75	25	25	0	0	0	0	50	0	0	0	0	0	0	0	0	0	0	0	0	25	0	25	25	0	0	0	0	0	0
HC	subject10.xlsx	10	40	Categorical	Somewhat Negative	broken	Broken body parts I've seen	5	5	4	5	8.19	2.31	43.37	25.77	5	0	80	20	20	20	20	0	0	0	0	0	0	0	20	0	0	0	40	20	0	0	0	0	0	0	0	0	0	0	0	0	0	0
HC	subject17.xlsx	17	3	Categorical	Somewhat Negative	hurt	Hurt feelings in general	2	1	2	4	99	50	99	1	4	50	100	25	0	0	0	0	0	0	0	0	0	25	0	0	0	0	0	25	0	0	0	0	25	0	25	0	0	25	0	0	0	0
HC	subject17.xlsx	17	35	Categorical	Somewhat Negative	irritate	Husband does irritating things often	3	1	5	5	1	97.69	43.37	1	5	40	100	60	20	0	0	0	0	0	0	20	0	0	20	20	0	0	20	0	0	0	0	0	20	0	20	20	0	0	20	20	0	0
HC	subject17.xlsx	17	52	Categorical	Somewhat Negative	lost	Watching the TV show	2	3	3	4	99	50	1	25.77	4	25	100	25	0	0	0	0	0	0	0	0	25	0	0	0	0	0	25	0	0	0	0	0	0	0	0	0	0	0	0	0	0	0
HC	subject22.xlsx	22	6	Categorical	Somewhat Negative	hurt	Someone at work that does things without asking opinion	3	4	5	9	17.96	50	58.07	25.77	9	33.33	100	66.67	33.33	0	0	0	0	0	0	33.33	0	22.22	11.11	0	0	11.11	22.22	0	0	0	0	0	0	0	0	0	0	0	22.22	0	0	0
HC	subject22.xlsx	22	8	Categorical	Somewhat Negative	book	I am not a fast reader and it bothers me	4	3	5	10	1.8	1	99	1	10	10	90	70	30	20	20	0	0	0	0	10	10	0	10	0	10	10	10	0	0	0	0	0	10	0	10	0	10	0	0	0	0	0
HC	subject24.xlsx	24	58	Categorical	Somewhat Negative	alone	Different times I've been alone	4	4	5	5	1	1	99	1	5	20	100	40	20	20	20	0	0	0	0	0	0	0	40	0	0	0	40	40	20	0	0	0	20	0	20	0	0	20	0	0	0	0
HC	subject25.xlsx	25	33	Categorical	Somewhat Negative	irritate	Siblings doing the "I'm not touching thing	2	4	1	7	1	1	89.63	25.77	7	28.57	100	71.43	28.57	14.29	14.29	0	0	0	0	14.29	14.29	0	28.57	0	0	14.29	28.57	0	0	0	0	0	0	0	0	0	0	0	14.29	14.29	0	0
HC	subject25.xlsx	25	34	Categorical	Somewhat Negative	journal	Class I took in college where the book kept saying "in your journal"	1	4	5	13	92.84	93.79	94.81	25.77	13	15.38	92.31	46.15	15.38	15.38	7.69	0	7.69	0	0	0	7.69	15.38	0	7.69	0	0	23.08	0	0	7.69	0	0	0	0	0	0	0	0	15.38	0	0	0
HC	subject29.xlsx	29	4	Categorical	Somewhat Negative	nightmare	Sister's reoc curing nightmare	2	4	1	4	92.84	99	1	1	4	50	50	0	0	0	0	0	0	0	0	0	0	0	0	0	0	0	0	0	0	0	0	0	25	0	25	0	0	0	25	25	0	25
HC	subject30.xlsx	30	49	Categorical	Somewhat Negative	lost	Being lost several times	2	2	2	4	37.39	50	74.76	1	4	25	100	25	0	0	0	0	0	0	0	0	0	0	25	0	0	0	50	0	0	0	0	25	25	0	25	0	0	25	0	0	0	0
HC	subject30.xlsx	30	57	Categorical	Somewhat Negative	alone	Being alone in the house	2	2	4	5	99	50	43.37	1	5	0	100	60	0	0	0	0	0	0	0	0	20	20	20	0	0	0	20	20	0	0	0	0	20	0	20	0	0	20	0	0	0	0
HC	subject34.xlsx	34	35	Categorical	Somewhat Negative	irritate	Things my husband has done	3	3	5	5	1	50	43.37	25.77	5	20	100	80	40	20	20	0	0	0	0	20	0	0	40	0	0	0	40	0	0	0	0	0	0	0	0	0	0	0	20	20	0	0
HC	subject34.xlsx	34	57	Categorical	Somewhat Negative	tool	Borrowing husbands tools leads to a fight	3	4	5	7	99	99	13.15	1	7	28.57	85.71	28.57	0	0	0	0	0	0	0	0	14.29	14.29	0	0	0	0	0	0	0	0	0	0	14.29	0	14.29	0	14.29	0	28.57	14.29	0	0
HC	subject34.xlsx	34	58	Categorical	Somewhat Negative	alone	Laying in bed alone as a teen when parents faught	4	4	2	10	92.84	97.69	43.37	1	10	10	90	40	0	0	0	0	0	0	0	0	10	20	0	10	20	0	10	20	10	10	0	0	10	0	10	0	0	10	20	10	0	0
HC	subject36.xlsx	36	12	Categorical	Somewhat Negative	disaster	Hurricans that have happened	3	2	3	4	1.8	50	1	25.77	4	50	75	50	25	0	0	0	0	0	0	25	0	0	25	0	0	0	50	0	0	0	0	0	0	0	0	0	0	0	0	0	0	0
HC	subject36.xlsx	36	19	Categorical	Somewhat Negative	fight	Parents were always fighting	4	2	2	4	37.39	99	74.76	1	4	50	100	25	0	0	0	0	0	0	0	0	0	0	25	0	0	0	25	0	0	0	0	0	25	0	25	0	25	0	50	25	0	0
HC	subject36.xlsx	36	25	Categorical	Somewhat Negative	highway	Used to have to drive to Tallequah every dayt and I hated it	4	3	3	13	82	22.08	63.54	1	13	7.69	92.31	53.85	15.38	7.69	7.69	0	0	0	0	7.69	0	23.08	7.69	0	7.69	0	23.08	0	0	0	0	7.69	7.69	0	7.69	0	7.69	0	0	0	0	0
HC	subject38.xlsx	38	34	Categorical	Somewhat Negative	journal	Journal I kept after a tough time	5	5	5	7	99	7.67	99	25.77	7	14.29	85.71	42.86	14.29	14.29	14.29	0	0	0	0	0	14.29	14.29	0	0	0	0	14.29	28.57	14.29	0	0	0	14.29	0	0	0	0	0	0	0	0	0
HC	subject41.xlsx	41	28	Categorical	Somewhat Negative	stupid	Dad used to say I was stupid all the time	3	3	2	10	92.84	84.14	43.37	1	10	0	100	40	10	10	10	0	0	0	0	0	10	10	10	0	0	0	30	10	0	0	0	10	10	0	10	0	10	0	20	10	0	0
HC	subject41.xlsx	41	32	Categorical	Somewhat Negative	irritate	Girl that irritates me	3	3	5	4	1.8	50	74.76	1	4	25	100	50	50	25	25	0	0	0	0	25	0	0	0	0	0	0	0	0	0	0	0	0	25	0	25	25	0	0	25	0	0	25
HC	subject41.xlsx	41	58	Categorical	Somewhat Negative	alone	Picturing self in room alone awihtout roomate	3	3	5	7	99	99	99	1	7	42.86	71.43	14.29	0	0	0	0	0	0	0	0	0	14.29	0	0	0	0	0	14.29	0	0	0	0	14.29	0	14.29	0	0	14.29	28.57	0	14.29	0
HC	subject44.xlsx	44	27	Categorical	Somewhat Negative	stupid	Times when I have felt stupid	1	1	5	6	1	4.8	99	1	6	0	100	50	16.67	16.67	16.67	0	0	0	0	0	0	0	16.67	16.67	16.67	0	33.33	16.67	0	16.67	0	0	16.67	0	16.67	0	16.67	0	0	0	0	0
HC	subject44.xlsx	44	38	Categorical	Somewhat Negative	disgusted	In laws are disgusting	4	5	5	4	92.84	50	74.76	1	4	25	100	50	0	0	0	0	0	0	0	0	0	25	25	0	0	0	25	0	0	0	0	0	25	0	25	0	0	0	0	0	0	0
HC	subject45.xlsx	45	17	Categorical	Somewhat Negative	stress	My mom got stressed out a lot	2	3	2	7	99	50	89.63	1	7	14.29	100	42.86	14.29	14.29	14.29	0	0	0	0	0	14.29	14.29	0	0	0	0	14.29	0	0	0	0	14.29	14.29	0	14.29	14.29	0	0	14.29	14.29	0	14.29
HC	subject45.xlsx	45	45	Categorical	Somewhat Negative	hostile	People being mad, no one particular person	1	2	2	7	28.22	92.33	1	1	7	14.29	100	28.57	0	0	0	0	0	0	0	0	0	0	14.29	0	0	14.29	14.29	14.29	14.29	0	14.29	0	14.29	0	14.29	0	14.29	0	28.57	0	0	0
HC	subject46.xlsx	46	52	Categorical	Somewhat Negative	reserved	Going to movies and hearing seats are reserved	3	2	3	8	71.61	89.42	7.84	25.77	8	25	75	37.5	0	0	0	0	0	0	0	0	0	12.5	12.5	0	12.5	0	25	0	0	0	0	0	0	0	0	0	0	0	12.5	0	0	0
HC	subject47.xlsx	47	5	Categorical	Somewhat Negative	nightmare	Dream I used to have, thought a horse was coming out of the wall	2	4	1	14	99	23.75	99	25.77	14	7.14	92.86	57.14	7.14	7.14	7.14	0	0	0	0	0	14.29	21.43	14.29	0	0	0	35.71	0	0	0	0	0	0	0	0	0	0	0	0	0	0	0
HC	subject47.xlsx	47	50	Categorical	Somewhat Negative	lost	Driving somewhere and not knowing where I was going, rocurrng thing	2	2	4	11	1	1	99	25.77	11	36.36	90.91	63.64	27.27	9.09	9.09	0	0	0	0	9.09	0	0	9.09	18.18	9.09	9.09	27.27	0	0	9.09	0	0	0	0	0	0	0	0	0	0	0	0
HC	subject49.xlsx	49	35	Categorical	Somewhat Negative	journal	I used to write in journal a lot	4	4	3	8	99	10.58	74.76	25.77	8	12.5	87.5	50	12.5	12.5	12.5	0	0	0	0	0	12.5	25	0	0	0	0	25	0	0	0	0	12.5	0	0	0	0	0	0	0	0	0	0
HC	subject49.xlsx	49	53	Categorical	Somewhat Negative	danger	Work and sometimes it gets dangerous	3	4	5	6	17.96	50	23.51	1	6	33.33	100	33.33	16.67	0	0	0	0	0	0	16.67	0	0	0	0	16.67	0	16.67	16.67	0	0	0	0	16.67	0	16.67	0	0	0	0	0	0	0
HC	subject51.xlsx	51	21	Categorical	Somewhat Negative	fight	Arguments with my husband	5	5	5	4	92.84	99	74.76	1	4	50	100	50	25	25	25	0	0	0	0	0	0	25	0	0	0	0	0	0	0	0	0	0	25	0	25	0	25	0	50	25	0	0
HC	subject51.xlsx	51	30	Categorical	Somewhat Negative	stupid	Times in my life where I've felt stupid	5	5	4	8	11.24	1	99	1	8	0	100	50	25	25	25	0	0	0	0	0	0	12.5	12.5	12.5	0	0	25	12.5	0	12.5	0	0	12.5	0	12.5	0	12.5	0	0	0	0	0
HC	subject54.xlsx	54	52	Categorical	Somewhat Negative	reserved	In high school friends would save me a seet for lunch so I always had a place to sit	3	2	2	19	86.18	29.92	96.09	97.58	19	5.26	94.74	52.63	10.53	10.53	10.53	0	0	0	0	0	10.53	15.79	10.53	5.26	5.26	0	21.05	5.26	0	0	0	0	5.26	5.26	0	0	0	0	5.26	0	5.26	0
HC	subject56.xlsx	56	21	Categorical	Somewhat Negative	funeral	Graveyard I drive by on my way home	2	3	4	8	92.84	1	99	1	8	12.5	100	50	25	25	25	0	0	0	0	0	0	25	0	0	0	0	0	0	0	0	0	0	12.5	0	12.5	0	0	12.5	0	0	0	0
HC	subject60.xlsx	60	4	Categorical	Somewhat Negative	nightmare	Reoccuring dream where I miss a class in college	3	3	5	9	92.84	13.32	98.01	1	9	22.22	88.89	44.44	11.11	11.11	11.11	0	0	0	0	0	11.11	11.11	0	11.11	0	0	11.11	0	0	11.11	0	0	11.11	0	11.11	0	0	11.11	0	0	0	0
HC	subject60.xlsx	60	29	Categorical	Somewhat Negative	stupid	Someone from high school acting stupid	3	1	2	6	92.84	95.2	23.51	1	6	16.67	83.33	33.33	16.67	0	0	0	0	0	0	16.67	0	16.67	0	0	0	0	0	33.33	0	0	0	0	16.67	0	16.67	0	16.67	0	16.67	0	0	0
HC	subject66.xlsx	66	4	Categorical	Somewhat Negative	nightmare	Reocurring nightmare as a kid about lava	4	5	1	7	99	92.33	1	1	7	28.57	71.43	42.86	0	0	0	0	0	0	0	0	14.29	28.57	0	14.29	14.29	0	0	14.29	14.29	0	0	0	14.29	0	14.29	0	0	0	14.29	0	0	0
HC	subject66.xlsx	66	5	Categorical	Somewhat Negative	respect	Trying to get people's respect at work and they are pissing me off	4	3	5	13	82	50	63.54	25.77	13	23.08	100	53.85	15.38	15.38	7.69	0	0	0	7.69	0	0	23.08	7.69	0	7.69	0	23.08	0	0	0	0	0	15.38	7.69	7.69	0	7.69	0	15.38	0	0	0
HC	subject66.xlsx	66	17	Categorical	Somewhat Negative	stress	Work recently, has had a lot of ups and downs	4	4	5	10	77.33	50	3.37	25.77	10	10	80	50	0	0	0	0	0	0	0	0	10	10	20	0	10	0	20	10	10	0	0	10	0	0	0	0	0	0	0	0	0	0
HC	subject66.xlsx	66	30	Categorical	Somewhat Negative	highway	How much I hate driving on 169	3	3	5	7	28.22	7.67	99	1	7	14.29	85.71	42.86	14.29	14.29	14.29	0	0	0	0	0	0	14.29	0	14.29	14.29	0	14.29	0	0	14.29	14.29	14.29	14.29	0	14.29	0	14.29	0	0	0	0	0
HC	subject66.xlsx	66	33	Categorical	Somewhat Negative	journal	Journals we had to write in as kids	1	2	1	8	92.84	99	7.84	25.77	8	12.5	87.5	62.5	12.5	12.5	0	12.5	0	0	0	0	0	37.5	12.5	0	12.5	0	25	12.5	12.5	0	0	0	0	0	0	0	0	0	25	0	0	0
HC	subject66.xlsx	66	35	Categorical	Somewhat Negative	news	Every time I hear the news and it's depressing	3	3	5	9	17.96	50	58.07	1	9	11.11	88.89	44.44	22.22	11.11	11.11	0	0	0	0	11.11	11.11	0	11.11	0	11.11	0	22.22	0	0	0	0	11.11	11.11	0	11.11	0	0	11.11	11.11	0	0	0
HC	subject66.xlsx	66	38	Categorical	Somewhat Negative	broken	My car has been broken into 3 times	4	4	3	8	37.39	10.58	99	25.77	8	0	87.5	50	12.5	12.5	12.5	0	0	0	0	0	0	12.5	25	0	0	0	25	12.5	0	0	12.5	0	0	0	0	0	0	0	0	0	0	0
HC	subject78.xlsx	78	33	Categorical	Somewhat Negative	toothache	Times I go to the dentist and I don't like it	2	2	3	11	12.85	1	99	99	11	18.18	100	63.64	27.27	18.18	18.18	0	0	0	0	9.09	9.09	9.09	9.09	0	9.09	9.09	18.18	0	0	0	0	0	9.09	9.09	0	0	0	0	0	0	0	0
HC	subject82.xlsx	82	50	Categorical	Somewhat Negative	reserved	When Iw orked at outback, people would claim they made reservations and get mad	3	3	3	14	28.22	92.33	1.06	1	14	14.29	64.29	35.71	7.14	7.14	0	0	0	0	7.14	0	0	7.14	7.14	7.14	14.29	0	21.43	0	0	7.14	0	0	7.14	0	7.14	0	7.14	0	14.29	0	0	0
HC	subject100.xlsx	100	26	Categorical	Somewhat Negative	vomit	When I was pregant, I vomited a lot\	3	2	4	8	1.8	1	99	1	8	25	87.5	62.5	25	25	25	0	0	0	0	0	12.5	0	12.5	12.5	12.5	0	12.5	0	0	12.5	0	12.5	12.5	0	12.5	0	0	0	0	0	0	0
HC	subject101.xlsx	101	9	Categorical	Somewhat Negative	sick	All of the different times that I have been sick	2	2	3	10	51.43	2.31	93.3	1	10	10	100	60	20	10	10	0	0	0	0	10	10	10	20	0	0	0	20	20	10	0	0	10	10	0	10	0	0	0	0	0	0	0
HC	subject103.xlsx	103	3	Categorical	Somewhat Negative	nightmare	Watching scarry movies	2	3	3	3	92.84	50	1	25.77	3	33.33	66.67	0	0	0	0	0	0	0	0	0	0	0	0	0	0	0	33.33	0	0	0	0	0	0	0	0	0	0	0	0	0	0	0
HC	subject103.xlsx	103	55	Categorical	Somewhat Negative	alone	During a bad part of my childhood, just felt alone a lot and left with babysitter	4	3	1	16	99	26.6	95.6	1	16	12.5	93.75	50	6.25	6.25	6.25	0	0	0	0	0	12.5	18.75	0	6.25	6.25	0	12.5	6.25	0	0	0	12.5	12.5	0	12.5	0	0	6.25	0	0	0	0
HC	subject104.xlsx	104	42	Categorical	Somewhat Negative	broken	My kids and the toys that they break, spot on the counter for gluing toys	3	3	5	15	92.84	74.76	43.37	25.77	15	6.67	80	53.33	20	13.33	6.67	0	0	0	6.67	6.67	13.33	13.33	0	0	6.67	0	0	0	0	0	0	0	0	0	0	0	0	0	13.33	0	0	0
HC	subject107.xlsx	107	6	Categorical	Somewhat Negative	beach	Going to the beach, several times I've been	3	3	3	8	71.61	10.58	99	25.77	8	12.5	100	50	12.5	12.5	12.5	0	0	0	0	0	12.5	12.5	25	0	0	0	37.5	0	0	0	0	12.5	0	0	0	0	0	0	0	0	0	0
HC	subject107.xlsx	107	54	Categorical	Somewhat Negative	danger	When I grew up I was around a lot of danger in LA	3	3	2	13	82	6.21	99	1	13	0	92.31	69.23	15.38	15.38	15.38	0	0	0	0	0	7.69	30.77	7.69	15.38	7.69	0	15.38	0	0	7.69	0	7.69	7.69	0	7.69	0	0	0	0	0	0	0
HC	subject158.xlsx	158	15	Categorical	Somewhat Negative	stress	Stressed at work a lot	3	3	5	5	99	50	43.37	1	5	20	100	40	0	0	0	0	0	0	0	0	20	20	0	0	0	0	0	0	0	0	0	20	20	0	20	20	0	0	0	0	0	0
HC	subject159.xlsx	159	60	Categorical	Somewhat Negative	alone	I don't like leaving my wife alone when I have to work nights	5	4	5	13	1	1.07	99	25.77	13	15.38	100	53.85	23.08	23.08	23.08	0	0	0	0	0	0	7.69	15.38	7.69	7.69	7.69	23.08	7.69	0	7.69	0	0	15.38	7.69	7.69	0	0	7.69	7.69	7.69	0	7.69
HC	subject161.xlsx	161	31	Categorical	Somewhat Negative	toothache	Had braces and all the times my teeth would really hurt	2	2	2	11	12.85	3.48	31.94	1	11	0	90.91	54.55	9.09	9.09	9.09	0	0	0	0	0	9.09	0	18.18	9.09	9.09	0	18.18	0	0	0	0	9.09	9.09	0	9.09	0	0	9.09	0	0	0	0
HC	subject162.xlsx	162	24	Categorical	Somewhat Negative	fight	Fighting with my younger sister	2	2	1	5	92.84	97.69	99	1	5	40	100	40	20	20	20	0	0	0	0	0	0	20	0	0	0	0	0	20	20	0	0	0	20	0	20	0	20	0	40	20	0	20
HC	subject167.xlsx	167	6	Categorical	Somewhat Negative	hurt	Times I've felt emotionally hurt	1	1	3	5	8.19	2.31	99	1	5	20	80	20	20	20	20	0	0	0	0	0	0	0	20	0	0	0	40	0	0	0	0	0	20	0	20	0	0	20	0	0	0	0
HC	subject167.xlsx	167	18	Categorical	Somewhat Negative	stress	School, my classes this semseter	2	4	5	5	8.19	2.31	43.37	25.77	5	40	80	40	40	20	20	0	0	0	0	20	0	0	0	0	0	0	0	0	0	0	0	0	0	0	0	0	0	0	0	0	0	0
HC	subject167.xlsx	167	34	Categorical	Somewhat Negative	news	Watching the news in general	1	1	5	5	99	50	43.37	25.77	5	40	80	40	0	0	0	0	0	0	0	0	20	20	0	0	0	0	20	20	0	0	0	0	0	0	0	0	0	0	0	0	0	0
HC	subject168.xlsx	168	4	Categorical	Somewhat Negative	nightmare	Reoccuring bad dream I have	2	3	5	5	8.19	2.31	43.37	1	5	20	80	40	20	20	20	0	0	0	0	0	0	0	20	0	0	0	20	0	0	0	0	0	20	0	20	0	0	0	0	0	0	0
HC	subject169.xlsx	169	31	Categorical	Somewhat Negative	journal	Journaling at home	4	4	5	3	99	50	98.01	25.77	3	33.33	66.67	33.33	0	0	0	0	0	0	0	0	0	33.33	0	0	0	0	0	0	0	0	0	0	0	0	0	0	0	0	0	0	0	0
HC	subject171.xlsx	171	7	Categorical	Somewhat Negative	highway	Driving in North Carloina and here	4	4	3	6	60.8	50	99	25.77	6	33.33	83.33	50	0	0	0	0	0	0	0	0	0	16.67	0	16.67	16.67	0	0	0	0	0	0	0	0	0	0	0	0	0	0	0	0	0
HC	subject171.xlsx	171	12	Categorical	Somewhat Negative	stupid	Times when I have made dumb decisions, and hung out with bad people	1	4	2	13	42.69	22.08	99	1	13	7.69	92.31	46.15	7.69	7.69	7.69	0	0	0	0	0	0	15.38	7.69	7.69	15.38	0	15.38	7.69	0	7.69	0	0	15.38	0	15.38	0	7.69	0	7.69	0	0	0
HC	subject172.xlsx	172	9	Categorical	Somewhat Negative	disaster	Scenes from diaster movies	2	3	3	4	99	50	1	25.77	4	25	50	25	0	0	0	0	0	0	0	0	0	25	0	0	0	0	0	0	0	0	0	0	0	0	0	0	0	0	0	0	0	0
HC	subject172.xlsx	172	25	Categorical	Somewhat Negative	stupid	Guy I know who always does really dumb things	1	4	5	9	1	13.32	99	1	9	0	100	55.56	33.33	11.11	11.11	0	0	0	0	22.22	0	0	11.11	11.11	0	0	22.22	11.11	0	11.11	0	0	11.11	0	11.11	0	11.11	0	22.22	0	11.11	0
HC	subject176.xlsx	176	40	Categorical	Somewhat Negative	disgusted	I don't eat veggies, parents used to try to bribe me and I still wouldn't do it	3	3	1	17	1.03	1	28.81	25.77	17	17.65	94.12	64.71	23.53	17.65	17.65	0	0	0	0	5.88	0	11.76	17.65	5.88	5.88	11.76	35.29	0	0	0	0	0	0	0	0	0	0	0	5.88	5.88	0	0
HC	subject177.xlsx	177	3	Categorical	Somewhat Negative	nightmare	Dream I had when I was a child that my mom and I were running from a strange man	1	2	1	19	6.15	29.92	96.09	1	19	10.53	100	68.42	26.32	21.05	21.05	0	0	0	0	5.26	10.53	5.26	15.79	5.26	10.53	0	21.05	5.26	0	5.26	0	0	5.26	0	5.26	0	0	0	15.79	5.26	0	5.26
HC	subject177.xlsx	177	19	Categorical	Somewhat Negative	fight	Parents fighting as a kid, ending in silence	1	2	1	8	99	99	74.76	1	8	37.5	100	37.5	0	0	0	0	0	0	0	0	12.5	25	0	0	12.5	0	0	12.5	12.5	0	0	0	12.5	0	12.5	0	12.5	0	37.5	12.5	0	0
HC	subject177.xlsx	177	56	Categorical	Somewhat Negative	alone	General times I've been alone at our house when husband is away	1	1	4	12	6.55	95.2	99	1	12	16.67	100	58.33	16.67	16.67	8.33	8.33	0	0	0	0	0	16.67	25	8.33	8.33	0	25	16.67	0	8.33	0	0	8.33	0	8.33	0	0	8.33	16.67	8.33	0	0
HC	subject7.xlsx	7	51	Categorical	Negative	lost	Guy at work told me about Lost at work	1	2	5	9	98.75	86.68	98.01	1	9	0	100	44.44	11.11	11.11	11.11	0	0	0	0	0	0	33.33	0	11.11	0	0	22.22	0	0	0	0	0	11.11	0	11.11	0	0	11.11	22.22	0	11.11	0
HC	subject11.xlsx	11	2	Categorical	Negative	nightmare	Repetitive nightmare about monsters	4	4	1	4	92.84	50	74.76	1	4	75	75	25	0	0	0	0	0	0	0	0	0	25	0	25	0	0	0	0	0	0	0	0	25	0	25	0	0	0	0	0	0	0
HC	subject13.xlsx	13	2	Categorical	Negative	nightmare	Reocurring nightmare as a kid	4	3	1	5	99	97.69	1	1	5	40	80	40	0	0	0	0	0	0	0	0	20	20	0	0	20	0	0	20	20	0	0	0	20	0	20	0	0	0	20	0	0	0
HC	subject17.xlsx	17	5	Categorical	Negative	nightmare	Nightmare had as a child many times	3	4	1	7	92.84	92.33	13.15	1	7	14.29	100	42.86	0	0	0	0	0	0	0	0	14.29	14.29	14.29	0	14.29	0	14.29	14.29	14.29	0	0	14.29	14.29	0	14.29	0	0	0	14.29	0	0	0
HC	subject22.xlsx	22	27	Categorical	Negative	vomit	Dogs vomiting ocassionally	4	4	5	3	92.84	50	1	1	3	66.67	33.33	0	0	0	0	0	0	0	0	0	0	0	0	0	0	0	0	0	0	0	0	0	33.33	0	33.33	0	0	0	0	0	0	0
HC	subject24.xlsx	24	2	Categorical	Negative	nightmare	Recurring nightmare	3	4	5	2	92.84	50	99	1	2	100	100	0	0	0	0	0	0	0	0	0	0	0	0	0	0	0	0	0	0	0	0	0	50	0	50	0	0	0	0	0	0	0
HC	subject24.xlsx	24	18	Categorical	Negative	stress	As a kid, parents fighting	4	4	1	5	99	99	1	1	5	40	100	40	0	0	0	0	0	0	0	0	20	20	0	0	20	0	0	20	20	0	0	0	20	0	20	0	20	0	60	20	0	0
HC	subject29.xlsx	29	15	Categorical	Negative	bored	Younger hanging out at home after school	2	2	2	7	99	50	99	25.77	7	28.57	100	42.86	0	0	0	0	0	0	0	0	0	42.86	0	0	0	0	0	28.57	28.57	0	0	0	0	0	0	0	0	0	0	0	0	0
HC	subject29.xlsx	29	55	Categorical	Negative	alone	Comeing home from school alone at house	3	3	2	7	99	50	13.15	1	7	14.29	85.71	28.57	0	0	0	0	0	0	0	0	0	28.57	0	0	0	0	0	14.29	0	0	0	0	14.29	0	14.29	0	0	14.29	0	0	0	0
HC	subject36.xlsx	36	23	Categorical	Negative	teacher	Evil 3rd grade teacher and should would cut hair when bad	5	5	1	11	3.76	50	1	1	11	9.09	81.82	36.36	0	0	0	0	0	0	0	0	0	0	18.18	9.09	18.18	0	18.18	9.09	0	9.09	0	0	27.27	0	27.27	0	0	0	0	0	0	0
HC	subject38.xlsx	38	27	Categorical	Negative	highway	Hate driving on 169 from Owasso	4	5	5	6	99	50	98.01	1	6	16.67	66.67	33.33	0	0	0	0	0	0	0	0	0	33.33	0	0	0	0	16.67	0	0	0	16.67	0	16.67	0	16.67	0	16.67	0	0	0	0	0
HC	subject38.xlsx	38	46	Categorical	Negative	hostile	Iraq and Iran and the hostitilities towards Americans	4	5	5	8	92.84	50	7.84	25.77	8	37.5	50	50	0	0	0	0	0	0	0	0	12.5	12.5	0	0	25	0	0	0	0	0	0	0	0	0	0	0	0	0	0	0	0	0
HC	subject39.xlsx	39	26	Categorical	Negative	vomit	Patients	1	2	5	1	92.84	50	1	25.77	1	100	0	0	0	0	0	0	0	0	0	0	0	0	0	0	0	0	0	0	0	0	0	0	0	0	0	0	0	0	0	0	0	0
HC	subject45.xlsx	45	47	Categorical	Negative	betray	When people tell your secrets	3	2	2	5	1	99	99	25.77	5	20	100	40	20	20	0	0	20	0	0	0	0	0	0	20	20	0	20	0	0	20	0	0	0	0	0	0	0	0	80	0	0	0
HC	subject49.xlsx	49	25	Categorical	Negative	stupid	Getting something wrong and feeling stupid	3	3	5	6	17.96	50	23.51	1	6	50	100	33.33	16.67	0	0	0	0	0	0	16.67	0	0	0	0	16.67	0	33.33	33.33	0	0	0	0	33.33	0	33.33	0	16.67	0	0	0	0	0
HC	subject51.xlsx	51	2	Categorical	Negative	hurt	Serval things my husband did to me	5	5	5	7	5.53	7.67	89.63	25.77	7	14.29	85.71	71.43	42.86	28.57	28.57	0	0	0	0	14.29	0	14.29	14.29	0	0	0	14.29	0	0	0	0	0	0	0	0	0	0	0	14.29	14.29	0	0
HC	subject54.xlsx	54	24	Categorical	Negative	fight	Parents used to argue a lot	4	4	1	6	99	99	1	1	6	16.67	100	33.33	0	0	0	0	0	0	0	0	16.67	16.67	0	0	0	0	16.67	0	0	0	0	16.67	16.67	0	16.67	0	16.67	0	33.33	16.67	0	0
HC	subject54.xlsx	54	26	Categorical	Negative	highway	Used to get very car sick on highway to thanksgiving	4	3	1	10	99	50	43.37	1	10	20	80	40	0	0	0	0	0	0	0	0	0	30	0	10	0	0	20	10	0	0	0	0	10	0	10	0	0	0	0	0	0	0
HC	subject54.xlsx	54	33	Categorical	Negative	toothache	I currently have a cavety, so I think about it every time my tooth starts hurting	4	4	5	16	11.24	3.05	99	1	16	12.5	93.75	50	25	18.75	18.75	0	0	0	0	6.25	6.25	6.25	6.25	12.5	6.25	0	18.75	0	0	0	0	6.25	6.25	0	6.25	0	0	6.25	0	0	0	0
HC	subject54.xlsx	54	35	Categorical	Negative	irritate	My dad used to say we irritated him after trips	2	4	1	10	77.33	99	43.37	1	10	10	100	50	30	30	10	10	0	10	0	0	0	20	0	0	0	0	30	10	10	0	0	0	10	0	10	10	0	0	40	10	0	0
HC	subject60.xlsx	60	31	Categorical	Negative	irritate	People driving that irritate me	3	4	5	5	8.19	50	99	1	5	40	100	40	40	20	20	0	0	0	0	20	0	0	0	0	0	0	0	0	0	0	0	0	20	0	20	20	0	0	20	0	0	0
HC	subject66.xlsx	66	27	Categorical	Negative	stupid	Coworker is no longer working with us, did lots of stupid things	2	3	4	12	37.39	95.2	1.79	1	12	16.67	100	58.33	16.67	8.33	0	8.33	0	0	0	8.33	0	16.67	16.67	0	0	8.33	25	16.67	8.33	0	0	8.33	8.33	0	8.33	0	8.33	0	16.67	0	0	0
HC	subject78.xlsx	78	18	Categorical	Negative	stress	How stressful my job can be	1	2	4	6	1	4.8	23.51	1	6	16.67	100	66.67	16.67	16.67	16.67	0	0	0	0	0	0	0	33.33	16.67	16.67	0	16.67	0	0	16.67	0	0	16.67	0	16.67	16.67	0	0	0	0	0	0
HC	subject78.xlsx	78	29	Categorical	Negative	home	My dad's house when I was growing up, bad experience	3	3	2	10	8.19	15.86	99	1	10	20	100	50	20	20	20	0	0	0	0	0	0	10	10	10	10	0	20	0	0	10	0	0	10	0	10	0	0	0	10	10	0	0
HC	subject82.xlsx	82	1	Categorical	Negative	nightmare	Nightmare I had when I was younger, reocurring	2	2	2	8	1	1	99	1	8	37.5	87.5	62.5	25	25	25	0	0	0	0	0	0	0	25	12.5	12.5	0	25	12.5	12.5	12.5	0	0	12.5	0	12.5	0	0	0	0	0	0	0
HC	subject98.xlsx	98	14	Categorical	Negative	stress	My supervisor, bunch of things they did	4	3	5	7	5.53	50	13.15	25.77	7	14.29	100	71.43	42.86	28.57	14.29	0	0	0	14.29	14.29	0	14.29	14.29	0	0	0	14.29	0	0	0	0	14.29	0	0	0	0	0	0	14.29	0	0	0
HC	subject103.xlsx	103	17	Categorical	Negative	stress	Having to pay bills, finances	4	5	5	5	92.84	50	1	25.77	5	20	100	40	0	0	0	0	0	0	0	0	0	20	20	0	0	0	20	0	0	0	0	0	0	0	0	0	0	0	0	0	0	0
HC	subject104.xlsx	104	20	Categorical	Negative	fight	My kids fighting, no one time	3	3	5	6	17.96	50	98.01	1	6	16.67	100	33.33	16.67	16.67	16.67	0	0	0	0	0	0	0	0	0	0	16.67	0	0	0	0	16.67	0	16.67	0	16.67	0	16.67	0	33.33	0	0	0
HC	subject104.xlsx	104	54	Categorical	Negative	lost	Things that get lost, how frustrated I get	2	2	4	8	1	10.58	7.84	1	8	12.5	100	50	37.5	12.5	12.5	0	0	0	0	25	0	0	0	12.5	12.5	0	37.5	0	0	12.5	0	0	25	0	25	0	12.5	12.5	0	0	0	0
HC	subject157.xlsx	157	6	Categorical	Negative	nightmare	Recurring nightmare about my husband as a cop	5	5	5	8	92.84	50	74.76	1	8	37.5	100	50	12.5	12.5	12.5	0	0	0	0	0	12.5	25	0	12.5	12.5	0	0	12.5	12.5	0	0	0	12.5	0	12.5	0	0	0	12.5	12.5	0	0
HC	subject157.xlsx	157	13	Categorical	Negative	stress	When husband was in Iraq the first time on and off the wholle year he was gone	4	5	3	17	85.18	88.03	99	25.77	17	5.88	88.24	58.82	5.88	5.88	0	0	0	5.88	0	0	11.76	17.65	11.76	5.88	11.76	0	17.65	0	0	5.88	5.88	0	0	0	0	0	0	0	11.76	5.88	0	0
HC	subject161.xlsx	161	23	Categorical	Negative	safe	Time when I was unsafe, younger had a big house, scared me	1	3	1	12	6.55	4.8	99	1	12	8.33	100	50	16.67	16.67	16.67	0	0	0	0	0	8.33	0	16.67	8.33	8.33	0	16.67	33.33	8.33	8.33	0	0	16.67	0	16.67	8.33	0	0	0	0	0	0
HC	subject163.xlsx	163	26	Categorical	Negative	vomit	All the times I vomited as a child, difference places	1	3	1	10	98.46	15.86	99	1	10	20	100	40	10	10	10	0	0	0	0	0	20	10	0	0	10	0	0	20	20	0	0	10	10	0	10	0	0	0	10	0	0	0
HC	subject163.xlsx	163	28	Categorical	Negative	stupid	Conversations where we've talked about stupid things	2	1	5	7	1	99	13.15	1	7	14.29	100	57.14	28.57	14.29	0	14.29	0	0	0	14.29	0	14.29	14.29	28.57	0	0	28.57	14.29	0	14.29	0	0	14.29	0	14.29	0	14.29	0	42.86	0	0	0
HC	subject163.xlsx	163	56	Categorical	Negative	alone	I hated being home alone as a child	3	3	1	8	71.61	50	7.84	1	8	0	100	50	12.5	12.5	12.5	0	0	0	0	0	12.5	12.5	12.5	0	12.5	0	25	25	12.5	0	0	0	25	0	25	0	12.5	12.5	12.5	0	0	0
HC	subject165.xlsx	165	25	Categorical	Negative	vomit	My son gets horrible migranes and he keeps vomiting	5	5	5	9	17.96	86.68	1	1	9	33.33	88.89	33.33	22.22	22.22	11.11	0	0	11.11	0	0	0	0	0	0	11.11	0	22.22	11.11	0	0	0	0	22.22	0	22.22	11.11	0	0	22.22	11.11	0	0
HC	subject165.xlsx	165	35	Categorical	Negative	irritate	Girl at work who irritates me most of the time	4	4	5	10	98.46	84.14	93.3	1	10	10	100	50	20	10	10	0	0	0	0	10	10	20	0	0	0	0	0	10	10	10	0	10	10	0	10	10	0	0	20	0	0	10
HC	subject167.xlsx	167	3	Categorical	Negative	nightmare	Repeated one that I have over and over again	2	4	5	9	17.96	13.32	99	25.77	9	11.11	100	77.78	22.22	11.11	11.11	0	0	0	0	11.11	0	22.22	11.11	11.11	11.11	0	11.11	0	0	0	11.11	0	0	0	0	0	0	0	0	0	0	0
HC	subject167.xlsx	167	21	Categorical	Negative	funeral	Funerals I've attended	3	4	3	3	1	1	99	25.77	3	66.67	100	33.33	33.33	33.33	33.33	0	0	0	0	0	0	0	33.33	0	0	0	33.33	0	0	0	0	0	0	0	0	0	0	0	0	0	0	0
HC	subject167.xlsx	167	47	Categorical	Negative	hostile	Emotion, different things that make me feel that way	1	1	5	9	4.38	1.38	99	25.77	9	22.22	100	44.44	44.44	11.11	11.11	0	0	0	0	33.33	0	0	0	0	0	0	22.22	11.11	11.11	0	0	0	11.11	0	0	0	0	0	0	0	0	0
HC	subject170.xlsx	170	33	Categorical	Negative	toothache	Times I've had toothaches	1	2	1	4	1	1	99	25.77	4	25	100	50	25	25	25	0	0	0	0	0	0	0	50	0	0	0	50	0	0	0	0	0	0	0	0	0	0	0	0	0	0	0
HC	subject171.xlsx	171	32	Categorical	Negative	justice	Went to court a few times for tickets	2	4	3	8	99	50	74.76	25.77	8	12.5	87.5	37.5	0	0	0	0	0	0	0	0	12.5	25	0	0	0	0	12.5	12.5	0	0	0	12.5	0	0	0	0	0	0	0	0	0	0
HC	subject171.xlsx	171	41	Categorical	Negative	alone	Home alone a lot after graduating doing whatever	2	3	3	8	92.84	50	7.84	1	8	25	100	50	12.5	0	0	0	0	0	0	12.5	12.5	12.5	12.5	0	0	0	12.5	25	12.5	12.5	0	12.5	12.5	0	12.5	0	0	12.5	0	0	0	0
HC	subject7.xlsx	7	2	Extended	Positive	beach	Family vacation as a teen	2	4	2	5	99	99	1	25.77	5	20	100	40	0	0	0	0	0	0	0	0	20	20	0	0	20	0	0	20	20	0	0	0	0	0	0	0	0	0	40	20	0	0
HC	subject7.xlsx	7	12	Extended	Positive	custom	Used to build custom motorcycles	1	4	3	5	99	50	1	25.77	5	20	40	20	0	0	0	0	0	0	0	0	0	20	0	0	0	0	20	0	0	0	0	0	0	0	0	0	0	0	0	0	0	0
HC	subject7.xlsx	7	58	Extended	Positive	alone	When I first got my divorce was alone in house for 2 weeksa	4	4	4	13	42.69	22.08	99	1	13	7.69	84.62	46.15	15.38	15.38	15.38	0	0	0	0	0	0	15.38	7.69	7.69	7.69	0	15.38	7.69	0	7.69	15.38	0	7.69	0	7.69	0	0	7.69	7.69	7.69	0	0
HC	subject8.xlsx	8	2	Extended	Positive	city	Living in NYC, NC, places I've lived	4	3	3	7	67.14	7.67	99	25.77	7	0	71.43	28.57	14.29	14.29	14.29	0	0	0	0	0	0	14.29	14.29	0	0	0	42.86	0	0	0	0	0	0	0	0	0	0	0	0	0	0	0
HC	subject10.xlsx	10	37	Extended	Positive	adventure	Lived outside for a summer	5	5	2	5	99	50	99	25.77	5	20	100	60	0	0	0	0	0	0	0	0	20	40	0	0	0	0	20	0	0	0	0	0	0	0	0	0	0	0	0	0	0	0
HC	subject11.xlsx	11	3	Extended	Positive	city	In Bellfast, walking around the city	3	3	3	6	99	50	99	25.77	6	33.33	83.33	50	0	0	0	0	0	0	0	0	16.67	33.33	0	16.67	0	0	16.67	0	0	0	0	0	0	0	0	0	0	0	0	0	0	0
HC	subject11.xlsx	11	24	Extended	Positive	teacher	5th grade teacher, 5th grade year	3	4	1	6	92.84	50	23.51	25.77	6	16.67	66.67	0	0	0	0	0	0	0	0	0	0	0	0	0	0	0	0	0	0	0	0	0	0	0	0	0	0	0	0	0	0	0
HC	subject13.xlsx	13	18	Extended	Positive	success	How I've come up in the company	2	3	4	7	67.14	50	99	25.77	7	14.29	100	71.43	14.29	14.29	14.29	0	0	0	0	0	14.29	28.57	14.29	14.29	14.29	0	28.57	0	0	14.29	0	0	0	0	0	0	0	0	14.29	0	0	0
HC	subject16.xlsx	16	5	Extended	Positive	city	Trip to Chicago	3	4	5	3	99	50	98.01	25.77	3	33.33	66.67	33.33	0	0	0	0	0	0	0	0	0	33.33	0	0	0	0	0	0	0	0	0	0	0	0	0	0	0	0	0	0	0	0
HC	subject16.xlsx	16	16	Extended	Positive	phase	Went through a grunge phase as a teen	2	3	2	8	99	89.42	7.84	25.77	8	12.5	75	50	0	0	0	0	0	0	0	0	25	25	0	0	12.5	0	12.5	12.5	12.5	0	0	0	0	0	0	0	0	0	12.5	0	0	0
HC	subject16.xlsx	16	17	Extended	Positive	relaxed	Went on vacation to Hawii	3	3	5	5	99	50	99	25.77	5	20	80	40	0	0	0	0	0	0	0	0	0	40	0	0	0	0	20	0	0	0	0	0	0	0	0	0	0	0	0	0	0	0
HC	subject16.xlsx	16	60	Extended	Positive	peace	Took a meditation class	3	4	5	4	99	50	1	25.77	4	25	100	25	0	0	0	0	0	0	0	0	25	0	0	0	0	0	25	0	0	0	0	0	0	0	0	0	0	0	0	0	0	0
HC	subject17.xlsx	17	11	Extended	Positive	book	Book I am reading now	4	3	5	5	1	2.31	99	25.77	5	20	100	60	20	20	20	0	0	0	0	0	0	0	20	20	0	0	40	0	0	0	0	0	0	0	0	0	0	0	0	0	0	0
HC	subject18.xlsx	18	5	Extended	Positive	beach	Family trip to the beech	4	4	4	5	99	97.69	43.37	25.77	5	0	80	40	0	0	0	0	0	0	0	0	20	20	0	0	0	0	0	0	0	0	0	0	0	0	0	0	0	0	20	20	0	0
HC	subject18.xlsx	18	42	Extended	Positive	adventure	Went to San Francisco with husband on small budget	5	4	4	9	99	86.68	98.01	25.77	9	22.22	77.78	33.33	0	0	0	0	0	0	0	0	0	33.33	0	0	0	0	11.11	11.11	0	0	0	0	0	0	0	0	0	0	11.11	11.11	0	0
HC	subject21.xlsx	21	9	Extended	Positive	friend	Close friend when living in Conway	5	5	4	6	60.8	95.2	99	25.77	6	0	83.33	33.33	0	0	0	0	0	0	0	0	0	16.67	0	16.67	16.67	0	16.67	0	0	16.67	0	0	0	0	0	0	0	0	16.67	0	16.67	0
HC	subject21.xlsx	21	30	Extended	Positive	home	Where I grew up	5	5	1	4	37.39	1	99	25.77	4	0	100	75	25	25	25	0	0	0	0	0	0	25	0	25	0	0	25	0	0	25	0	0	0	0	0	0	0	0	0	0	0	0
HC	subject22.xlsx	22	45	Extended	Positive	plant	Plumeria Plant that we got in Hawii and how it's grown	4	4	3	11	1	96.52	31.94	25.77	11	9.09	72.73	54.55	27.27	9.09	0	9.09	0	0	0	18.18	0	9.09	9.09	9.09	18.18	0	18.18	0	0	9.09	0	0	0	0	0	0	0	0	9.09	0	0	0
HC	subject23.xlsx	23	13	Extended	Positive	phase	phase I went through in 9th-1oth grade	2	2	2	8	99	10.58	99	25.77	8	12.5	62.5	37.5	12.5	12.5	12.5	0	0	0	0	0	0	25	0	0	0	0	12.5	0	0	0	0	0	0	0	0	0	0	0	0	0	0	0
HC	subject23.xlsx	23	26	Extended	Positive	hotel	Staying at a hotel with some friends	4	5	3	7	99	92.33	89.63	25.77	7	28.57	100	42.86	0	0	0	0	0	0	0	0	14.29	28.57	0	0	0	0	14.29	0	0	0	0	14.29	0	0	0	0	0	0	14.29	0	14.29	0
HC	subject26.xlsx	26	8	Extended	Positive	book	Reading the count of monty cristo	3	3	2	6	99	50	1	25.77	6	16.67	50	33.33	0	0	0	0	0	0	0	0	16.67	16.67	0	0	0	0	16.67	0	0	0	0	0	0	0	0	0	0	0	0	0	0	0
HC	subject29.xlsx	29	10	Extended	Positive	sick	Had chicken pox	4	4	1	3	17.96	50	1	25.77	3	33.33	33.33	33.33	0	0	0	0	0	0	0	0	0	0	33.33	0	0	0	33.33	0	0	0	0	0	0	0	0	0	0	0	0	0	0	0
HC	subject29.xlsx	29	17	Extended	Positive	success	Progressing through ranks of Navy	2	4	3	5	99	50	1	25.77	5	40	60	40	0	0	0	0	0	0	0	0	0	40	0	0	0	0	0	0	0	0	0	0	0	0	0	0	0	0	0	0	0	0
HC	subject30.xlsx	30	12	Extended	Positive	book	Harry Potter Book, reading them all	2	3	2	6	60.8	95.2	1	25.77	6	16.67	66.67	16.67	16.67	16.67	0	0	0	0	16.67	0	0	0	0	0	0	0	16.67	0	0	0	0	16.67	0	0	0	0	0	0	16.67	0	0	0
HC	subject34.xlsx	34	41	Extended	Positive	office	Office I worked in 2 years ago, felling happy working there	3	4	3	11	79.25	18.16	99	99	11	18.18	81.82	27.27	9.09	9.09	9.09	0	0	0	0	0	0	9.09	0	9.09	0	0	18.18	9.09	0	0	9.09	0	9.09	9.09	0	0	0	0	0	0	0	0
HC	subject34.xlsx	34	48	Extended	Positive	plant	First vegiatble garden last summer	4	5	5	5	92.84	50	99	25.77	5	20	80	0	0	0	0	0	0	0	0	0	0	0	0	0	0	0	0	0	0	0	20	0	0	0	0	0	0	0	0	0	0	0
HC	subject36.xlsx	36	17	Extended	Positive	relaxed	Honeymoon sitting on the beach in the Bahamas	4	4	3	8	99	89.42	99	25.77	8	37.5	87.5	50	0	0	0	0	0	0	0	0	25	25	0	0	0	0	12.5	0	0	0	0	0	0	0	0	0	0	0	12.5	12.5	0	0
HC	subject39.xlsx	39	18	Extended	Positive	phase	Kids going through 2 year old phase	2	5	3	7	99	92.33	99	25.77	7	14.29	71.43	14.29	0	0	0	0	0	0	0	0	0	14.29	0	0	0	0	14.29	0	0	0	14.29	0	0	0	0	0	0	0	14.29	0	0	0
HC	subject39.xlsx	39	27	Extended	Positive	highway	Road trip	3	5	2	2	92.84	50	99	25.77	2	0	100	0	0	0	0	0	0	0	0	0	0	0	0	0	0	0	0	0	0	0	0	0	0	0	0	0	0	0	0	0	0	0
HC	subject39.xlsx	39	29	Extended	Positive	hotel	Vacation with friends	1	5	5	3	99	99	1	25.77	3	66.67	100	33.33	0	0	0	0	0	0	0	0	0	33.33	0	0	0	0	0	0	0	0	0	0	0	0	0	0	0	0	33.33	0	33.33	0
HC	subject41.xlsx	41	5	Extended	Positive	beach	Spring break with sorority	4	4	4	4	99	99	99	25.77	4	25	100	25	0	0	0	0	0	0	0	0	0	25	0	0	0	0	0	0	0	0	0	0	0	0	0	0	0	0	25	0	0	25
HC	subject41.xlsx	41	27	Extended	Positive	hotel	Vacation, spring break hotel	4	4	4	4	92.84	50	99	25.77	4	25	100	0	0	0	0	0	0	0	0	0	0	0	0	0	0	0	0	0	0	0	0	0	0	0	0	0	0	0	0	0	0	0
HC	subject41.xlsx	41	55	Extended	Positive	peace	Picturing myself at complete peace in Africa	4	4	5	7	99	7.67	99	99	7	28.57	71.43	42.86	14.29	14.29	14.29	0	0	0	0	0	0	28.57	0	0	0	0	0	0	0	0	0	0	14.29	14.29	0	0	0	0	0	0	0	0
HC	subject45.xlsx	45	48	Extended	Positive	paper	Paper I had to write jounior year	2	3	2	7	67.14	7.67	89.63	25.77	7	14.29	85.71	42.86	14.29	14.29	14.29	0	0	0	0	0	0	14.29	14.29	0	0	0	28.57	0	0	0	0	0	0	0	0	0	0	0	0	0	0	0
HC	subject46.xlsx	46	40	Extended	Positive	adventure	Backpacking this past summer	2	4	5	4	37.39	50	99	25.77	4	25	75	25	25	0	0	0	0	0	0	25	0	0	0	0	0	0	0	0	0	0	0	0	0	0	0	0	0	0	0	0	0	0
HC	subject47.xlsx	47	35	Extended	Positive	proud	When I got my job offer and dad wrote a letter telling me he was proud	4	4	5	16	4.85	89.42	35.37	99	16	6.25	100	50	25	25	18.75	0	0	6.25	0	0	6.25	0	6.25	6.25	12.5	0	25	0	0	6.25	0	0	6.25	6.25	0	0	0	0	31.25	6.25	0	0
HC	subject49.xlsx	49	13	Extended	Positive	relaxed	Vacation I took	3	3	3	3	17.96	1	98.01	25.77	3	33.33	100	33.33	33.33	33.33	33.33	0	0	0	0	0	0	0	0	0	0	0	33.33	0	0	0	0	0	0	0	0	0	0	0	0	0	0	0
HC	subject49.xlsx	49	16	Extended	Positive	success	My job, been doing well at it	4	4	4	7	1	7.67	89.63	99	7	0	100	85.71	28.57	14.29	14.29	0	0	0	0	14.29	0	14.29	28.57	14.29	0	0	28.57	0	0	0	0	0	14.29	14.29	0	0	0	0	0	0	0	0
HC	subject49.xlsx	49	42	Extended	Positive	adventure	Honeymoon	4	4	3	1	92.84	99	1	25.77	1	100	100	0	0	0	0	0	0	0	0	0	0	0	0	0	0	0	0	0	0	0	0	0	0	0	0	0	0	0	100	100	0	0
HC	subject51.xlsx	51	18	Extended	Positive	relaxed	When I was on maternity leave	4	4	3	6	1.8	50	99	25.77	6	16.67	100	66.67	16.67	16.67	16.67	0	0	0	0	0	0	16.67	16.67	16.67	16.67	0	33.33	0	0	16.67	0	0	0	0	0	0	0	0	16.67	16.67	0	16.67
HC	subject56.xlsx	56	5	Extended	Positive	beach	Trip that I took recently to the beach	3	4	5	8	92.84	10.58	99	25.77	8	12.5	100	50	25	12.5	12.5	0	0	0	0	12.5	12.5	12.5	0	0	0	0	12.5	12.5	12.5	0	0	0	0	0	0	0	0	0	0	0	0	0
HC	subject56.xlsx	56	26	Extended	Positive	home	How I went home for Thanksgiving recently	3	4	5	7	28.22	7.67	99	25.77	7	28.57	85.71	42.86	14.29	14.29	14.29	0	0	0	0	0	0	14.29	0	14.29	14.29	0	14.29	14.29	14.29	14.29	0	0	0	0	0	0	0	0	0	0	0	0
HC	subject60.xlsx	60	6	Extended	Positive	city	Time I briefly lived in KS	3	3	3	6	60.8	4.8	99	25.77	6	16.67	83.33	50	16.67	16.67	16.67	0	0	0	0	0	0	16.67	0	16.67	0	0	16.67	0	0	0	0	0	0	0	0	0	0	0	0	0	0	0
HC	subject66.xlsx	66	9	Extended	Positive	book	Book series I have recently been reading	5	4	4	7	5.53	7.67	89.63	25.77	7	28.57	100	42.86	14.29	14.29	14.29	0	0	0	0	0	0	0	28.57	0	0	0	42.86	14.29	14.29	0	0	14.29	0	0	0	0	0	0	0	0	0	0
HC	subject78.xlsx	78	2	Extended	Positive	beach	Going to the beach in Greece, week long trip on the beach all the time	3	3	3	15	99	50	99	25.77	15	0	93.33	40	0	0	0	0	0	0	0	0	20	20	0	0	0	0	6.67	0	0	0	0	6.67	0	0	0	0	0	0	0	0	0	0
HC	subject82.xlsx	82	30	Extended	Positive	highway	Road trip we took to LA	4	5	4	6	92.84	99	98.01	25.77	6	0	83.33	33.33	16.67	16.67	0	16.67	0	0	0	0	0	16.67	0	0	0	0	16.67	0	0	0	0	0	0	0	0	0	0	0	16.67	0	0	0
HC	subject98.xlsx	98	12	Extended	Positive	book	Reading the Dragon Lance Chronicals	2	3	3	5	99	50	43.37	25.77	5	40	60	20	0	0	0	0	0	0	0	0	20	0	0	0	0	0	20	0	0	0	0	0	0	0	0	0	0	0	0	0	0	0
HC	subject98.xlsx	98	24	Extended	Positive	teacher	7th grade teacher, class in general	2	2	2	6	99	50	23.51	25.77	6	33.33	83.33	16.67	0	0	0	0	0	0	0	0	0	16.67	0	0	0	0	0	16.67	0	0	0	0	0	0	0	0	0	0	0	0	0	0
HC	subject163.xlsx	163	4	Extended	Positive	city	Being in Minniapolis, trip there	3	4	5	5	51.43	50	99	25.77	5	20	80	60	0	0	0	0	0	0	0	0	0	20	20	20	0	0	20	0	0	0	0	0	0	0	0	0	0	0	0	0	0	0
HC	subject168.xlsx	168	41	Extended	Positive	broken	Broken bones when training for a blackbest test, woke around with a broken foot for a week	2	3	3	17	99	50	28.81	25.77	17	11.76	88.24	47.06	0	0	0	0	0	0	0	0	17.65	23.53	0	11.76	5.88	0	5.88	11.76	0	5.88	0	0	0	0	0	0	0	0	0	0	0	0
HC	subject169.xlsx	169	22	Extended	Positive	teacher	My mom homeschooled us through 8th grade	3	4	2	7	67.14	99	13.15	25.77	7	28.57	71.43	42.86	28.57	28.57	14.29	14.29	0	0	0	0	0	14.29	0	0	0	0	0	0	0	0	0	0	0	0	0	0	0	0	28.57	14.29	0	14.29
HC	subject170.xlsx	170	42	Extended	Positive	adventure	Trip I went on with some friends	3	3	3	7	99	50	99	25.77	7	14.29	100	42.86	14.29	14.29	14.29	0	0	0	0	0	0	28.57	0	0	0	0	14.29	0	0	0	0	14.29	0	0	0	0	0	0	14.29	0	14.29	0
HC	subject172.xlsx	172	13	Extended	Positive	success	Class I took in college about songs	3	4	4	7	92.84	7.67	89.63	25.77	7	14.29	100	42.86	14.29	14.29	14.29	0	0	0	0	0	0	28.57	0	14.29	0	0	14.29	0	0	0	0	0	0	0	0	0	0	0	0	0	0	0
HC	subject172.xlsx	172	17	Extended	Positive	relaxed	Last spring break went camping with friends	2	4	4	7	99	92.33	99	25.77	7	28.57	100	14.29	0	0	0	0	0	0	0	0	0	14.29	0	0	0	0	14.29	0	0	0	0	0	0	0	0	0	0	0	14.29	0	14.29	0
HC	subject172.xlsx	172	22	Extended	Positive	teacher	Band teacher in middle school, throughout it all	3	5	2	8	99	89.42	74.76	25.77	8	25	100	37.5	12.5	0	0	0	0	0	0	12.5	0	25	0	0	0	0	0	12.5	12.5	0	0	12.5	0	0	0	0	0	0	12.5	0	0	0
HC	subject172.xlsx	172	40	Extended	Positive	adventure	Spring break camping	3	5	4	3	92.84	50	99	25.77	3	33.33	100	0	0	0	0	0	0	0	0	0	0	0	0	0	0	0	0	0	0	0	0	0	0	0	0	0	0	0	0	0	0	0
HC	subject176.xlsx	176	22	Extended	Positive	teacher	My wife is doing her internshp to be a teacher now	3	4	5	11	12.85	81.84	2.4	25.77	11	18.18	90.91	72.73	18.18	18.18	9.09	0	0	9.09	0	0	9.09	9.09	27.27	9.09	0	0	27.27	0	0	0	0	0	0	0	0	0	0	0	18.18	9.09	0	18.18
HC	subject177.xlsx	177	5	Extended	Positive	respect	Learning how to respect my husband	1	2	3	6	17.96	50	98.01	99	6	50	100	50	16.67	16.67	16.67	0	0	0	0	0	0	16.67	0	16.67	16.67	0	16.67	0	0	16.67	0	0	16.67	16.67	0	0	0	0	16.67	16.67	0	0
HC	subject177.xlsx	177	17	Extended	Positive	phase	The middle school years of my life	1	2	2	7	99	7.67	99	25.77	7	0	100	42.86	14.29	14.29	14.29	0	0	0	0	0	14.29	14.29	0	0	0	0	0	14.29	14.29	0	0	0	0	0	0	0	0	0	0	0	0	0
HC	subject177.xlsx	177	38	Extended	Positive	adventure	Going on Honeymoon in Costa Rica	1	3	3	6	99	95.2	99	25.77	6	16.67	66.67	33.33	0	0	0	0	0	0	0	0	0	33.33	0	0	0	0	16.67	0	0	0	0	0	0	0	0	0	0	0	16.67	16.67	0	0
HC	subject182.xlsx	182	28	Extended	Positive	home	When we built our house	1	5	2	5	1	99	43.37	25.77	5	0	80	60	40	40	0	40	0	0	0	0	0	0	0	20	20	0	0	0	0	20	0	0	0	0	0	0	0	0	40	0	0	0
HC	subject11.xlsx	11	14	Extended	Somewhat Positive	phase	Went through punk rock phase as a teen	3	4	2	8	99	89.42	7.84	25.77	8	12.5	75	37.5	0	0	0	0	0	0	0	0	12.5	25	0	0	12.5	0	12.5	12.5	12.5	0	0	0	0	0	0	0	0	0	12.5	0	0	0
HC	subject14.xlsx	14	43	Extended	Somewhat Positive	plant	Experiments planting plants for 6 months	4	3	4	6	99	50	23.51	25.77	6	33.33	33.33	16.67	0	0	0	0	0	0	0	0	0	16.67	0	0	0	0	0	0	0	0	16.67	0	0	0	0	0	0	0	0	0	0	0
HC	subject16.xlsx	16	35	Extended	Somewhat Positive	journal	Used to work at OU library and shelved journals	2	4	3	9	98.75	50	4.97	25.77	9	33.33	66.67	33.33	0	0	0	0	0	0	0	0	0	22.22	0	0	11.11	0	11.11	0	0	0	0	0	0	0	0	0	0	0	0	0	0	0
HC	subject16.xlsx	16	43	Extended	Somewhat Positive	paper	Experience of writing comp papers over a month	2	4	4	8	99	50	74.76	25.77	8	25	87.5	37.5	0	0	0	0	0	0	0	0	12.5	25	0	0	0	0	12.5	0	0	0	0	0	0	0	0	0	0	0	0	0	0	0
HC	subject18.xlsx	18	11	Extended	Somewhat Positive	custom	Went to Indonesia for the summer	2	2	3	6	99	50	98.01	25.77	6	16.67	83.33	50	0	0	0	0	0	0	0	0	16.67	33.33	0	0	0	0	16.67	0	0	0	0	0	0	0	0	0	0	0	0	0	0	0
HC	subject18.xlsx	18	41	Extended	Somewhat Positive	beauty	Took girls on a retreat on North side of tow n	4	4	3	11	99	81.84	99	25.77	11	9.09	72.73	36.36	0	0	0	0	0	0	0	0	9.09	27.27	0	0	0	0	9.09	0	0	0	0	0	0	0	0	0	0	0	9.09	0	0	9.09
HC	subject18.xlsx	18	59	Extended	Somewhat Positive	alone	All by myself for birthday and it was great	4	4	5	9	45.11	13.32	58.07	99	9	11.11	100	66.67	22.22	11.11	11.11	0	0	0	0	11.11	0	22.22	11.11	0	11.11	0	11.11	11.11	0	0	0	11.11	11.11	11.11	0	0	0	0	0	0	0	0
HC	subject21.xlsx	21	16	Extended	Somewhat Positive	phase	Bell bottom jenes, when they were in style	2	2	2	8	11.24	89.42	99	25.77	8	0	62.5	50	12.5	12.5	0	0	0	0	12.5	0	0	12.5	12.5	12.5	12.5	0	12.5	12.5	12.5	12.5	0	0	0	0	0	0	0	0	12.5	0	0	0
HC	subject25.xlsx	25	37	Extended	Somewhat Positive	adventure	Reading the adventures of Tom Sawyer	2	3	2	6	99	50	1	99	6	33.33	66.67	33.33	0	0	0	0	0	0	0	0	16.67	16.67	0	0	0	0	16.67	0	0	0	0	0	16.67	16.67	0	0	0	0	0	0	0	0
HC	subject47.xlsx	47	23	Extended	Somewhat Positive	teacher	Teacher in high school, made an impact on me, playing games in his class	3	3	2	14	99	76.25	89.63	99	14	14.29	92.86	42.86	14.29	14.29	7.14	0	0	7.14	0	0	7.14	21.43	0	0	0	0	14.29	7.14	0	0	0	0	7.14	7.14	0	0	0	0	14.29	0	0	0
HC	subject78.xlsx	78	40	Extended	Somewhat Positive	adventure	went to Greece, by myself, and back	1	3	3	7	67.14	7.67	99	25.77	7	0	85.71	71.43	14.29	14.29	14.29	0	0	0	0	0	0	28.57	0	14.29	14.29	0	14.29	0	0	0	0	0	0	0	0	0	0	0	0	0	0	0
HC	subject162.xlsx	162	30	Extended	Somewhat Positive	hotel	Honeymoon	5	5	3	1	92.84	99	1	25.77	1	100	100	0	0	0	0	0	0	0	0	0	0	0	0	0	0	0	0	0	0	0	0	0	0	0	0	0	0	0	100	100	0	0
HC	subject165.xlsx	165	5	Extended	Somewhat Positive	beach	Worked in Bosnia and on the way back home we stayed at the beach in Croatia for 4 days	3	5	3	19	99	85.38	99	25.77	19	5.26	84.21	52.63	5.26	5.26	0	5.26	0	0	0	0	10.53	26.32	0	5.26	5.26	0	10.53	0	0	0	5.26	0	0	0	0	0	0	0	5.26	0	0	0
HC	subject169.xlsx	169	14	Extended	Somewhat Positive	phase	Puberty going throuigh it	2	2	2	4	37.39	50	74.76	25.77	4	50	50	25	25	0	0	0	0	0	0	25	0	0	0	0	0	0	25	0	0	0	0	0	0	0	0	0	0	0	0	0	0	0
HC	subject171.xlsx	171	10	Extended	Somewhat Positive	home	Living at home	4	4	2	3	99	50	98.01	25.77	3	0	100	33.33	0	0	0	0	0	0	0	0	0	33.33	0	0	0	0	33.33	0	0	0	0	0	0	0	0	0	0	0	0	0	0	0
HC	subject14.xlsx	14	58	Extended	Neutral	alone	Parents left me alone for a weekend	2	3	5	7	99	50	99	1	7	28.57	100	42.86	14.29	14.29	14.29	0	0	0	0	0	14.29	14.29	0	0	0	0	14.29	14.29	0	0	0	0	14.29	0	14.29	0	0	14.29	14.29	14.29	0	0
HC	subject18.xlsx	18	45	Extended	Neutral	paper	Going back to school and writing lots of papers	3	3	5	9	92.84	50	58.07	25.77	9	11.11	100	44.44	0	0	0	0	0	0	0	0	0	22.22	0	11.11	11.11	0	22.22	0	0	0	0	11.11	0	0	0	0	0	0	0	0	0	0
HC	subject45.xlsx	45	23	Extended	Neutral	teacher	Government teacher, past few weeks	2	5	5	5	92.84	50	99	25.77	5	40	100	0	0	0	0	0	0	0	0	0	0	0	0	0	0	0	0	20	0	0	0	20	0	0	0	0	0	0	0	0	0	0
HC	subject45.xlsx	45	44	Extended	Neutral	plant	Plant we have always had at our house	1	2	1	8	11.24	99	74.76	25.77	8	0	87.5	62.5	25	25	0	25	0	0	0	0	0	12.5	25	0	0	0	25	0	0	0	0	0	0	0	0	0	0	0	25	0	0	0
HC	subject162.xlsx	162	51	Extended	Neutral	lost	How I felt when I wasn't close to my parents	5	5	3	10	1	1	99	25.77	10	10	100	70	30	30	30	0	0	0	0	0	0	10	10	20	20	10	20	0	0	20	0	0	0	0	0	0	0	0	10	10	0	0
HC	subject176.xlsx	176	15	Extended	Neutral	phase	My teenage years, went through a phase with bad friends	2	2	2	10	99	84.14	93.3	1	10	30	90	40	10	10	10	0	0	0	0	0	10	20	0	0	0	0	10	0	0	0	0	0	10	0	10	0	0	0	20	0	10	0
HC	subject182.xlsx	182	10	Extended	Neutral	sick	When I was pregnant I was super sick	1	4	3	8	1	10.58	99	25.77	8	12.5	100	62.5	25	25	25	0	0	0	0	0	0	0	25	12.5	12.5	0	25	25	0	12.5	0	0	25	12.5	12.5	0	0	0	12.5	12.5	0	0
HC	subject11.xlsx	11	18	Extended	Somewhat Negative	stress	Studying for boards - ongoing	5	5	5	4	99	50	1	25.77	4	50	50	25	0	0	0	0	0	0	0	0	0	25	0	0	0	0	0	0	0	0	0	0	0	0	0	0	0	0	0	0	0	0
HC	subject11.xlsx	11	40	Extended	Somewhat Negative	office	Had a summer job with my dad	3	4	3	7	92.84	50	89.63	25.77	7	0	100	57.14	14.29	14.29	14.29	0	0	0	0	0	14.29	14.29	14.29	0	0	0	14.29	0	0	0	0	0	0	0	0	0	0	0	14.29	14.29	0	0
HC	subject16.xlsx	16	15	Extended	Somewhat Negative	stress	Recovering from broken ankle	1	3	5	4	99	50	1	25.77	4	25	100	25	0	0	0	0	0	0	0	0	0	25	0	0	0	0	0	25	0	0	0	0	0	0	0	0	0	0	0	0	0	0
HC	subject17.xlsx	17	9	Extended	Somewhat Negative	sick	Spring had a cough couldn't get rid of	3	3	5	8	71.61	10.58	1	25.77	8	12.5	87.5	50	0	0	0	0	0	0	0	0	12.5	12.5	25	0	0	12.5	37.5	0	0	0	0	0	0	0	0	0	0	0	0	0	0	0
HC	subject18.xlsx	18	9	Extended	Somewhat Negative	book	Being a librarian	3	5	5	3	92.84	50	1	25.77	3	33.33	100	66.67	0	0	0	0	0	0	0	0	33.33	0	33.33	0	0	0	33.33	0	0	0	0	0	0	0	0	0	0	0	0	0	0	0
HC	subject18.xlsx	18	53	Extended	Somewhat Negative	window	Husband remodeling and couldn't get replacement window in	3	4	3	8	37.39	50	7.84	25.77	8	50	100	37.5	0	0	0	0	0	0	0	0	0	12.5	12.5	0	12.5	12.5	25	0	0	0	0	0	0	0	0	0	0	0	12.5	12.5	0	0
HC	subject24.xlsx	24	13	Extended	Somewhat Negative	phase	Bad phase as a kid, hellraiser	4	4	2	6	99	95.2	1	1	6	16.67	66.67	33.33	0	0	0	0	0	0	0	0	16.67	16.67	0	0	16.67	0	0	16.67	16.67	0	0	0	16.67	0	16.67	0	0	0	16.67	0	0	0
HC	subject24.xlsx	24	37	Extended	Somewhat Negative	broken	Time during childhood	4	4	1	3	99	50	99	25.77	3	33.33	100	33.33	0	0	0	0	0	0	0	0	0	33.33	0	0	0	0	0	0	0	0	0	0	0	0	0	0	0	0	0	0	0	0
HC	subject32.xlsx	32	44	Extended	Somewhat Negative	hostile	When someone treated me baddly over a couple weeks	1	3	3	9	45.11	50	99	25.77	9	22.22	77.78	55.56	22.22	11.11	11.11	0	0	0	0	11.11	11.11	11.11	0	11.11	11.11	0	0	0	0	11.11	0	11.11	0	0	0	0	0	0	11.11	0	0	0
HC	subject38.xlsx	38	59	Extended	Somewhat Negative	grief	Grieving still for husband's brother	5	5	4	5	92.84	99	43.37	1	5	60	100	40	0	0	0	0	0	0	0	0	0	20	0	20	0	0	0	0	0	0	0	0	20	0	20	0	0	20	40	40	0	0
HC	subject51.xlsx	51	17	Extended	Somewhat Negative	stress	Being a mother	5	5	5	3	92.84	99	1	25.77	3	0	100	66.67	0	0	0	0	0	0	0	0	33.33	0	33.33	0	0	0	33.33	0	0	0	0	0	0	0	0	0	0	0	33.33	33.33	0	33.33
HC	subject51.xlsx	51	41	Extended	Somewhat Negative	disgusted	Husbad recently	3	2	5	2	92.84	50	99	25.77	2	50	50	0	0	0	0	0	0	0	0	0	0	0	0	0	0	0	0	50	50	0	0	0	0	0	0	0	0	0	0	0	0	0
HC	subject54.xlsx	54	17	Extended	Somewhat Negative	stress	Being stressed over my senior paper the past couple months	4	5	5	10	92.84	15.86	99	1	10	10	100	40	10	10	10	0	0	0	0	0	10	10	10	0	0	0	10	0	0	0	0	10	10	0	10	10	0	0	0	0	0	0
HC	subject56.xlsx	56	15	Extended	Somewhat Negative	stress	Time where I was really stressed, a week that was really busy for me	3	3	5	14	5.53	1	99	1	14	7.14	100	71.43	21.43	14.29	14.29	0	0	0	0	7.14	7.14	7.14	14.29	21.43	0	0	14.29	7.14	0	7.14	0	0	7.14	0	7.14	7.14	0	0	0	0	0	0
HC	subject66.xlsx	66	11	Extended	Somewhat Negative	sick	My wife, and how sick she's been lately	3	3	5	8	1	89.42	7.84	1	8	0	100	75	25	25	12.5	0	0	12.5	0	0	0	0	25	25	25	0	25	12.5	0	12.5	0	0	12.5	0	12.5	0	0	0	25	12.5	0	25
HC	subject66.xlsx	66	45	Extended	Somewhat Negative	plant	Botony class that I had to take, it was a mistake to take	2	2	3	13	64.27	22.08	1	1	13	7.69	92.31	61.54	23.08	7.69	7.69	0	0	0	0	15.38	7.69	15.38	15.38	0	0	0	30.77	0	0	0	0	0	7.69	0	7.69	0	0	0	0	0	0	0
HC	subject157.xlsx	157	52	Extended	Somewhat Negative	danger	Thought someone broke into the house, just a broken light	3	4	3	10	98.46	84.14	43.37	1	10	20	100	50	10	0	0	0	0	0	0	10	20	10	0	10	0	0	20	10	0	0	0	0	10	0	10	0	0	10	10	0	0	0
HC	subject159.xlsx	159	17	Extended	Somewhat Negative	phase	My kid in her terrible 2s	5	5	5	6	60.8	95.2	23.51	1	6	16.67	83.33	50	33.33	33.33	16.67	0	0	16.67	0	0	0	16.67	0	0	0	0	0	16.67	0	0	0	0	16.67	0	16.67	0	0	0	33.33	0	0	16.67
HC	subject161.xlsx	161	28	Extended	Somewhat Negative	hotel	My mom moved and we had to stay in a hotel for a few months	1	2	1	15	97.34	90.87	98.01	25.77	15	0	100	60	13.33	13.33	6.67	6.67	0	0	0	0	13.33	20	6.67	0	6.67	0	20	6.67	0	0	0	6.67	0	0	0	0	0	0	13.33	6.67	0	6.67
HC	subject165.xlsx	165	15	Extended	Somewhat Negative	phase	Daughter going through a phase - attitude and drama at school	5	5	5	10	99	84.14	43.37	25.77	10	30	80	40	0	0	0	0	0	0	0	0	10	20	0	0	10	0	10	0	0	0	0	0	0	0	0	0	0	0	10	10	0	10
HC	subject178.xlsx	178	15	Extended	Somewhat Negative	phase	Different phases in life, my grad school phase	5	4	4	8	92.84	1	99	25.77	8	12.5	75	25	12.5	12.5	12.5	0	0	0	0	0	0	12.5	0	0	0	0	0	12.5	12.5	0	0	0	0	0	0	0	0	0	0	0	0	0
HC	subject8.xlsx	8	56	Extended	Negative	alone	Spent most of adult life alone	3	3	3	6	99	95.2	1	1	6	0	100	16.67	0	0	0	0	0	0	0	0	0	16.67	0	0	0	0	16.67	33.33	16.67	0	0	16.67	16.67	0	16.67	0	0	16.67	16.67	0	0	0
HC	subject11.xlsx	11	9	Extended	Negative	disaster	Hurrican Katrina, how long it took to take care of it	3	3	3	11	56.58	50	2.4	99	11	18.18	81.82	45.45	18.18	0	0	0	0	0	0	18.18	0	18.18	0	9.09	9.09	0	27.27	0	0	9.09	0	0	9.09	9.09	0	0	0	0	0	0	0	0
HC	subject18.xlsx	18	12	Extended	Negative	sick	Friend whose husband was sick for a long time	5	2	4	9	92.84	99	58.07	1	9	11.11	100	44.44	11.11	0	0	0	0	0	0	11.11	11.11	11.11	11.11	0	0	0	11.11	11.11	0	11.11	0	0	11.11	0	11.11	0	0	0	33.33	11.11	11.11	0
HC	subject18.xlsx	18	46	Extended	Negative	hostile	Her dealing with husband's illness	4	3	4	5	92.84	99	1	25.77	5	60	80	40	20	20	0	0	0	20	0	0	0	20	0	0	0	0	0	0	0	0	0	0	0	0	0	0	0	0	40	20	0	20
HC	subject18.xlsx	18	55	Extended	Negative	grief	friend who lost husband	4	3	4	4	37.39	99	1	1	4	25	100	25	25	0	0	0	0	0	0	25	0	0	0	0	0	0	25	0	0	25	0	0	25	0	25	0	0	25	75	25	25	0
HC	subject22.xlsx	22	15	Extended	Negative	stress	My job right now	3	3	5	4	1.8	1	99	25.77	4	0	100	50	25	25	25	0	0	0	0	0	0	0	0	25	0	0	0	0	0	0	0	0	0	0	0	0	0	0	0	0	0	0
HC	subject23.xlsx	23	18	Extended	Negative	stress	Last couple of weeks I've been stressed about making a team	2	3	5	11	79.25	50	85.21	1	11	9.09	100	45.45	9.09	9.09	9.09	0	0	0	0	0	9.09	18.18	18.18	9.09	0	0	27.27	0	0	0	0	9.09	9.09	0	9.09	9.09	0	0	9.09	0	0	0
HC	subject24.xlsx	24	7	Extended	Negative	sick	Grandmother had cancer	4	4	3	3	17.96	99	1	25.77	3	33.33	100	33.33	0	0	0	0	0	0	0	0	0	0	33.33	0	0	0	33.33	0	0	0	0	0	0	0	0	0	0	0	33.33	33.33	0	33.33
HC	subject24.xlsx	24	46	Extended	Negative	hostile	Childhood stuff	4	3	1	2	1.8	50	99	25.77	2	50	100	50	50	0	0	0	0	0	0	50	0	0	0	0	0	0	0	0	0	0	0	0	0	0	0	0	0	0	0	0	0	0
HC	subject32.xlsx	32	38	Extended	Negative	broken	Had my heart broken	3	4	3	4	1.8	1	74.76	25.77	4	0	100	50	25	25	25	0	0	0	0	0	0	0	25	0	0	0	25	25	0	0	0	0	0	0	0	0	0	0	0	0	0	0
HC	subject44.xlsx	44	5	Extended	Negative	hurt	Going through the death of my mom	5	4	3	7	99	50	89.63	25.77	7	14.29	100	57.14	14.29	14.29	14.29	0	0	0	0	0	14.29	28.57	0	0	0	0	14.29	0	0	0	0	0	0	0	0	0	0	0	14.29	14.29	0	14.29
HC	subject44.xlsx	44	9	Extended	Negative	sick	Mom was sick before she died, her illness	4	3	3	8	37.39	99	1	1	8	12.5	100	50	25	25	0	0	0	25	0	0	0	12.5	12.5	0	0	0	25	25	12.5	0	0	0	12.5	0	12.5	0	0	0	37.5	12.5	0	37.5
HC	subject51.xlsx	51	55	Extended	Negative	grief	Being around the hospital bed fo grandma	5	5	5	7	92.84	92.33	13.15	25.77	7	28.57	85.71	42.86	0	0	0	0	0	0	0	0	14.29	14.29	14.29	14.29	0	0	14.29	0	0	0	0	0	0	0	0	0	0	0	14.29	14.29	0	14.29
HC	subject54.xlsx	54	45	Extended	Negative	paper	Writing my senior paper, the struggle over the past couple months	3	3	5	11	99	18.16	99	1	11	18.18	100	36.36	9.09	9.09	9.09	0	0	0	0	0	18.18	9.09	0	0	0	0	9.09	0	0	0	0	9.09	9.09	0	9.09	9.09	0	0	0	0	0	0
HC	subject66.xlsx	66	36	Extended	Negative	irritate	My wife when she was snowed in with me was irritating me	5	5	5	12	1.8	20.24	98.01	1	12	8.33	91.67	75	33.33	33.33	25	0	0	8.33	0	0	0	16.67	16.67	8.33	8.33	0	16.67	0	0	8.33	0	0	8.33	0	8.33	8.33	0	0	16.67	8.33	0	16.67
HC	subject78.xlsx	78	10	Extended	Negative	disaster	Tornadoes when I was younger, stayed with grandma, she overreatved	2	1	1	10	8.19	84.14	93.3	25.77	10	40	80	50	20	20	10	0	0	10	0	0	0	10	10	10	10	0	20	10	10	10	0	0	0	0	0	0	0	0	20	10	0	20
HC	subject78.xlsx	78	25	Extended	Negative	hotel	When I went to Dallas over the summer and I was lonely	2	3	4	12	37.39	4.8	99	1	12	0	91.67	66.67	16.67	16.67	16.67	0	0	0	0	0	8.33	16.67	8.33	8.33	16.67	0	16.67	0	0	8.33	0	0	8.33	0	8.33	0	0	8.33	0	0	0	0
HC	subject104.xlsx	104	16	Extended	Negative	stress	Time period of my divorce	4	4	3	5	92.84	50	99	25.77	5	20	100	40	20	20	20	0	0	0	0	0	0	20	0	0	0	0	0	0	0	0	0	0	0	0	0	0	0	0	20	20	0	0
HC	subject163.xlsx	163	13	Extended	Negative	stress	The past week I've been stressed for finals	4	5	5	8	71.61	10.58	99	1	8	12.5	100	50	12.5	12.5	12.5	0	0	0	0	0	12.5	12.5	25	0	0	0	25	0	0	0	0	0	12.5	0	12.5	12.5	0	0	0	0	0	0
HC	subject169.xlsx	169	9	Extended	Negative	sick	Grandfather had cancer	3	3	2	3	17.96	99	1	25.77	3	33.33	100	33.33	0	0	0	0	0	0	0	0	0	0	33.33	0	0	0	33.33	0	0	0	0	0	0	0	0	0	0	0	33.33	33.33	0	0
HC	subject7.xlsx	7	7	Semantic	Positive	friend	Friend Jeff been there for me for a long time	2	2	3	10	92.84	50	93.3	25.77	10	0	90	60	10	10	10	0	0	0	0	0	10	20	10	10	0	0	10	0	0	0	0	0	0	0	0	0	0	0	10	0	10	0
HC	subject7.xlsx	7	37	Semantic	Positive	office	Being in my office, things at work	1	3	5	7	67.14	7.67	99	25.77	7	0	100	71.43	28.57	14.29	14.29	0	0	0	0	14.29	0	28.57	14.29	0	0	0	14.29	0	0	0	0	0	0	0	0	0	0	0	0	0	0	0
HC	subject8.xlsx	8	30	Semantic	Positive	home	Where I live right now	4	4	5	5	1	2.31	99	25.77	5	0	100	60	20	20	20	0	0	0	0	0	0	0	0	40	0	0	20	0	0	20	0	0	0	0	0	0	0	0	0	0	0	0
HC	subject8.xlsx	8	37	Semantic	Positive	beauty	Anjelina Jolie is beautfiul	4	4	3	4	37.39	50	1	25.77	4	50	25	25	0	0	0	0	0	0	0	0	0	0	25	0	0	0	25	0	0	0	0	0	0	0	0	0	0	0	0	0	0	0
HC	subject8.xlsx	8	49	Semantic	Positive	confident	I am a confident person	3	4	4	5	51.43	50	43.37	99	5	20	100	60	20	20	20	0	0	0	0	0	20	0	20	0	0	0	20	0	0	0	0	0	20	20	0	0	0	0	20	0	0	0
HC	subject10.xlsx	10	20	Semantic	Positive	key	Spare key	1	1	4	2	92.84	50	1	25.77	2	0	0	0	0	0	0	0	0	0	0	0	0	0	0	0	0	0	0	0	0	0	0	0	0	0	0	0	0	0	0	0	0	0
HC	subject10.xlsx	10	25	Semantic	Positive	home	My house	1	1	5	2	1.8	1	99	25.77	2	0	100	50	50	50	50	0	0	0	0	0	0	0	0	0	0	0	0	0	0	0	0	0	0	0	0	0	0	0	0	0	0	0
HC	subject10.xlsx	10	42	Semantic	Positive	beauty	Daughter is beautiful	4	4	5	3	17.96	99	1	99	3	66.67	100	33.33	0	0	0	0	0	0	0	0	0	0	33.33	0	0	0	33.33	33.33	0	0	0	0	33.33	33.33	0	0	0	0	33.33	33.33	0	33.33
HC	subject11.xlsx	11	11	Semantic	Positive	friend	My sister, looking forward to getting married	4	5	5	7	92.84	92.33	89.63	25.77	7	57.14	100	28.57	14.29	14.29	14.29	0	0	0	0	0	0	14.29	0	0	0	0	28.57	0	0	0	0	0	0	0	0	0	0	0	28.57	28.57	0	14.29
HC	subject11.xlsx	11	17	Semantic	Positive	success	Almost done with school	4	5	5	4	37.39	50	1	25.77	4	0	100	75	0	0	0	0	0	0	0	0	0	25	25	25	0	0	25	0	0	0	0	0	0	0	0	0	0	0	0	0	0	0
HC	subject11.xlsx	11	30	Semantic	Positive	home	Going home, future thought	5	5	5	4	92.84	50	99	25.77	4	25	100	0	0	0	0	0	0	0	0	0	0	0	0	0	0	0	50	0	0	0	0	0	0	0	0	0	0	0	0	0	0	0
HC	subject11.xlsx	11	38	Semantic	Positive	hat	Wearing a hat	1	3	5	3	99	50	1	25.77	3	33.33	66.67	33.33	0	0	0	0	0	0	0	0	33.33	0	0	0	0	0	33.33	0	0	0	0	0	0	0	0	0	0	0	0	0	0	0
HC	subject11.xlsx	11	39	Semantic	Positive	adventure	Traveling in general, going everywhere	3	3	3	5	92.84	50	99	25.77	5	60	100	40	0	0	0	0	0	0	0	0	0	20	0	20	0	0	40	20	0	0	0	0	0	0	0	0	0	0	0	0	0	0
HC	subject11.xlsx	11	42	Semantic	Positive	beauty	My sister is getting married	5	4	5	5	8.19	97.69	43.37	25.77	5	40	100	40	20	20	20	0	0	0	0	0	0	0	20	0	0	0	40	0	0	0	0	0	0	0	0	0	0	0	40	40	0	20
HC	subject13.xlsx	13	7	Semantic	Positive	friend	Roomate susan in college, we don't talk anymore	4	3	4	8	11.24	99	99	25.77	8	37.5	87.5	50	25	12.5	0	12.5	0	0	0	12.5	0	12.5	12.5	0	0	12.5	12.5	0	0	0	0	0	0	0	0	0	0	0	37.5	0	12.5	0
HC	subject13.xlsx	13	37	Semantic	Positive	office	Place I work right now	2	5	5	5	8.19	2.31	99	25.77	5	0	100	40	20	20	20	0	0	0	0	0	0	0	0	20	0	0	0	0	0	0	0	0	0	0	0	0	0	0	0	0	0	0
HC	subject18.xlsx	18	30	Semantic	Positive	home	Home grew up in	4	3	2	4	99	50	99	25.77	4	0	100	50	0	0	0	0	0	0	0	0	0	50	0	0	0	0	25	0	0	0	0	0	0	0	0	0	0	0	0	0	0	0
HC	subject21.xlsx	21	2	Semantic	Positive	respect	Thinking of I respect my father	5	5	1	6	60.8	4.8	99	99	6	33.33	100	50	33.33	33.33	33.33	0	0	0	0	0	0	16.67	0	0	0	0	16.67	0	0	0	0	0	16.67	16.67	0	0	0	0	16.67	16.67	0	0
HC	subject21.xlsx	21	4	Semantic	Positive	city	I live in Tulsa	3	5	5	4	92.84	1	99	25.77	4	0	75	50	25	25	25	0	0	0	0	0	0	25	0	0	0	0	25	0	0	0	0	0	0	0	0	0	0	0	0	0	0	0
HC	subject21.xlsx	21	8	Semantic	Positive	custom	Custom wheels and cars	3	4	5	4	37.39	50	1	25.77	4	0	25	25	0	0	0	0	0	0	0	0	0	0	0	0	25	0	0	0	0	0	0	0	0	0	0	0	0	0	0	0	0	0
HC	subject21.xlsx	21	20	Semantic	Positive	teacher	Instructor in mechanics	5	5	3	3	99	50	98.01	25.77	3	66.67	66.67	33.33	0	0	0	0	0	0	0	0	0	33.33	0	0	0	0	0	0	0	0	0	0	0	0	0	0	0	0	0	0	0	0
HC	subject21.xlsx	21	41	Semantic	Positive	beauty	Thinking about my wife	4	4	5	4	37.39	50	99	25.77	4	25	100	50	25	25	25	0	0	0	0	0	0	25	0	25	0	0	25	0	0	0	0	0	0	0	0	0	0	0	25	25	0	25
HC	subject21.xlsx	21	54	Semantic	Positive	confident	I am confident at work	4	5	5	5	51.43	2.31	99	99	5	20	100	60	20	20	20	0	0	0	0	0	0	20	20	0	0	0	20	0	0	0	0	0	20	20	0	0	0	0	0	0	0	0
HC	subject21.xlsx	21	57	Semantic	Positive	tool	Tools that I own	3	4	5	4	1.8	1	74.76	25.77	4	0	50	50	50	25	25	0	0	0	0	25	0	0	0	0	0	0	0	0	0	0	0	0	0	0	0	0	0	0	0	0	0	0
HC	subject22.xlsx	22	5	Semantic	Positive	respect	Respect the song	4	4	1	3	99	50	1	99	3	33.33	100	33.33	0	0	0	0	0	0	0	0	33.33	0	0	0	0	0	0	0	0	0	0	0	33.33	33.33	0	0	0	0	0	0	0	0
HC	subject22.xlsx	22	22	Semantic	Positive	safe	I am safe in the arms of Christ	5	5	5	8	99	10.58	74.76	99	8	0	100	62.5	12.5	12.5	12.5	0	0	0	0	0	12.5	25	12.5	0	0	0	12.5	12.5	0	0	0	0	12.5	12.5	0	0	0	0	0	0	0	0
HC	subject23.xlsx	23	30	Semantic	Positive	home	How it felt homey at grandparent's house	3	5	5	7	28.22	92.33	89.63	25.77	7	14.29	85.71	42.86	14.29	0	0	0	0	0	0	14.29	0	14.29	0	14.29	14.29	0	14.29	0	0	14.29	0	0	0	0	0	0	0	0	14.29	14.29	0	0
HC	subject23.xlsx	23	36	Semantic	Positive	proud	Grandpa, how proud I am of him	3	4	5	7	1	92.33	1	99	7	14.29	100	71.43	28.57	28.57	14.29	0	0	14.29	0	0	0	14.29	14.29	14.29	14.29	0	14.29	0	0	14.29	0	0	14.29	14.29	0	0	0	0	28.57	14.29	0	0
HC	subject23.xlsx	23	41	Semantic	Positive	beauty	Girl I dated, her face	4	5	5	5	8.19	97.69	43.37	25.77	5	0	100	40	40	40	20	0	0	20	0	0	0	0	0	0	0	0	0	0	0	0	0	0	0	0	0	0	0	0	40	0	0	40
HC	subject23.xlsx	23	58	Semantic	Positive	peace	Grandparents house is peaceful and relaxing	4	5	5	6	17.96	95.2	1	99	6	50	100	33.33	0	0	0	0	0	0	0	0	0	0	16.67	0	16.67	0	16.67	16.67	0	0	0	0	33.33	33.33	0	0	0	0	16.67	16.67	0	0
HC	subject23.xlsx	23	59	Semantic	Positive	lucky	Fortunate to have eyesight, ears, arms,….	5	5	5	6	92.84	50	1	25.77	6	33.33	83.33	33.33	0	0	0	0	0	0	0	0	0	16.67	16.67	0	0	0	33.33	0	0	0	0	0	0	0	0	0	0	0	0	0	0	0
HC	subject24.xlsx	24	1	Semantic	Positive	museum	Imagining myself in a mueseum	1	1	5	5	99	2.31	99	25.77	5	40	80	60	20	20	20	0	0	0	0	0	20	20	0	0	0	0	0	0	0	0	0	0	0	0	0	0	0	0	0	0	0	0
HC	subject24.xlsx	24	3	Semantic	Positive	respect	Meaning of the word	1	1	5	4	99	50	74.76	25.77	4	25	75	50	0	0	0	0	0	0	0	0	25	25	0	0	0	0	0	0	0	0	0	0	0	0	0	0	0	0	0	0	0	0
HC	subject24.xlsx	24	17	Semantic	Positive	success	Graduating from school in the future	3	3	5	6	99	50	98.01	25.77	6	16.67	100	50	0	0	0	0	0	0	0	0	16.67	33.33	0	0	0	0	0	0	0	0	0	0	0	0	0	0	0	0	0	0	0	0
HC	subject25.xlsx	25	38	Semantic	Positive	beauty	Thought about my wife and how beautiful she is	4	5	5	9	1	86.68	4.97	99	9	22.22	100	66.67	22.22	22.22	11.11	0	0	11.11	0	0	0	11.11	11.11	22.22	22.22	0	22.22	11.11	0	11.11	0	0	11.11	11.11	0	0	0	0	22.22	11.11	0	22.22
HC	subject25.xlsx	25	55	Semantic	Positive	peace	Singer whose last name is peace	3	4	3	6	17.96	99	23.51	99	6	0	83.33	33.33	16.67	0	0	0	0	0	0	16.67	0	0	16.67	0	0	0	16.67	0	0	16.67	0	0	16.67	16.67	0	0	0	0	33.33	0	0	0
HC	subject25.xlsx	25	57	Semantic	Positive	lucky	Dog that gets snacks named Lucky	2	5	5	6	60.8	50	1	99	6	0	83.33	16.67	16.67	0	0	0	0	0	0	16.67	0	0	0	0	0	0	33.33	16.67	0	0	0	0	16.67	16.67	0	0	0	0	0	0	0	0
HC	subject26.xlsx	26	57	Semantic	Positive	peace	Growing up with the peace in themiddle east stuff that never happened	2	2	2	12	92.84	20.24	99	99	12	25	91.67	58.33	16.67	0	0	0	0	0	0	16.67	8.33	25	0	8.33	0	8.33	16.67	0	0	0	0	0	8.33	8.33	0	0	0	0	0	0	0	0
HC	subject29.xlsx	29	8	Semantic	Positive	friend	Friend Jeff	2	3	2	2	92.84	99	1	25.77	2	0	50	0	0	0	0	0	0	0	0	0	0	0	0	0	0	0	0	0	0	0	0	0	0	0	0	0	0	0	50	0	50	0
HC	subject29.xlsx	29	31	Semantic	Positive	proud	How proud I am of my daughter, all her accomplishments	5	4	5	10	1.8	50	3.37	99	10	20	100	60	30	30	20	0	0	10	0	0	0	10	10	10	10	0	10	0	0	10	0	10	10	10	0	0	0	0	20	10	0	20
HC	subject30.xlsx	30	9	Semantic	Positive	friend	Good Friend for a long time	4	3	2	6	99	95.2	98.01	99	6	0	100	33.33	0	0	0	0	0	0	0	0	16.67	16.67	0	0	0	0	0	0	0	0	0	0	16.67	16.67	0	0	0	0	16.67	0	16.67	0
HC	subject30.xlsx	30	13	Semantic	Positive	success	Words related to success	1	1	5	4	99	99	74.76	99	4	50	75	25	0	0	0	0	0	0	0	0	0	25	0	0	0	0	0	0	0	0	0	0	25	25	0	0	0	0	25	0	0	0
HC	subject34.xlsx	34	6	Semantic	Positive	respect	Respecting my mother, over a time period	4	1	5	7	99	50	99	99	7	14.29	100	57.14	14.29	14.29	14.29	0	0	0	0	0	14.29	28.57	0	0	0	0	0	0	0	0	0	0	14.29	14.29	0	0	0	0	14.29	14.29	0	14.29
HC	subject34.xlsx	34	15	Semantic	Positive	success	When I get my diploma in the future	5	5	5	8	37.39	1	99	25.77	8	12.5	100	62.5	25	25	25	0	0	0	0	0	12.5	12.5	0	12.5	12.5	0	12.5	0	0	12.5	0	0	0	0	0	0	0	0	0	0	0	0
HC	subject35.xlsx	35	15	Semantic	Positive	phase	Little babies and fat rolls	4	4	3	5	51.43	97.69	43.37	25.77	5	0	80	20	0	0	0	0	0	0	0	0	0	0	0	0	20	0	0	20	0	0	0	0	0	0	0	0	0	0	20	20	0	0
HC	subject35.xlsx	35	28	Semantic	Positive	home	Thinking about my house	1	3	5	4	37.39	1	99	25.77	4	25	100	50	25	25	25	0	0	0	0	0	0	25	0	25	0	0	25	0	0	0	0	0	0	0	0	0	0	0	0	0	0	0
HC	subject36.xlsx	36	11	Semantic	Positive	friend	I need to call my freiend tonigjht	3	2	5	7	67.14	7.67	13.15	25.77	7	28.57	71.43	42.86	28.57	28.57	28.57	0	0	0	0	0	0	14.29	0	0	0	0	14.29	0	0	0	0	0	0	0	0	0	0	0	14.29	0	0	0
HC	subject36.xlsx	36	15	Semantic	Positive	success	Having enough to get through	3	2	5	5	99	50	1	25.77	5	20	80	60	0	0	0	0	0	0	0	0	0	40	20	0	0	0	40	0	0	0	0	0	0	0	0	0	0	0	0	0	0	0
HC	subject36.xlsx	36	29	Semantic	Positive	home	Where I am going after this	3	3	5	6	1.8	4.8	99	25.77	6	0	100	83.33	33.33	16.67	16.67	0	0	0	0	16.67	0	16.67	16.67	16.67	0	0	33.33	16.67	16.67	16.67	0	0	0	0	0	0	0	0	0	0	0	0
HC	subject36.xlsx	36	39	Semantic	Positive	adventure	When we retired we will have adbventures	4	2	5	7	1	99	13.15	25.77	7	28.57	85.71	71.43	28.57	28.57	0	28.57	0	0	0	0	0	0	28.57	14.29	14.29	0	28.57	0	0	14.29	0	0	0	0	0	0	0	0	28.57	0	0	0
HC	subject38.xlsx	38	3	Semantic	Positive	city	Want to move back to OKC	3	4	5	6	99	50	23.51	25.77	6	0	83.33	50	0	0	0	0	0	0	0	0	0	33.33	0	16.67	0	0	33.33	0	0	0	0	0	0	0	0	0	0	0	0	0	0	0
HC	subject38.xlsx	38	4	Semantic	Positive	respect	How much respect I have for my dad	5	5	3	8	1.8	10.58	74.76	99	8	12.5	100	62.5	25	25	25	0	0	0	0	0	0	12.5	12.5	12.5	12.5	0	12.5	0	0	12.5	0	12.5	12.5	12.5	0	0	0	0	12.5	12.5	0	0
HC	subject38.xlsx	38	24	Semantic	Positive	teacher	Favorite teacher ever, he shaped my life	4	5	3	7	5.53	50	89.63	99	7	28.57	100	42.86	28.57	28.57	14.29	0	0	14.29	0	0	0	0	0	14.29	0	0	0	14.29	0	0	0	0	14.29	14.29	0	0	0	0	14.29	0	0	0
HC	subject38.xlsx	38	25	Semantic	Positive	home	Home when I lived with my paresnts is till lioke home	4	5	5	11	12.85	3.48	99	25.77	11	9.09	81.82	54.55	18.18	18.18	18.18	0	0	0	0	0	0	18.18	9.09	9.09	18.18	0	18.18	0	0	9.09	0	0	0	0	0	0	0	0	0	0	0	0
HC	subject38.xlsx	38	42	Semantic	Positive	beauty	My puppies are adora bkle	5	5	4	5	8.19	2.31	43.37	99	5	20	60	40	20	20	20	0	0	0	0	0	0	0	20	0	0	0	20	0	0	0	0	0	20	20	0	0	0	0	0	0	0	0
HC	subject38.xlsx	38	52	Semantic	Positive	confident	My youngest son Is confident	4	4	5	5	8.19	50	99	99	5	40	100	40	20	20	20	0	0	0	0	0	0	0	20	0	0	0	20	20	20	0	0	0	20	20	0	0	0	0	20	20	0	0
HC	subject39.xlsx	39	11	Semantic	Positive	friend	Thinking about what friends are like	1	2	5	6	60.8	95.2	23.51	25.77	6	33.33	100	66.67	16.67	0	0	0	0	0	0	16.67	0	33.33	16.67	16.67	0	0	33.33	0	16.67	16.67	0	0	0	0	0	0	0	0	16.67	0	16.67	0
HC	subject39.xlsx	39	22	Semantic	Positive	safe	How I feel at home	4	1	5	5	8.19	2.31	99	25.77	5	0	100	60	20	20	20	0	0	0	0	0	0	20	0	20	20	0	20	0	0	20	0	0	0	0	0	0	0	0	0	0	0	0
HC	subject39.xlsx	39	38	Semantic	Positive	office	Where I work	1	4	5	3	1	1	99	25.77	3	0	100	66.67	33.33	33.33	33.33	0	0	0	0	0	0	0	0	33.33	0	0	0	0	0	33.33	0	0	0	0	0	0	0	0	0	0	0	0
HC	subject39.xlsx	39	44	Semantic	Positive	plant	Mom is obsessed with Ivys	1	5	5	5	92.84	97.69	1	1	5	20	80	40	0	0	0	0	0	0	0	0	0	20	20	0	0	0	20	0	0	0	0	0	20	0	20	20	0	0	20	20	0	20
HC	subject41.xlsx	41	4	Semantic	Positive	respect	Father and teachers	3	3	5	3	17.96	99	1	25.77	3	33.33	100	33.33	0	0	0	0	0	0	0	0	0	0	0	0	33.33	0	0	0	0	0	0	0	0	0	0	0	0	0	33.33	33.33	0	0
HC	subject41.xlsx	41	9	Semantic	Positive	friend	2 friends, closest to me	3	3	4	5	92.84	50	99	25.77	5	40	80	40	20	20	20	0	0	0	0	0	0	20	0	0	0	0	0	20	20	0	20	0	0	0	0	0	0	0	20	0	20	0
HC	subject41.xlsx	41	12	Semantic	Positive	custom	My dad is a US customs officer	2	2	3	7	28.22	99	13.15	25.77	7	28.57	85.71	57.14	28.57	28.57	14.29	14.29	0	0	0	0	14.29	0	14.29	0	0	0	14.29	0	0	0	0	0	0	0	0	0	0	0	28.57	14.29	0	0
HC	subject41.xlsx	41	20	Semantic	Positive	key	Thought of a key	1	1	5	4	99	50	74.76	25.77	4	25	75	50	0	0	0	0	0	0	0	0	25	25	0	0	0	0	25	0	0	0	0	0	0	0	0	0	0	0	0	0	0	0
HC	subject41.xlsx	41	24	Semantic	Positive	teacher	Few of school teachers, current	3	3	5	5	99	50	43.37	25.77	5	40	100	20	0	0	0	0	0	0	0	0	0	20	0	0	0	0	0	20	0	0	0	20	0	0	0	0	0	0	0	0	0	0
HC	subject41.xlsx	41	40	Semantic	Positive	beauty	People I think are beautiful	3	3	5	5	8.19	50	99	99	5	20	100	40	20	20	20	0	0	0	0	0	0	0	20	0	0	0	40	20	0	0	0	0	20	20	0	0	0	0	20	0	0	0
HC	subject41.xlsx	41	48	Semantic	Positive	plant	The plants around campus	3	3	5	4	99	50	74.76	25.77	4	0	75	50	0	0	0	0	0	0	0	0	25	25	0	25	0	0	0	0	0	0	0	0	0	0	0	0	0	0	0	0	0	0
HC	subject41.xlsx	41	52	Semantic	Positive	justice	Justice of the peace	2	2	5	4	99	50	1	99	4	25	100	50	0	0	0	0	0	0	0	0	25	25	0	0	0	0	0	0	0	0	0	0	25	25	0	0	0	0	0	0	0	0
HC	subject41.xlsx	41	59	Semantic	Positive	lucky	I am really lucky all the time	3	3	5	7	28.22	1	99	99	7	0	100	57.14	14.29	14.29	14.29	0	0	0	0	0	14.29	0	14.29	14.29	0	0	14.29	14.29	0	0	0	14.29	14.29	14.29	0	0	0	0	0	0	0	0
HC	subject45.xlsx	45	59	Semantic	Positive	peace	The peace sign	1	2	2	3	99	50	1	99	3	0	66.67	33.33	0	0	0	0	0	0	0	0	33.33	0	0	0	0	0	0	0	0	0	0	0	33.33	33.33	0	0	0	0	0	0	0	0
HC	subject47.xlsx	47	1	Semantic	Positive	respect	Grandpa and how much I respected him, he was athletic	3	4	2	10	1	97.69	1	99	10	30	100	60	30	30	10	0	0	20	0	0	0	0	10	10	20	0	10	10	0	10	0	10	10	10	0	0	0	0	30	10	0	0
HC	subject49.xlsx	49	56	Semantic	Positive	poster	Poster I had in my room when I was a kid	3	4	2	11	3.76	3.48	99	25.77	11	0	90.91	72.73	27.27	27.27	27.27	0	0	0	0	0	9.09	9.09	18.18	9.09	9.09	0	18.18	0	0	9.09	0	0	0	0	0	0	0	0	9.09	0	0	0
HC	subject51.xlsx	51	14	Semantic	Positive	success	People at work that I think are successful	5	5	5	8	37.39	50	99	99	8	12.5	100	50	25	12.5	12.5	0	0	0	0	12.5	0	12.5	12.5	0	0	0	25	12.5	0	0	0	0	12.5	12.5	0	0	0	0	12.5	0	0	0
HC	subject51.xlsx	51	38	Semantic	Positive	adventure	Camping and fishing which I have not done	2	2	5	8	1	1	74.76	25.77	8	25	100	75	25	12.5	12.5	0	0	0	0	12.5	0	0	25	0	12.5	12.5	25	0	0	12.5	0	0	0	0	0	0	0	0	0	0	0	0
HC	subject51.xlsx	51	49	Semantic	Positive	window	Grandma's house and the window air units	3	4	1	7	92.84	92.33	13.15	25.77	7	14.29	85.71	28.57	0	0	0	0	0	0	0	0	14.29	0	0	0	14.29	0	0	0	0	0	0	0	0	0	0	0	0	0	14.29	14.29	0	14.29
HC	subject51.xlsx	51	56	Semantic	Positive	peace	The 60s was a peaceful time	1	1	5	6	99	50	23.51	99	6	16.67	83.33	50	0	0	0	0	0	0	0	0	33.33	0	16.67	0	0	0	16.67	16.67	0	0	0	0	16.67	16.67	0	0	0	0	0	0	0	0
HC	subject51.xlsx	51	57	Semantic	Positive	poster	Posters on wall as teen	3	3	2	5	99	97.69	99	25.77	5	20	80	40	0	0	0	0	0	0	0	0	0	40	0	0	20	0	0	20	20	0	0	0	0	0	0	0	0	0	20	0	0	0
HC	subject51.xlsx	51	60	Semantic	Positive	lucky	Winning the lottery, what it would be like	4	4	5	8	37.39	50	1	99	8	25	100	75	25	0	0	0	0	0	0	25	12.5	12.5	25	0	0	0	25	0	12.5	12.5	0	0	12.5	12.5	0	0	0	0	0	0	0	0
HC	subject54.xlsx	54	29	Semantic	Positive	home	Going home for Christmas break this year - future	5	3	5	8	92.84	50	99	25.77	8	12.5	100	25	12.5	0	0	0	0	0	0	12.5	0	12.5	0	0	0	0	12.5	0	0	0	0	0	0	0	0	0	0	0	0	0	0	0
HC	subject60.xlsx	60	22	Semantic	Positive	teacher	High school history teacher, was inspiring	3	4	2	6	60.8	50	99	99	6	50	100	16.67	0	0	0	0	0	0	0	0	0	0	16.67	0	0	0	16.67	16.67	0	0	0	0	16.67	16.67	0	0	0	0	0	0	0	0
HC	subject60.xlsx	60	56	Semantic	Positive	poster	Poster I had hanging up in my dorm room	3	4	3	9	74.89	1.38	99	25.77	9	11.11	88.89	55.56	22.22	22.22	22.22	0	0	0	0	0	0	22.22	11.11	0	0	0	11.11	0	0	0	0	0	0	0	0	0	0	0	0	0	0	0
HC	subject66.xlsx	66	59	Semantic	Positive	lucky	Thinking about the Irish and clovers	3	4	4	6	92.84	50	23.51	25.77	6	33.33	66.67	50	0	0	0	0	0	0	0	0	16.67	16.67	0	16.67	16.67	0	16.67	0	0	0	0	0	0	0	0	0	0	0	0	0	0	0
HC	subject82.xlsx	82	15	Semantic	Positive	phase	There's a comic superhero that can phase through things	2	5	5	9	17.96	50	1	25.77	9	22.22	77.78	66.67	22.22	0	0	0	0	0	0	22.22	11.11	11.11	22.22	11.11	0	0	11.11	0	0	0	0	0	0	0	0	0	0	0	0	0	0	0
HC	subject82.xlsx	82	27	Semantic	Positive	laughter	Funny movies, funny happenings	2	2	5	4	92.84	50	1	99	4	25	75	0	0	0	0	0	0	0	0	0	0	0	0	0	0	0	0	50	0	0	0	0	50	50	0	0	0	0	0	0	0	0
HC	subject82.xlsx	82	29	Semantic	Positive	home	My home in general, where my parents live, image of it	4	4	5	11	56.58	18.16	99	25.77	11	18.18	100	54.55	27.27	18.18	18.18	0	0	0	0	9.09	0	18.18	0	9.09	0	0	9.09	9.09	0	9.09	0	0	0	0	0	0	0	0	9.09	9.09	0	0
HC	subject82.xlsx	82	42	Semantic	Positive	beauty	The song Beauty and the Beast	3	4	3	6	99	50	1	99	6	0	83.33	50	0	0	0	0	0	0	0	0	33.33	0	0	0	16.67	0	0	0	0	0	0	0	16.67	16.67	0	0	0	0	0	0	0	0
HC	subject82.xlsx	82	54	Semantic	Positive	justice	there's a justice pokemon	3	5	5	4	37.39	50	1	25.77	4	50	75	50	0	0	0	0	0	0	0	0	25	0	25	25	0	0	25	0	0	0	0	0	0	0	0	0	0	0	0	0	0	0
HC	subject98.xlsx	98	3	Semantic	Positive	city	Denver, CO I used to live there	2	2	3	7	67.14	7.67	13.15	25.77	7	0	71.43	42.86	14.29	14.29	14.29	0	0	0	0	0	0	14.29	0	14.29	0	0	28.57	0	0	0	0	0	0	0	0	0	0	0	0	0	0	0
HC	subject98.xlsx	98	39	Semantic	Positive	beauty	My GF, she is beautiful	3	4	5	5	1	97.69	1	99	5	20	100	60	40	40	20	0	0	20	0	0	0	0	20	0	0	0	20	20	0	0	0	0	20	20	0	0	0	0	40	0	20	40
HC	subject98.xlsx	98	56	Semantic	Positive	lucky	Winning the lottery	3	1	5	3	99	50	1	99	3	66.67	100	33.33	0	0	0	0	0	0	0	0	33.33	0	0	0	0	0	0	0	0	0	0	0	33.33	33.33	0	0	0	0	0	0	0	0
HC	subject100.xlsx	100	5	Semantic	Positive	city	The city I was born in, fact	2	4	1	7	92.84	7.67	99	25.77	7	0	100	57.14	14.29	14.29	14.29	0	0	0	0	0	14.29	14.29	14.29	0	0	0	28.57	0	0	0	0	0	0	0	0	0	0	0	0	0	0	0
HC	subject100.xlsx	100	34	Semantic	Positive	proud	When I think of my family	5	5	5	6	1.8	4.8	99	25.77	6	0	100	66.67	33.33	33.33	33.33	0	0	0	0	0	0	16.67	0	16.67	16.67	0	16.67	0	0	16.67	0	0	0	0	0	0	0	0	16.67	16.67	0	0
HC	subject100.xlsx	100	60	Semantic	Positive	lucky	My kids, I am lucky to have them	5	5	5	8	1.8	50	74.76	99	8	0	100	75	37.5	37.5	25	0	0	0	12.5	0	0	12.5	25	0	0	0	25	12.5	0	0	0	0	12.5	12.5	0	0	0	0	25	0	0	0
HC	subject103.xlsx	103	12	Semantic	Positive	friend	Friend, generalized thinking about she's a good friedn	4	4	5	8	71.61	99	1	99	8	25	75	37.5	12.5	12.5	0	0	0	12.5	0	0	12.5	12.5	12.5	12.5	0	0	25	0	0	0	0	0	12.5	12.5	0	0	0	0	25	0	12.5	12.5
HC	subject103.xlsx	103	27	Semantic	Positive	home	Home is where your family is	4	4	5	6	1	99	23.51	25.77	6	0	100	66.67	16.67	16.67	0	0	16.67	0	0	0	0	0	33.33	16.67	0	0	33.33	0	0	16.67	0	0	0	0	0	0	0	0	33.33	16.67	0	0
HC	subject103.xlsx	103	59	Semantic	Positive	peace	We hope for peace for everyone	3	3	5	6	92.84	99	1	99	6	16.67	100	66.67	33.33	16.67	0	16.67	0	0	0	16.67	0	33.33	0	0	0	0	16.67	0	0	0	0	0	33.33	33.33	0	0	0	0	33.33	0	0	0
HC	subject104.xlsx	104	38	Semantic	Positive	beauty	Beautiful things in general	3	2	5	4	92.84	50	74.76	99	4	50	100	50	25	0	0	0	0	0	0	25	0	25	0	0	0	0	0	50	0	0	0	0	25	25	0	0	0	0	0	0	0	0
HC	subject107.xlsx	107	7	Semantic	Positive	custom	Some cultures have certani customs	2	3	5	5	51.43	97.69	1	25.77	5	60	60	20	0	0	0	0	0	0	0	0	0	0	20	0	0	0	20	0	0	0	0	20	0	0	0	0	0	0	20	0	0	0
HC	subject107.xlsx	107	31	Semantic	Positive	proud	Meaning of the word, general	4	4	5	5	99	50	43.37	25.77	5	40	80	40	0	0	0	0	0	0	0	0	20	20	0	0	0	0	0	20	0	0	0	0	0	0	0	0	0	0	0	0	0	0
HC	subject107.xlsx	107	48	Semantic	Positive	treat	Different kinds of treats	4	3	5	4	99	1	99	25.77	4	25	75	25	0	0	0	0	0	0	0	0	0	25	0	0	0	0	0	25	25	0	0	0	0	0	0	0	0	0	0	0	0	0
HC	subject107.xlsx	107	52	Semantic	Positive	confident	I want to be confident	3	4	5	5	51.43	2.31	1	99	5	20	100	60	20	20	20	0	0	0	0	0	0	20	20	0	0	0	40	0	0	0	0	0	20	20	0	0	0	0	0	0	0	0
HC	subject157.xlsx	157	2	Semantic	Positive	respect	My husband, he's in the military	4	4	5	6	60.8	95.2	23.51	25.77	6	33.33	100	66.67	33.33	33.33	16.67	0	0	16.67	0	0	16.67	16.67	16.67	0	0	0	16.67	0	0	0	0	0	0	0	0	0	0	0	33.33	16.67	0	0
HC	subject157.xlsx	157	11	Semantic	Positive	friend	Friend Mary, just that we are friends	4	4	5	7	1	99	1	25.77	7	14.29	85.71	57.14	28.57	14.29	0	14.29	0	0	0	14.29	0	0	14.29	14.29	0	0	14.29	0	0	0	0	0	0	0	0	0	0	0	42.86	0	28.57	0
HC	subject159.xlsx	159	25	Semantic	Positive	home	Things associated with it, love, family, thankful	5	5	5	7	67.14	99	1	99	7	28.57	100	42.86	28.57	0	0	0	0	0	0	28.57	0	14.29	0	0	0	0	0	14.29	0	0	0	0	28.57	28.57	0	0	0	0	28.57	14.29	0	0
HC	subject159.xlsx	159	41	Semantic	Positive	beauty	My wife	5	5	5	2	1.8	50	99	25.77	2	0	100	50	50	50	50	0	0	0	0	0	0	0	0	0	0	0	0	0	0	0	0	0	0	0	0	0	0	0	50	50	0	50
HC	subject159.xlsx	159	43	Semantic	Positive	paper	Notebook paper	1	1	5	2	92.84	50	1	25.77	2	50	50	0	0	0	0	0	0	0	0	0	0	0	0	0	0	0	0	0	0	0	0	0	0	0	0	0	0	0	0	0	0	0
HC	subject161.xlsx	161	13	Semantic	Positive	success	My future, how I want to be	2	1	5	7	1	1	89.63	25.77	7	0	100	71.43	28.57	28.57	28.57	0	0	0	0	0	0	14.29	14.29	14.29	14.29	0	28.57	0	0	14.29	0	0	0	0	0	0	0	0	0	0	0	0
HC	subject161.xlsx	161	40	Semantic	Positive	office	When I gorw up I want to work in an office	2	2	5	11	92.84	3.48	99	25.77	11	0	90.91	63.64	18.18	18.18	18.18	0	0	0	0	0	9.09	27.27	0	9.09	9.09	0	9.09	0	0	9.09	0	0	0	0	0	0	0	0	0	0	0	0
HC	subject162.xlsx	162	2	Semantic	Positive	beach	Never been to the beach	3	1	5	5	51.43	2.31	43.37	25.77	5	0	100	80	0	0	0	0	0	0	0	0	20	20	20	20	0	20	20	0	0	0	0	0	0	0	0	0	0	0	0	0	0	0
HC	subject162.xlsx	162	60	Semantic	Positive	peace	Knowing everything is going to be all right	5	5	3	8	37.39	89.42	99	25.77	8	25	100	50	12.5	0	0	0	0	0	0	12.5	0	12.5	25	0	0	0	50	0	0	0	0	12.5	0	0	0	0	0	0	12.5	0	0	0
HC	subject163.xlsx	163	10	Semantic	Positive	disaster	I want to work with disaster relief organizations in the future	5	3	5	11	99	18.16	31.94	25.77	11	18.18	100	45.45	9.09	9.09	9.09	0	0	0	0	0	9.09	27.27	0	0	0	0	9.09	0	0	0	0	0	18.18	9.09	9.09	0	0	0	0	0	0	0
HC	subject163.xlsx	163	17	Semantic	Positive	success	How I want to be in the future	4	3	5	8	71.61	10.58	74.76	25.77	8	0	100	75	12.5	12.5	12.5	0	0	0	0	0	12.5	25	12.5	12.5	12.5	0	25	0	0	12.5	0	0	0	0	0	0	0	0	0	0	0	0
HC	subject165.xlsx	165	50	Semantic	Positive	confident	I am a confident person	3	3	5	5	51.43	50	43.37	99	5	20	100	60	20	20	20	0	0	0	0	0	20	0	20	0	0	0	20	0	0	0	0	0	20	20	0	0	0	0	20	0	0	0
HC	subject167.xlsx	167	4	Semantic	Positive	respect	I respect my parents	2	3	2	4	1.8	1	99	99	4	50	100	50	50	50	50	0	0	0	0	0	0	0	0	0	0	0	0	0	0	0	0	0	25	25	0	0	0	0	25	25	0	0
HC	subject167.xlsx	167	10	Semantic	Positive	custom	Customs from other regions, custom cars	1	1	5	6	92.84	4.8	98.01	25.77	6	33.33	50	33.33	16.67	0	0	0	0	0	0	16.67	0	16.67	0	0	0	0	0	0	0	0	0	0	0	0	0	0	0	0	0	0	0	0
HC	subject167.xlsx	167	53	Semantic	Positive	confident	Feeling, I am a confident person	1	1	5	6	60.8	50	98.01	99	6	33.33	100	50	16.67	16.67	16.67	0	0	0	0	0	16.67	0	16.67	0	0	0	33.33	0	0	0	0	0	16.67	16.67	0	0	0	0	16.67	0	0	0
HC	subject167.xlsx	167	59	Semantic	Positive	peace	Feel peaceful, I am a peaceful person	1	1	5	7	67.14	50	89.63	99	7	28.57	100	42.86	14.29	14.29	14.29	0	0	0	0	0	14.29	0	14.29	0	0	0	28.57	28.57	0	0	0	0	28.57	28.57	0	0	0	0	14.29	0	0	0
HC	subject169.xlsx	169	4	Semantic	Positive	respect	My grandfather, how much I respected him	2	2	2	7	1	50	13.15	99	7	28.57	100	57.14	42.86	42.86	28.57	0	0	14.29	0	0	0	0	0	14.29	14.29	0	0	0	0	14.29	0	14.29	14.29	14.29	0	0	0	0	28.57	14.29	0	0
HC	subject171.xlsx	171	37	Semantic	Positive	lucky	Don't believe in luck	1	1	5	4	37.39	1	99	99	4	25	100	50	0	0	0	0	0	0	0	0	0	25	25	0	0	25	50	0	0	0	0	0	25	25	0	0	0	0	0	0	0	0
HC	subject176.xlsx	176	50	Semantic	Positive	confident	I am a confident person	3	4	5	5	51.43	50	43.37	99	5	20	100	60	20	20	20	0	0	0	0	0	20	0	20	0	0	0	20	0	0	0	0	0	20	20	0	0	0	0	20	0	0	0
HC	subject178.xlsx	178	9	Semantic	Positive	book	The definition of the word	4	1	5	5	99	50	43.37	25.77	5	20	80	60	0	0	0	0	0	0	0	0	40	20	0	0	0	0	0	0	0	0	0	0	0	0	0	0	0	0	0	0	0	0
HC	subject178.xlsx	178	10	Semantic	Positive	friend	What it means to be a good firend	4	1	5	8	71.61	50	7.84	99	8	0	87.5	62.5	25	0	0	0	0	0	0	25	12.5	12.5	12.5	0	0	0	25	0	0	12.5	0	0	12.5	12.5	0	0	0	0	0	0	0	0
HC	subject178.xlsx	178	13	Semantic	Positive	success	What success means to me	5	3	5	5	51.43	2.31	99	99	5	20	100	60	40	20	20	0	0	0	0	20	0	20	0	0	0	0	20	0	0	20	0	0	20	20	0	0	0	0	0	0	0	0
HC	subject178.xlsx	178	24	Semantic	Positive	safe	What it felt like to be safe and protected	5	3	5	9	45.11	50	4.97	99	9	11.11	100	66.67	22.22	0	0	0	0	0	0	22.22	0	22.22	11.11	0	11.11	0	22.22	11.11	11.11	11.11	0	0	11.11	11.11	0	0	0	0	0	0	0	0
HC	subject182.xlsx	182	9	Semantic	Positive	book	I don't read books	1	2	5	4	1	1	74.76	25.77	4	0	100	50	25	25	25	0	0	0	0	0	0	0	25	0	0	25	50	0	0	0	0	0	0	0	0	0	0	0	0	0	0	0
HC	subject182.xlsx	182	20	Semantic	Positive	teacher	1st grade teacher, was awesome	1	4	1	5	51.43	50	1	99	5	40	80	20	0	0	0	0	0	0	0	0	0	0	20	0	0	0	20	20	0	0	0	0	20	20	0	0	0	0	0	0	0	0
HC	subject182.xlsx	182	35	Semantic	Positive	proud	How I feel about being a mom	1	5	5	7	5.53	50	89.63	25.77	7	0	100	71.43	14.29	14.29	14.29	0	0	0	0	0	14.29	14.29	14.29	28.57	14.29	0	28.57	0	0	14.29	0	0	0	0	0	0	0	0	14.29	14.29	0	14.29
HC	subject11.xlsx	11	51	Semantic	Somewhat Positive	justice	Someone I know that should be in jail	4	4	5	8	1.8	50	74.76	25.77	8	12.5	87.5	75	37.5	12.5	12.5	0	0	0	0	25	0	12.5	25	0	0	0	37.5	0	0	0	0	0	0	0	0	0	0	0	12.5	0	0	0
HC	subject13.xlsx	13	24	Semantic	Somewhat Positive	safe	Safe room	1	1	5	2	92.84	50	99	99	2	0	100	0	0	0	0	0	0	0	0	0	0	0	0	0	0	0	0	50	0	0	0	0	50	50	0	0	0	0	0	0	0	0
HC	subject13.xlsx	13	42	Semantic	Somewhat Positive	hat	Daughter has a book called Lela's hat	1	4	5	7	92.84	99	1	25.77	7	14.29	71.43	28.57	0	0	0	0	0	0	0	0	14.29	0	14.29	0	0	0	28.57	0	0	0	0	0	0	0	0	0	0	0	28.57	14.29	0	14.29
HC	subject14.xlsx	14	29	Semantic	Somewhat Positive	home	Thought about my home always been there	3	4	5	7	5.53	7.67	99	25.77	7	14.29	100	57.14	14.29	14.29	14.29	0	0	0	0	0	0	14.29	14.29	28.57	0	0	28.57	0	0	0	0	0	0	0	0	0	0	0	0	0	0	0
HC	subject18.xlsx	18	8	Semantic	Somewhat Positive	friend	What it takes to be a friend	2	3	5	7	67.14	92.33	1	25.77	7	0	100	71.43	28.57	0	0	0	0	0	0	28.57	14.29	14.29	14.29	0	0	0	28.57	0	0	14.29	0	0	0	0	0	0	0	0	14.29	0	14.29	0
HC	subject18.xlsx	18	23	Semantic	Somewhat Positive	teacher	I was a teacher	3	3	3	4	37.39	1	74.76	25.77	4	25	100	75	25	25	25	0	0	0	0	0	25	0	25	0	0	0	25	0	0	0	0	0	0	0	0	0	0	0	0	0	0	0
HC	subject18.xlsx	18	39	Semantic	Somewhat Positive	office	My office is a mess, but I like to be there	4	5	5	11	12.85	1	85.21	25.77	11	0	100	72.73	18.18	18.18	18.18	0	0	0	0	0	9.09	9.09	18.18	9.09	9.09	0	27.27	0	0	0	0	0	18.18	9.09	9.09	0	0	0	0	0	0	0
HC	subject21.xlsx	21	33	Semantic	Somewhat Positive	win	Oklahoma in general	5	5	5	3	99	50	98.01	25.77	3	66.67	66.67	33.33	0	0	0	0	0	0	0	0	0	33.33	0	0	0	0	0	33.33	0	0	0	0	0	0	0	0	0	0	0	0	0	0
HC	subject21.xlsx	21	47	Semantic	Somewhat Positive	plant	Plants in general	4	4	5	3	99	50	98.01	25.77	3	33.33	66.67	33.33	0	0	0	0	0	0	0	0	0	33.33	0	0	0	0	0	33.33	0	0	0	0	0	0	0	0	0	0	0	0	0	0
HC	subject21.xlsx	21	55	Semantic	Somewhat Positive	peace	Peace of mind	4	5	5	3	99	50	1	99	3	0	66.67	33.33	0	0	0	0	0	0	0	0	0	33.33	0	0	0	0	0	0	0	0	0	0	33.33	33.33	0	0	0	0	0	0	0	0
HC	subject22.xlsx	22	40	Semantic	Somewhat Positive	broken	Brokeness before God	5	4	5	3	99	50	98.01	25.77	3	33.33	66.67	33.33	0	0	0	0	0	0	0	0	0	33.33	0	0	0	0	0	33.33	33.33	0	0	0	0	0	0	0	0	0	0	0	0	0
HC	subject22.xlsx	22	52	Semantic	Somewhat Positive	reserved	The Reserve where daughter stayed in college at OU	3	4	3	9	99	86.68	99	25.77	9	33.33	77.78	44.44	0	0	0	0	0	0	0	0	11.11	22.22	0	11.11	0	0	11.11	0	0	11.11	0	0	0	0	0	0	0	0	11.11	11.11	0	11.11
HC	subject23.xlsx	23	51	Semantic	Somewhat Positive	reserved	Shy kid I know	2	3	5	4	37.39	99	99	1	4	0	100	25	25	25	25	0	0	0	0	0	0	0	0	0	0	0	25	25	0	0	0	0	25	0	25	25	0	0	50	0	0	0
HC	subject24.xlsx	24	24	Semantic	Somewhat Positive	teacher	Old elementary school teacher	3	2	1	4	92.84	50	74.76	25.77	4	50	100	0	0	0	0	0	0	0	0	0	0	0	0	0	0	0	0	0	0	0	0	0	0	0	0	0	0	0	0	0	0	0
HC	subject25.xlsx	25	45	Semantic	Somewhat Positive	plant	Robert Plant	2	3	5	2	92.84	50	1	25.77	2	0	0	0	0	0	0	0	0	0	0	0	0	0	0	0	0	0	0	0	0	0	0	0	0	0	0	0	0	0	0	0	0	0
HC	subject30.xlsx	30	53	Semantic	Somewhat Positive	confident	I like to feel confident at work	3	2	5	7	99	7.67	99	99	7	14.29	100	42.86	14.29	14.29	14.29	0	0	0	0	0	0	28.57	0	0	0	0	28.57	0	0	0	0	0	28.57	28.57	0	0	0	0	0	0	0	0
HC	subject30.xlsx	30	59	Semantic	Somewhat Positive	lucky	People who won the lottery are lcuky	1	2	5	7	67.14	99	1	99	7	14.29	85.71	42.86	14.29	0	0	0	0	0	0	14.29	14.29	0	14.29	0	0	0	28.57	0	0	14.29	0	0	14.29	14.29	0	0	0	0	28.57	0	0	0
HC	subject38.xlsx	38	53	Semantic	Somewhat Positive	justice	Glad when my law suite is over	5	5	5	7	5.53	7.67	99	99	7	0	85.71	57.14	14.29	14.29	14.29	0	0	0	0	0	0	14.29	14.29	14.29	14.29	0	14.29	14.29	0	14.29	0	0	14.29	14.29	0	0	0	0	0	0	0	0
HC	subject41.xlsx	41	51	Semantic	Somewhat Positive	confident	Brother is confident	3	3	4	3	17.96	99	1	99	3	66.67	100	33.33	0	0	0	0	0	0	0	0	0	0	33.33	0	0	0	33.33	0	0	0	0	0	33.33	33.33	0	0	0	0	33.33	33.33	0	0
HC	subject54.xlsx	54	20	Semantic	Somewhat Positive	teacher	Running through a list of all the teachers I"ve had	2	3	2	11	99	18.16	31.94	25.77	11	27.27	81.82	54.55	9.09	9.09	9.09	0	0	0	0	0	18.18	18.18	9.09	0	0	0	18.18	0	0	0	0	9.09	0	0	0	0	0	0	0	0	0	0
HC	subject63.xlsx	63	4	Semantic	Somewhat Positive	nightmare	A good song I like popped into my head	3	5	5	9	92.84	1.38	98.01	99	9	0	88.89	44.44	22.22	22.22	22.22	0	0	0	0	0	11.11	11.11	0	0	0	0	11.11	0	0	0	0	0	22.22	22.22	0	0	0	0	0	0	0	0
HC	subject66.xlsx	66	20	Semantic	Somewhat Positive	key	I want to get the key out of the drawer and be done	5	5	5	13	97.77	22.08	1.4	25.77	13	0	84.62	69.23	7.69	7.69	7.69	0	0	0	0	0	15.38	23.08	15.38	0	7.69	0	30.77	0	0	0	0	0	0	0	0	0	0	0	0	0	0	0
HC	subject66.xlsx	66	39	Semantic	Somewhat Positive	office	How nice it would be to have my own office	2	2	5	10	1	15.86	1	99	10	0	90	70	20	10	10	0	0	0	0	10	0	10	30	10	10	0	30	10	0	10	0	0	10	10	0	0	0	0	0	0	0	0
HC	subject66.xlsx	66	41	Semantic	Somewhat Positive	adventure	Me and my wife going on vacations, plans for ski vacation	5	5	5	11	79.25	18.16	99	25.77	11	18.18	100	45.45	18.18	18.18	18.18	0	0	0	0	0	0	18.18	0	0	9.09	0	18.18	0	0	0	0	0	0	0	0	0	0	0	9.09	9.09	0	9.09
HC	subject66.xlsx	66	49	Semantic	Somewhat Positive	reserved	Description of myself, how I am, I like to think	3	3	5	10	8.19	1	99	99	10	10	90	70	30	30	30	0	0	0	0	0	0	20	10	10	10	0	30	0	0	10	0	0	10	10	0	0	0	0	0	0	0	0
HC	subject98.xlsx	98	21	Semantic	Somewhat Positive	funeral	I've never been to one	1	1	5	5	1	1	99	25.77	5	0	100	80	20	20	20	0	0	0	0	0	0	20	40	20	0	20	40	0	0	0	20	0	0	0	0	0	0	0	0	0	0	0
HC	subject100.xlsx	100	29	Semantic	Somewhat Positive	home	Thinking my home, my7 family, nothing particular	5	5	5	7	28.22	7.67	89.63	25.77	7	42.86	85.71	28.57	14.29	14.29	14.29	0	0	0	0	0	0	0	0	0	0	14.29	14.29	14.29	14.29	0	0	0	0	0	0	0	0	0	14.29	14.29	0	0
HC	subject107.xlsx	107	49	Semantic	Somewhat Positive	justice	The american justice system, it is just	3	3	5	7	28.22	50	1	25.77	7	28.57	71.43	57.14	14.29	0	0	0	0	0	0	14.29	14.29	0	14.29	14.29	0	0	14.29	0	0	0	0	0	0	0	0	0	0	0	0	0	0	0
HC	subject107.xlsx	107	59	Semantic	Somewhat Positive	tool	Tools in general	2	3	5	3	99	50	98.01	25.77	3	33.33	66.67	33.33	0	0	0	0	0	0	0	0	0	33.33	0	0	0	0	0	33.33	0	0	0	0	0	0	0	0	0	0	0	0	0	0
HC	subject169.xlsx	169	30	Semantic	Somewhat Positive	laughter	The meaning of the word	2	2	5	5	99	50	43.37	25.77	5	20	80	60	0	0	0	0	0	0	0	0	40	20	0	0	0	0	0	0	0	0	0	0	0	0	0	0	0	0	0	0	0	0
HC	subject170.xlsx	170	49	Semantic	Somewhat Positive	justice	General meaning of the word	1	2	5	5	99	50	43.37	25.77	5	40	80	40	0	0	0	0	0	0	0	0	20	20	0	0	0	0	0	20	0	0	0	0	0	0	0	0	0	0	0	0	0	0
HC	subject172.xlsx	172	53	Semantic	Somewhat Positive	justice	The judicial ssytem in general	2	2	5	5	99	50	43.37	25.77	5	40	60	40	0	0	0	0	0	0	0	0	20	20	0	0	0	0	0	20	0	0	0	0	0	0	0	0	0	0	0	0	0	0
HC	subject178.xlsx	178	20	Semantic	Somewhat Positive	teacher	What it means to be a good teacher	3	1	2	8	71.61	50	7.84	99	8	12.5	100	62.5	25	0	0	0	0	0	0	25	12.5	12.5	12.5	0	0	0	25	0	0	12.5	0	0	12.5	12.5	0	0	0	0	0	0	0	0
HC	subject7.xlsx	7	29	Semantic	Neutral	highway	I live off of a highway	1	3	5	6	99	4.8	98.01	25.77	6	16.67	83.33	66.67	16.67	16.67	16.67	0	0	0	0	0	16.67	33.33	0	0	0	0	16.67	0	0	0	0	0	0	0	0	0	0	0	0	0	0	0
HC	subject7.xlsx	7	48	Semantic	Neutral	paper	Work has a strange trademark process	2	3	5	6	92.84	50	1	1	6	50	83.33	33.33	0	0	0	0	0	0	0	0	16.67	0	16.67	0	0	0	16.67	16.67	0	0	0	0	16.67	0	16.67	0	0	0	0	0	0	0
HC	subject7.xlsx	7	57	Semantic	Neutral	poster	Old car posters in my shop	2	4	5	6	92.84	4.8	99	25.77	6	16.67	83.33	33.33	16.67	16.67	16.67	0	0	0	0	0	0	16.67	0	0	0	0	0	0	0	0	0	0	0	0	0	0	0	0	0	0	0	0
HC	subject10.xlsx	10	4	Semantic	Neutral	respect	Thinking about my parents	4	5	3	4	37.39	50	99	25.77	4	50	100	50	25	25	25	0	0	0	0	0	0	25	0	25	0	0	25	0	0	0	0	0	0	0	0	0	0	0	25	25	0	0
HC	subject10.xlsx	10	11	Semantic	Neutral	friend	Friends that I have	1	1	3	4	1	50	74.76	25.77	4	25	100	75	50	25	25	0	0	0	0	25	0	0	25	0	0	0	25	0	0	0	0	0	0	0	0	0	0	0	25	0	25	0
HC	subject10.xlsx	10	14	Semantic	Neutral	phase	People say it's a phase	3	3	5	5	51.43	99	1	25.77	5	0	80	40	20	0	0	0	0	0	0	20	20	0	20	0	0	0	40	0	0	0	0	0	0	0	0	0	0	0	40	0	0	0
HC	subject10.xlsx	10	21	Semantic	Neutral	safe	Safe Deposit box	3	3	3	3	92.84	50	1	99	3	33.33	66.67	0	0	0	0	0	0	0	0	0	0	0	0	0	0	0	0	33.33	0	0	0	0	33.33	33.33	0	0	0	0	0	0	0	0
HC	subject10.xlsx	10	28	Semantic	Neutral	stupid	How people say Stupid	3	3	5	4	1.8	99	1	1	4	0	100	25	0	0	0	0	0	0	0	0	0	0	0	25	25	0	25	25	0	25	0	0	25	0	25	0	25	0	50	0	0	0
HC	subject10.xlsx	10	31	Semantic	Neutral	news	Different types of news	1	1	5	4	99	1	74.76	25.77	4	25	50	25	0	0	0	0	0	0	0	0	0	25	0	0	0	0	0	25	25	0	0	0	0	0	0	0	0	0	0	0	0	0
HC	subject10.xlsx	10	32	Semantic	Neutral	journal	I don't have a journal	1	1	3	5	1	1	43.37	25.77	5	20	80	80	20	20	20	0	0	0	0	0	20	0	40	0	0	20	40	0	0	0	0	0	0	0	0	0	0	0	0	0	0	0
HC	subject10.xlsx	10	39	Semantic	Neutral	office	People in my office at work	1	1	5	6	99	50	99	25.77	6	0	100	50	16.67	16.67	16.67	0	0	0	0	0	0	33.33	0	0	0	0	0	0	0	0	0	0	0	0	0	0	0	0	16.67	0	0	0
HC	subject10.xlsx	10	45	Semantic	Neutral	paper	Newspaper, nothing	1	1	5	2	1.8	1	1	25.77	2	100	50	50	0	0	0	0	0	0	0	0	0	0	0	0	0	50	0	0	0	0	0	0	0	0	0	0	0	0	0	0	0	0
HC	subject10.xlsx	10	53	Semantic	Neutral	justice	Thinking about the court in general	1	1	3	6	99	50	98.01	25.77	6	33.33	83.33	50	0	0	0	0	0	0	0	0	16.67	33.33	0	16.67	0	0	16.67	16.67	0	0	0	0	0	0	0	0	0	0	0	0	0	0
HC	subject10.xlsx	10	60	Semantic	Neutral	poster	Movie posters	1	1	5	2	92.84	50	1	25.77	2	50	50	0	0	0	0	0	0	0	0	0	0	0	0	0	0	0	0	0	0	0	0	0	0	0	0	0	0	0	0	0	0	0
HC	subject13.xlsx	13	46	Semantic	Neutral	paper	We are paperless at work	1	1	5	5	51.43	99	43.37	25.77	5	20	100	60	20	20	0	20	0	0	0	0	0	20	20	0	0	0	20	0	0	0	0	0	0	0	0	0	0	0	20	0	0	0
HC	subject16.xlsx	16	38	Semantic	Neutral	office	Thought of the movie Office Space	2	4	5	6	99	50	98.01	25.77	6	16.67	100	33.33	0	0	0	0	0	0	0	0	16.67	16.67	0	0	0	0	16.67	0	0	0	0	0	0	0	0	0	0	0	0	0	0	0
HC	subject16.xlsx	16	51	Semantic	Neutral	reserved	Reserved Table	1	1	5	2	92.84	50	1	25.77	2	50	0	0	0	0	0	0	0	0	0	0	0	0	0	0	0	0	0	0	0	0	0	0	0	0	0	0	0	0	0	0	0	0
HC	subject16.xlsx	16	56	Semantic	Neutral	tool	Thought about different tools	1	1	5	4	92.84	1	99	25.77	4	50	75	25	0	0	0	0	0	0	0	0	0	25	0	25	0	0	25	25	25	0	0	0	0	0	0	0	0	0	0	0	0	0
HC	subject17.xlsx	17	18	Semantic	Neutral	rain	Worried it will rain at the beach	2	1	5	7	92.84	50	13.15	1	7	14.29	85.71	57.14	14.29	0	0	0	0	0	0	14.29	14.29	14.29	14.29	0	0	0	14.29	14.29	0	0	0	0	14.29	0	14.29	14.29	0	0	0	0	0	0
HC	subject18.xlsx	18	16	Semantic	Neutral	bored	Is it good to be bored, sometimes good to be bored	3	3	5	11	56.58	50	2.4	25.77	11	9.09	100	54.55	9.09	0	0	0	0	0	0	9.09	0	18.18	27.27	0	0	0	27.27	0	0	0	0	0	36.36	18.18	18.18	0	0	0	0	0	0	0
HC	subject23.xlsx	23	23	Semantic	Neutral	key	My house key has a cover over it	1	5	5	8	71.61	10.58	74.76	25.77	8	0	75	62.5	25	12.5	12.5	0	0	0	0	12.5	12.5	12.5	12.5	0	0	0	12.5	0	0	0	0	0	0	0	0	0	0	0	0	0	0	0
HC	subject24.xlsx	24	8	Semantic	Neutral	custom	Different customs	3	3	5	2	92.84	1	99	25.77	2	100	50	0	0	0	0	0	0	0	0	0	0	0	0	0	0	0	0	50	50	0	0	0	0	0	0	0	0	0	0	0	0	0
HC	subject24.xlsx	24	49	Semantic	Neutral	reserved	Way my grandpa is	2	1	2	4	1.8	50	99	25.77	4	25	100	50	25	25	25	0	0	0	0	0	0	0	25	0	0	0	25	0	0	0	0	0	0	0	0	0	0	0	25	25	0	0
HC	subject25.xlsx	25	3	Semantic	Neutral	city	Thinking about Tulsa	1	1	5	3	92.84	50	98.01	25.77	3	33.33	66.67	33.33	0	0	0	0	0	0	0	0	0	33.33	0	33.33	0	0	33.33	0	0	0	0	0	0	0	0	0	0	0	0	0	0	0
HC	subject29.xlsx	29	3	Semantic	Neutral	respect	Chief in the navy, respect I felt for him	3	3	3	9	98.75	50	58.07	99	9	11.11	88.89	55.56	22.22	22.22	11.11	0	0	11.11	0	0	11.11	22.22	0	0	0	0	11.11	0	0	0	0	0	11.11	11.11	0	0	0	0	11.11	0	0	0
HC	subject29.xlsx	29	13	Semantic	Neutral	phase	Phases my daughter will go through	3	1	5	6	60.8	50	98.01	25.77	6	33.33	83.33	50	16.67	16.67	16.67	0	0	0	0	0	0	16.67	16.67	0	0	0	33.33	0	0	0	0	0	0	0	0	0	0	0	16.67	16.67	0	16.67
HC	subject29.xlsx	29	36	Semantic	Neutral	office	The office I worked in in Texas	1	4	3	7	99	7.67	99	25.77	7	0	85.71	57.14	14.29	14.29	14.29	0	0	0	0	0	14.29	28.57	0	0	0	0	14.29	0	0	0	0	0	0	0	0	0	0	0	0	0	0	0
HC	subject30.xlsx	30	1	Semantic	Neutral	nightmare	The movie Nightmare on Elm Street exist	1	2	3	7	99	50	89.63	1	7	14.29	71.43	28.57	0	0	0	0	0	0	0	0	14.29	14.29	0	0	0	0	0	0	0	0	0	0	14.29	0	14.29	0	0	0	0	0	0	0
HC	subject30.xlsx	30	4	Semantic	Neutral	respect	Respect for others	1	1	5	3	92.84	1	98.01	99	3	33.33	100	66.67	33.33	0	0	0	0	0	0	33.33	0	33.33	0	0	0	0	0	0	0	0	0	0	33.33	33.33	0	0	0	0	0	0	0	0
HC	subject30.xlsx	30	17	Semantic	Neutral	phase	Phases in life	1	1	5	3	99	50	98.01	25.77	3	0	66.67	33.33	0	0	0	0	0	0	0	0	0	33.33	0	0	0	0	0	0	0	0	0	0	0	0	0	0	0	0	0	0	0	0
HC	subject30.xlsx	30	22	Semantic	Neutral	safe	Safe places and things	1	1	5	4	1.8	50	74.76	99	4	0	100	50	25	0	0	0	0	0	0	25	0	0	0	0	25	0	0	25	0	0	0	0	25	25	0	0	0	0	0	0	0	0
HC	subject30.xlsx	30	25	Semantic	Neutral	stupid	Things that could be stupid	1	1	5	5	1	50	1	1	5	0	100	80	40	0	0	0	0	0	0	40	0	0	40	0	0	0	40	20	0	0	0	0	20	0	20	0	20	0	0	0	0	0
HC	subject30.xlsx	30	32	Semantic	Neutral	journal	Wall Street Journal	1	1	5	3	92.84	50	99	25.77	3	33.33	66.67	0	0	0	0	0	0	0	0	0	0	0	0	0	0	0	0	0	0	0	0	0	0	0	0	0	0	0	0	0	0	0
HC	subject30.xlsx	30	52	Semantic	Neutral	justice	Justice and peace	1	1	5	3	17.96	50	1	99	3	33.33	100	33.33	0	0	0	0	0	0	0	0	0	0	0	0	33.33	0	0	0	0	0	0	0	33.33	33.33	0	0	0	0	0	0	0	0
HC	subject35.xlsx	35	8	Semantic	Neutral	custom	Comforter, custom cars, random facts	1	1	5	5	92.84	50	1	25.77	5	20	40	0	0	0	0	0	0	0	0	0	0	0	0	0	0	0	0	20	0	0	0	0	0	0	0	0	0	0	0	0	0	0
HC	subject36.xlsx	36	16	Semantic	Neutral	phase	Phases of the moon	2	2	5	4	99	50	1	25.77	4	0	50	50	0	0	0	0	0	0	0	0	25	25	0	0	0	0	0	0	0	0	0	0	0	0	0	0	0	0	0	0	0	0
HC	subject37.xlsx	37	59	Semantic	Neutral	peace	Sign at my church with an image of a dove	2	2	1	10	99	15.86	43.37	25.77	10	0	80	60	10	10	10	0	0	0	0	0	20	30	0	0	0	0	0	0	0	0	0	0	0	0	0	0	0	0	0	0	0	0
HC	subject44.xlsx	44	16	Semantic	Neutral	bored	A number of kids saying bored on facebook	2	5	5	8	99	99	7.84	1	8	12.5	87.5	37.5	0	0	0	0	0	0	0	0	12.5	25	0	0	0	0	12.5	0	0	0	0	0	12.5	0	12.5	0	0	0	37.5	0	0	0
HC	subject45.xlsx	45	9	Semantic	Neutral	custom	Chinese bows	1	2	5	2	92.84	50	1	25.77	2	50	0	0	0	0	0	0	0	0	0	0	0	0	0	0	0	0	0	0	0	0	0	0	0	0	0	0	0	0	0	0	0	0
HC	subject46.xlsx	46	15	Semantic	Neutral	bored	Only broing people are bored	1	1	2	5	8.19	97.69	1	1	5	0	80	40	0	0	0	0	0	0	0	0	0	0	20	20	0	0	20	0	0	0	0	0	20	0	20	0	0	0	20	0	0	0
HC	subject47.xlsx	47	11	Semantic	Neutral	custom	Different customs of counteries	1	1	5	4	99	1	74.76	25.77	4	75	50	25	0	0	0	0	0	0	0	0	0	25	0	0	0	0	0	25	25	0	0	0	0	0	0	0	0	0	0	0	0	0
HC	subject47.xlsx	47	57	Semantic	Neutral	tool	Different tools, guys that were tools	2	2	5	6	17.96	50	23.51	25.77	6	16.67	66.67	33.33	16.67	0	0	0	0	0	0	16.67	0	0	16.67	0	0	0	16.67	16.67	16.67	0	0	0	0	0	0	0	0	0	16.67	0	16.67	0
HC	subject51.xlsx	51	43	Semantic	Neutral	hostile	People giong to work and shooting other people	3	4	5	8	71.61	89.42	7.84	25.77	8	12.5	75	37.5	12.5	0	0	0	0	0	0	12.5	0	12.5	0	0	12.5	0	0	0	0	0	0	0	0	0	0	0	0	0	25	0	0	0
HC	subject56.xlsx	56	14	Semantic	Neutral	phase	The phases of a cell cycle	1	2	5	6	99	50	23.51	25.77	6	0	66.67	50	0	0	0	0	0	0	0	0	33.33	16.67	0	0	0	0	0	0	0	0	0	0	0	0	0	0	0	0	0	0	0	0
HC	subject63.xlsx	63	60	Semantic	Neutral	peace	Words associated with peace, world peace, peace sign	1	4	5	8	99	50	7.84	99	8	12.5	75	12.5	0	0	0	0	0	0	0	0	0	12.5	0	0	0	0	0	0	0	0	0	0	37.5	37.5	0	0	0	0	0	0	0	0
HC	subject78.xlsx	78	4	Semantic	Neutral	respect	Kids should respect me	1	1	5	4	1.8	50	1	99	4	25	100	50	25	25	25	0	0	0	0	0	0	0	25	0	0	0	25	0	0	0	0	0	25	25	0	0	0	0	25	0	0	0
HC	subject82.xlsx	82	43	Semantic	Neutral	hostile	Movie Hostile, never saw it, know it exists	2	2	3	8	1.8	50	74.76	1	8	12.5	87.5	37.5	25	0	0	0	0	0	0	25	0	0	0	12.5	0	12.5	25	0	0	0	0	0	12.5	0	12.5	0	12.5	0	12.5	0	0	0
HC	subject100.xlsx	100	40	Semantic	Neutral	office	My brother, he has an office	2	5	5	6	17.96	95.2	1	25.77	6	16.67	100	66.67	33.33	33.33	16.67	0	0	16.67	0	0	16.67	0	16.67	0	0	0	16.67	0	0	0	0	0	0	0	0	0	0	0	33.33	16.67	0	0
HC	subject100.xlsx	100	56	Semantic	Neutral	poster	I have a poster on my wall	3	5	5	7	67.14	1	99	25.77	7	0	85.71	71.43	28.57	28.57	28.57	0	0	0	0	0	14.29	14.29	14.29	0	0	0	14.29	0	0	0	0	0	0	0	0	0	0	0	0	0	0	0
HC	subject101.xlsx	101	19	Semantic	Neutral	teacher	Teachers that I had growing up	2	3	1	6	17.96	4.8	99	25.77	6	33.33	100	66.67	33.33	16.67	16.67	0	0	0	0	16.67	0	16.67	16.67	0	0	0	33.33	0	0	0	0	0	0	0	0	0	0	0	0	0	0	0
HC	subject157.xlsx	157	16	Semantic	Neutral	phase	Phase 10 the card game	3	3	5	5	99	97.69	1	25.77	5	0	40	20	0	0	0	0	0	0	0	0	20	0	0	0	0	0	0	0	0	0	20	0	0	0	0	0	0	0	20	0	0	0
HC	subject158.xlsx	158	38	Semantic	Neutral	hat	Don't wear them	1	1	5	3	1	50	1	25.77	3	0	100	66.67	33.33	33.33	0	0	0	0	33.33	0	0	0	33.33	0	0	33.33	66.67	0	0	0	0	0	0	0	0	0	0	0	33.33	0	0	0
HC	subject159.xlsx	159	9	Semantic	Neutral	custom	Different countires have different customs	1	1	5	5	51.43	1	99	25.77	5	80	60	20	0	0	0	0	0	0	0	0	0	0	20	0	0	0	20	40	40	0	0	0	0	0	0	0	0	0	0	0	0	0
HC	subject159.xlsx	159	30	Semantic	Neutral	stupid	A stupid person in general	1	1	5	5	99	97.69	43.37	1	5	20	100	40	0	0	0	0	0	0	0	0	20	20	0	0	0	0	0	40	0	0	0	0	20	0	20	0	20	0	20	0	0	0
HC	subject167.xlsx	167	17	Semantic	Neutral	rain	Different kinds of rain there are	1	1	5	6	60.8	1	98.01	25.77	6	16.67	83.33	50	0	0	0	0	0	0	0	0	0	16.67	16.67	16.67	0	0	16.67	16.67	16.67	0	0	0	0	0	0	0	0	0	0	0	0	0
HC	subject167.xlsx	167	55	Semantic	Neutral	tool	Images of tools	1	2	5	3	99	50	1	25.77	3	0	66.67	33.33	0	0	0	0	0	0	0	0	0	33.33	0	0	0	0	0	0	0	0	0	0	0	0	0	0	0	0	0	0	0	0
HC	subject167.xlsx	167	56	Semantic	Neutral	alone	Definition of the word	1	1	5	4	99	50	74.76	25.77	4	25	75	50	0	0	0	0	0	0	0	0	25	25	0	0	0	0	0	0	0	0	0	0	0	0	0	0	0	0	0	0	0	0
HC	subject168.xlsx	168	14	Semantic	Neutral	bored	I'm never bored and I think being bored is wrong	4	3	5	10	1	1	99	1	10	0	100	60	20	20	20	0	0	0	0	0	0	0	30	10	10	10	40	10	0	0	0	0	30	0	30	0	0	0	0	0	0	0
HC	subject169.xlsx	169	25	Semantic	Neutral	stupid	How I feel about clowns	1	2	5	5	1	2.31	99	25.77	5	0	80	60	20	20	20	0	0	0	0	0	0	20	0	40	20	0	20	0	0	20	0	0	0	0	0	0	0	0	0	0	0	0
HC	subject169.xlsx	169	59	Semantic	Neutral	peace	Olive Branch and Dove	1	5	5	4	37.39	50	1	25.77	4	0	25	25	0	0	0	0	0	0	0	0	0	0	0	0	25	0	0	0	0	0	0	0	0	0	0	0	0	0	0	0	0	0
HC	subject171.xlsx	171	33	Semantic	Neutral	reserved	I can be kind of reserved	1	2	5	5	1	2.31	43.37	25.77	5	40	80	60	20	20	20	0	0	0	0	0	0	0	40	0	0	0	20	0	0	0	0	0	0	0	0	0	0	0	0	0	0	0
HC	subject178.xlsx	178	16	Semantic	Neutral	bored	What it means to be bored	4	2	5	6	17.96	50	23.51	1	6	0	100	66.67	33.33	0	0	0	0	0	0	33.33	0	16.67	16.67	0	0	0	33.33	0	0	16.67	0	0	16.67	0	16.67	0	0	0	0	0	0	0
HC	subject178.xlsx	178	36	Semantic	Neutral	toothache	Never had a toothache	5	1	5	4	1.8	1	74.76	25.77	4	25	100	75	0	0	0	0	0	0	0	0	25	0	25	25	0	25	25	0	0	0	0	0	0	0	0	0	0	0	0	0	0	0
HC	subject178.xlsx	178	50	Semantic	Neutral	reserved	Person that was reserved	5	4	5	4	1.8	99	1	25.77	4	25	75	50	25	0	0	0	0	0	0	25	0	0	25	0	0	0	25	0	0	0	0	0	0	0	0	0	0	0	25	0	0	0
HC	subject182.xlsx	182	39	Semantic	Neutral	office	I have my own offfice at my job	1	5	5	8	11.24	1	99	25.77	8	12.5	75	62.5	37.5	37.5	37.5	0	0	0	0	0	0	12.5	12.5	0	0	0	12.5	0	0	0	0	0	0	0	0	0	0	0	0	0	0	0
HC	subject14.xlsx	14	54	Semantic	Somewhat Negative	reserved	Sister is reserved	3	3	3	3	17.96	99	1	25.77	3	33.33	66.67	33.33	0	0	0	0	0	0	0	0	0	0	33.33	0	0	0	33.33	0	0	0	0	0	0	0	0	0	0	0	33.33	33.33	0	33.33
HC	subject17.xlsx	17	12	Semantic	Somewhat Negative	friend	Best friend in high school, lost touch	4	3	2	7	99	92.33	89.63	25.77	7	0	100	14.29	0	0	0	0	0	0	0	0	0	14.29	0	0	0	0	14.29	28.57	14.29	0	0	0	28.57	14.29	14.29	0	0	14.29	14.29	0	14.29	0
HC	subject22.xlsx	22	32	Semantic	Somewhat Negative	news	I don't like the news	4	4	5	5	8.19	1	43.37	99	5	20	80	60	20	20	20	0	0	0	0	0	20	0	20	0	0	20	20	0	0	0	0	0	20	20	0	0	0	0	0	0	0	0
HC	subject29.xlsx	29	23	Semantic	Somewhat Negative	teacher	Teacher in High school we didn't get along	2	3	2	8	71.61	50	99	25.77	8	12.5	100	50	12.5	12.5	0	12.5	0	0	0	0	0	25	12.5	0	0	12.5	25	12.5	0	0	0	0	0	0	0	0	0	0	12.5	0	0	0
HC	subject30.xlsx	30	34	Semantic	Somewhat Negative	news	I don't like to watch the news	3	3	3	7	67.14	1	13.15	99	7	14.29	85.71	57.14	14.29	14.29	14.29	0	0	0	0	0	14.29	14.29	14.29	0	0	14.29	14.29	0	0	0	0	0	14.29	14.29	0	0	0	0	0	0	0	0
HC	subject30.xlsx	30	44	Semantic	Somewhat Negative	hostile	Meaning of the word	1	1	5	4	99	50	74.76	25.77	4	25	75	50	0	0	0	0	0	0	0	0	25	25	0	0	0	0	0	0	0	0	0	0	0	0	0	0	0	0	0	0	0	0
HC	subject41.xlsx	41	18	Semantic	Somewhat Negative	phase	Freud's theories	2	2	1	2	92.84	50	1	25.77	2	50	50	0	0	0	0	0	0	0	0	0	0	0	0	0	0	0	0	0	0	0	0	0	0	0	0	0	0	0	0	0	0	0
HC	subject47.xlsx	47	45	Semantic	Somewhat Negative	betray	Judas, the story about him	1	2	5	5	92.84	99	1	25.77	5	0	100	60	20	20	0	0	0	20	0	0	20	20	0	20	0	0	0	0	0	0	0	0	0	0	0	0	0	0	40	0	0	0
HC	subject66.xlsx	66	56	Semantic	Somewhat Negative	poster	Buddies collection of posters, the different ones he had	2	3	2	9	92.84	86.68	1	25.77	9	44.44	66.67	44.44	11.11	11.11	0	0	0	11.11	0	0	11.11	11.11	11.11	0	0	0	11.11	11.11	11.11	0	0	0	0	0	0	0	0	0	22.22	0	11.11	0
HC	subject103.xlsx	103	9	Semantic	Somewhat Negative	sick	People being sick, sickness in general	3	1	3	6	92.84	95.2	23.51	1	6	33.33	100	33.33	0	0	0	0	0	0	0	0	0	16.67	16.67	0	0	0	16.67	33.33	0	0	0	0	16.67	0	16.67	0	0	0	16.67	0	0	0
HC	subject107.xlsx	107	27	Semantic	Somewhat Negative	vomit	The word in general	2	2	5	4	99	50	74.76	25.77	4	25	75	50	0	0	0	0	0	0	0	0	25	25	0	0	0	0	0	25	0	0	0	0	0	0	0	0	0	0	0	0	0	0
HC	subject165.xlsx	165	51	Semantic	Somewhat Negative	reserved	I don't click with reserved people, they make me feel uncomfortable	4	4	5	11	12.85	18.16	85.21	1	11	18.18	90.91	45.45	27.27	27.27	18.18	0	0	0	9.09	0	0	9.09	9.09	0	0	9.09	27.27	0	0	0	0	0	9.09	0	9.09	9.09	0	0	18.18	0	0	0
HC	subject178.xlsx	178	29	Semantic	Somewhat Negative	stupid	It's not nice to call people stupid	4	1	5	7	28.22	50	13.15	25.77	7	0	100	42.86	14.29	0	0	0	0	0	0	14.29	0	14.29	14.29	0	0	14.29	14.29	28.57	0	0	0	0	28.57	14.29	14.29	0	14.29	0	28.57	0	0	0
HC	subject49.xlsx	49	23	Semantic	Negative	safe	Try to keep the kids safe at work	3	3	5	8	99	89.42	7.84	99	8	0	100	37.5	0	0	0	0	0	0	0	0	12.5	25	0	0	0	0	25	12.5	0	0	0	0	12.5	12.5	0	0	0	0	12.5	0	0	0
HC	subject104.xlsx	104	25	Semantic	Negative	vomit	I hate the feeling of throwing up	3	2	5	7	99	7.67	99	1	7	28.57	85.71	57.14	14.29	14.29	14.29	0	0	0	0	0	14.29	28.57	0	0	0	0	28.57	0	0	0	0	0	14.29	0	14.29	0	14.29	0	0	0	0	0
HC	subject107.xlsx	107	15	Semantic	Negative	stress	The word, the meaning	2	3	5	4	99	50	74.76	25.77	4	25	75	50	0	0	0	0	0	0	0	0	50	0	0	0	0	0	0	0	0	0	0	0	0	0	0	0	0	0	0	0	0	0
HC	subject163.xlsx	163	15	Semantic	Negative	bored	I do not like to feel bored	4	2	5	6	92.84	4.8	98.01	25.77	6	16.67	83.33	33.33	16.67	16.67	16.67	0	0	0	0	0	0	16.67	0	0	0	0	16.67	0	0	0	0	0	33.33	16.67	16.67	0	0	0	0	0	0	0
HC	subject163.xlsx	163	40	Semantic	Negative	broken	A lot of different people in my life are really broken	5	4	5	11	92.84	3.48	99	25.77	11	9.09	100	54.55	9.09	9.09	9.09	0	0	0	0	0	9.09	18.18	9.09	9.09	0	0	9.09	18.18	9.09	0	0	9.09	0	0	0	0	0	0	9.09	0	0	0
HC	subject167.xlsx	167	58	Semantic	Negative	grief	When and what it is	1	1	5	5	1	50	43.37	25.77	5	0	100	100	40	0	0	0	0	0	0	40	0	0	20	20	40	0	20	0	0	40	0	0	0	0	0	0	0	0	0	0	0	0
HC	subject7.xlsx	7	8	Specific	Positive	puppy	Got one of my dogs, kids picked her up	2	3	3	9	92.84	86.68	4.97	25.77	9	0	88.89	44.44	22.22	22.22	11.11	0	0	11.11	0	0	0	22.22	0	0	0	0	22.22	0	0	0	11.11	0	0	0	0	0	0	0	22.22	0	0	11.11
HC	subject7.xlsx	7	10	Specific	Positive	sick	When I got food poisoning	1	2	3	5	1	2.31	99	1	5	20	100	40	20	20	20	0	0	0	0	0	0	0	0	20	20	0	20	0	0	20	0	0	20	0	20	0	20	0	0	0	0	0
HC	subject7.xlsx	7	16	Specific	Positive	rain	Last Spring had a flood	3	4	3	5	92.84	50	99	25.77	5	0	80	40	0	0	0	0	0	0	0	0	20	0	20	0	0	0	20	0	0	0	0	0	0	0	0	0	0	0	0	0	0	0
HC	subject7.xlsx	7	19	Specific	Positive	teacher	Shop teacher in high school let me know of a job	2	2	2	11	98.22	18.16	99	25.77	11	9.09	100	45.45	9.09	9.09	9.09	0	0	0	0	0	9.09	18.18	9.09	0	0	0	18.18	9.09	0	0	0	0	0	0	0	0	0	0	0	0	0	0
HC	subject7.xlsx	7	22	Specific	Positive	kiss	First kiss	3	3	2	2	92.84	50	99	99	2	0	100	0	0	0	0	0	0	0	0	0	0	0	0	0	0	0	0	0	0	0	50	0	50	50	0	0	0	0	0	0	0	0
HC	subject7.xlsx	7	23	Specific	Positive	fight	Fight got in in middle school	1	1	2	6	99	95.2	99	1	6	0	100	33.33	0	0	0	0	0	0	0	0	0	33.33	0	0	0	0	16.67	16.67	16.67	0	0	0	16.67	0	16.67	0	16.67	0	16.67	0	0	0
HC	subject7.xlsx	7	25	Specific	Positive	laughter	This morning having a laugh over an e-mail	1	4	5	8	99	89.42	74.76	99	8	12.5	100	62.5	12.5	0	0	0	0	0	0	12.5	25	12.5	12.5	0	0	0	12.5	0	0	0	0	0	12.5	12.5	0	0	0	0	12.5	0	0	0
HC	subject7.xlsx	7	28	Specific	Positive	stupid	Fixed something at work someone messed up	1	2	5	7	92.84	92.33	89.63	25.77	7	28.57	71.43	57.14	28.57	0	0	0	0	0	0	28.57	0	28.57	0	0	0	0	0	0	0	0	0	0	0	0	0	0	0	0	14.29	0	0	0
HC	subject7.xlsx	7	30	Specific	Positive	hotel	Hotel in Las Vegas got to stay in	3	4	3	8	99	50	99	25.77	8	0	75	37.5	0	0	0	0	0	0	0	0	0	37.5	0	0	0	0	25	0	0	0	0	0	0	0	0	0	0	0	0	0	0	0
HC	subject7.xlsx	7	32	Specific	Positive	proud	My son got student of the month	4	4	5	7	99	50	89.63	25.77	7	14.29	100	42.86	14.29	14.29	14.29	0	0	0	0	0	14.29	14.29	0	0	0	0	14.29	0	0	0	0	0	0	0	0	0	0	0	14.29	14.29	0	0
HC	subject7.xlsx	7	41	Specific	Positive	broken	My son's broken leg	3	4	3	4	37.39	50	74.76	25.77	4	0	100	25	25	25	25	0	0	0	0	0	0	0	0	0	0	0	0	25	0	0	0	0	0	0	0	0	0	0	25	25	0	0
HC	subject7.xlsx	7	43	Specific	Positive	party	Had a 4th of july party	3	4	5	6	99	95.2	23.51	99	6	0	83.33	50	0	0	0	0	0	0	0	0	16.67	16.67	16.67	0	0	0	16.67	0	0	0	0	0	16.67	16.67	0	0	0	0	16.67	0	0	0
HC	subject7.xlsx	7	44	Specific	Positive	plant	Out gardening with boys	3	5	5	4	99	99	74.76	25.77	4	25	100	50	0	0	0	0	0	0	0	0	0	50	0	0	0	0	0	0	0	0	0	0	0	0	0	0	0	0	25	0	0	0
HC	subject7.xlsx	7	50	Specific	Positive	justice	When got justice in court	4	4	5	5	51.43	50	99	25.77	5	20	80	40	0	0	0	0	0	0	0	0	0	20	0	20	20	0	20	0	0	20	0	0	0	0	0	0	0	0	0	0	0	0
HC	subject8.xlsx	8	5	Specific	Positive	respect	Person I worked for that I respected	4	4	3	7	28.22	7.67	89.63	99	7	14.29	100	57.14	42.86	28.57	28.57	0	0	0	0	14.29	0	14.29	0	0	0	0	14.29	0	0	0	0	0	14.29	14.29	0	0	0	0	14.29	0	0	0
HC	subject8.xlsx	8	6	Specific	Positive	beach	Living in NC and went to beach, clean	3	4	3	8	99	50	74.76	25.77	8	0	87.5	37.5	0	0	0	0	0	0	0	0	0	25	0	0	12.5	0	25	12.5	0	0	0	0	0	0	0	0	0	0	0	0	0	0
HC	subject8.xlsx	8	8	Specific	Positive	book	Heronamous Basch in a book	4	4	4	5	99	50	43.37	25.77	5	20	60	40	0	0	0	0	0	0	0	0	20	20	0	0	0	0	0	0	0	0	0	0	0	0	0	0	0	0	0	0	0	0
HC	subject8.xlsx	8	11	Specific	Positive	puppy	Getting Elvis the dauchhound puppy	5	5	3	5	99	50	1	25.77	5	40	40	20	0	0	0	0	0	0	0	0	20	0	0	0	0	0	20	0	0	0	0	0	0	0	0	0	0	0	0	0	0	0
HC	subject8.xlsx	8	12	Specific	Positive	friend	Teacher named Terry Banks	4	4	3	4	92.84	50	1	25.77	4	25	75	0	0	0	0	0	0	0	0	0	0	0	0	0	0	0	25	0	0	0	0	0	0	0	0	0	0	0	0	0	0	0
HC	subject8.xlsx	8	14	Specific	Positive	success	Graphic design work won a prize	3	4	3	6	99	50	1	99	6	16.67	83.33	16.67	0	0	0	0	0	0	0	0	16.67	0	0	0	0	0	16.67	0	0	0	0	0	33.33	33.33	0	0	0	0	0	0	0	0
HC	subject8.xlsx	8	18	Specific	Positive	relaxed	Wife coming home from work, talking about days	4	5	5	8	99	99	74.76	25.77	8	12.5	100	25	0	0	0	0	0	0	0	0	0	25	0	12.5	0	0	25	0	0	0	0	0	0	0	0	0	0	0	25	12.5	0	12.5
HC	subject8.xlsx	8	22	Specific	Positive	kiss	First kiss with 6 girls	2	4	2	5	99	97.69	43.37	99	5	0	80	20	0	0	0	0	0	0	0	0	0	20	0	0	0	0	0	0	0	0	40	0	20	20	0	0	0	0	20	0	0	20
HC	subject8.xlsx	8	24	Specific	Positive	key	Working in the yard and lost my keys	3	4	5	8	92.84	10.58	74.76	1	8	12.5	87.5	50	12.5	12.5	12.5	0	0	0	0	0	12.5	12.5	0	0	12.5	0	25	0	0	0	0	0	12.5	0	12.5	0	0	12.5	0	0	0	0
HC	subject8.xlsx	8	41	Specific	Positive	adventure	Walked through jungle in Panama	3	4	3	5	99	50	99	25.77	5	20	60	40	0	0	0	0	0	0	0	0	0	40	0	0	0	0	20	0	0	0	0	0	0	0	0	0	0	0	0	0	0	0
HC	subject8.xlsx	8	45	Specific	Positive	paper	I like to feel paper, smell it	3	4	5	7	67.14	7.67	89.63	99	7	0	100	42.86	28.57	14.29	14.29	0	0	0	0	14.29	0	14.29	0	0	0	0	28.57	0	0	0	0	0	14.29	14.29	0	0	0	0	0	0	0	0
HC	subject8.xlsx	8	47	Specific	Positive	treat	Gave my dog a treet	3	4	5	5	92.84	50	43.37	25.77	5	0	60	40	20	20	20	0	0	0	0	0	20	0	0	0	0	0	20	0	0	0	0	0	0	0	0	0	0	0	20	0	0	0
HC	subject8.xlsx	8	55	Specific	Positive	poster	Recently did poster for client	5	5	5	5	92.84	50	43.37	25.77	5	20	80	40	0	0	0	0	0	0	0	0	0	20	20	0	0	0	20	20	20	0	0	0	0	0	0	0	0	0	0	0	0	0
HC	subject8.xlsx	8	60	Specific	Positive	lucky	One time at a casino	4	4	3	5	99	50	99	25.77	5	0	100	40	0	0	0	0	0	0	0	0	20	20	0	0	0	0	0	0	0	0	20	0	0	0	0	0	0	0	0	0	0	0
HC	subject10.xlsx	10	1	Specific	Positive	city	MayFest	3	3	2	1	92.84	50	1	25.77	1	100	0	0	0	0	0	0	0	0	0	0	0	0	0	0	0	0	0	0	0	0	0	0	0	0	0	0	0	0	0	0	0	0
HC	subject10.xlsx	10	3	Specific	Positive	beach	Went to Beach on Family vacation	4	4	2	6	99	95.2	98.01	25.77	6	16.67	100	33.33	0	0	0	0	0	0	0	0	0	33.33	0	0	0	0	16.67	0	0	0	0	0	0	0	0	0	0	0	16.67	16.67	0	0
HC	subject10.xlsx	10	9	Specific	Positive	puppy	Found a puppy	5	5	1	3	99	50	98.01	25.77	3	0	66.67	33.33	0	0	0	0	0	0	0	0	33.33	0	0	0	0	0	33.33	0	0	0	0	0	0	0	0	0	0	0	0	0	0	0
HC	subject10.xlsx	10	17	Specific	Positive	rain	Downpour during a FB game	5	5	3	5	99	99	43.37	25.77	5	20	80	40	0	0	0	0	0	0	0	0	20	20	0	0	0	0	0	0	0	0	0	0	0	0	0	0	0	0	40	0	0	0
HC	subject10.xlsx	10	23	Specific	Positive	kiss	Kissing my wife	5	5	3	3	17.96	50	98.01	99	3	33.33	100	33.33	33.33	33.33	33.33	0	0	0	0	0	0	0	0	0	0	0	0	0	0	0	0	0	33.33	33.33	0	0	0	0	33.33	33.33	0	33.33
HC	subject10.xlsx	10	26	Specific	Positive	laughter	My son lauging	5	5	5	3	17.96	50	98.01	25.77	3	33.33	66.67	33.33	33.33	33.33	33.33	0	0	0	0	0	0	0	0	0	0	0	0	0	0	0	0	0	0	0	0	0	0	0	33.33	33.33	0	0
HC	subject10.xlsx	10	30	Specific	Positive	hotel	Working at a hotel	3	3	3	4	99	50	74.76	25.77	4	25	100	50	0	0	0	0	0	0	0	0	25	25	0	0	0	0	25	0	0	0	0	0	0	0	0	0	0	0	0	0	0	0
HC	subject10.xlsx	10	33	Specific	Positive	win	Basketball game when little	2	2	2	4	1.8	99	99	25.77	4	25	100	25	0	0	0	0	0	0	0	0	0	0	0	25	25	0	0	0	0	25	0	0	0	0	0	0	0	0	25	0	0	0
HC	subject10.xlsx	10	47	Specific	Positive	plant	Planiting tomatos	3	3	5	2	92.84	50	1	25.77	2	100	0	0	0	0	0	0	0	0	0	0	0	0	0	0	0	0	0	0	0	0	0	0	0	0	0	0	0	0	0	0	0	0
HC	subject10.xlsx	10	49	Specific	Positive	lost	Little on a trip and dad got lost	4	4	2	8	99	89.42	99	1	8	0	100	37.5	0	0	0	0	0	0	0	0	12.5	12.5	0	0	12.5	0	25	0	0	0	0	0	12.5	0	12.5	0	0	12.5	12.5	12.5	0	0
HC	subject10.xlsx	10	55	Specific	Positive	peace	Pece and quiet when kids in bed	3	3	5	7	28.22	92.33	89.63	25.77	7	0	85.71	42.86	0	0	0	0	0	0	0	0	0	14.29	0	14.29	28.57	0	0	14.29	0	14.29	0	0	0	0	0	0	0	0	14.29	0	0	0
HC	subject10.xlsx	10	59	Specific	Positive	tool	Little and grandfather showed me how to use them	4	4	2	9	4.38	86.68	58.07	25.77	9	11.11	100	55.56	22.22	22.22	11.11	0	0	0	11.11	0	0	11.11	0	11.11	22.22	0	22.22	0	0	11.11	0	0	0	0	0	0	0	0	22.22	11.11	0	0
HC	subject11.xlsx	11	1	Specific	Positive	beach	Sitting on the beach in Bali	3	4	3	6	99	50	99	25.77	6	16.67	83.33	50	0	0	0	0	0	0	0	0	16.67	33.33	0	0	0	0	16.67	0	0	0	0	0	0	0	0	0	0	0	0	0	0	0
HC	subject11.xlsx	11	5	Specific	Positive	museum	At Smithsonian, walking around gem section	2	4	3	6	99	50	99	25.77	6	50	66.67	33.33	0	0	0	0	0	0	0	0	0	33.33	0	16.67	0	0	16.67	0	0	0	0	16.67	0	0	0	0	0	0	0	0	0	0
HC	subject11.xlsx	11	6	Specific	Positive	respect	Parents, one time I gave mom a presant	4	4	3	8	92.84	99	74.76	25.77	8	25	87.5	25	12.5	12.5	12.5	0	0	0	0	0	12.5	0	0	0	0	0	12.5	0	0	0	12.5	0	0	0	0	0	0	0	37.5	25	0	12.5
HC	subject11.xlsx	11	12	Specific	Positive	puppy	Went with sister to get new puppy	3	5	4	7	99	92.33	89.63	25.77	7	0	85.71	28.57	0	0	0	0	0	0	0	0	0	28.57	0	0	0	0	28.57	14.29	0	0	0	0	0	0	0	0	0	0	14.29	14.29	0	14.29
HC	subject11.xlsx	11	15	Specific	Positive	relaxed	Sitting on the beach in Bali	3	4	3	6	99	50	99	25.77	6	16.67	83.33	50	0	0	0	0	0	0	0	0	16.67	33.33	0	0	0	0	16.67	0	0	0	0	0	0	0	0	0	0	0	0	0	0	0
HC	subject11.xlsx	11	19	Specific	Positive	safe	Hanging out with friends, particular time	4	4	5	6	99	95.2	98.01	25.77	6	50	100	33.33	0	0	0	0	0	0	0	0	0	33.33	0	0	0	0	0	16.67	16.67	0	0	0	0	0	0	0	0	0	16.67	0	16.67	0
HC	subject11.xlsx	11	25	Specific	Positive	laughter	Hanging out with family last night	4	5	5	6	99	95.2	99	25.77	6	16.67	100	33.33	0	0	0	0	0	0	0	0	0	33.33	0	0	0	0	0	0	0	0	0	0	0	0	0	0	0	0	16.67	16.67	0	0
HC	subject11.xlsx	11	31	Specific	Positive	win	Wiining a swimming competition when little	3	3	2	6	60.8	50	99	25.77	6	50	100	33.33	0	0	0	0	0	0	0	0	16.67	0	0	16.67	16.67	0	0	0	0	16.67	0	0	0	0	0	0	0	0	0	0	0	0
HC	subject11.xlsx	11	36	Specific	Positive	proud	How proud dad was when I got whitecoated	4	5	3	8	1	50	74.76	99	8	12.5	87.5	50	12.5	12.5	12.5	0	0	0	0	0	0	0	12.5	25	25	0	25	0	0	25	0	0	12.5	12.5	0	0	0	0	12.5	12.5	0	0
HC	subject11.xlsx	11	47	Specific	Positive	party	Last night having fun	3	5	5	4	37.39	50	99	99	4	0	100	25	0	0	0	0	0	0	0	0	0	0	25	0	0	0	25	25	0	0	0	0	25	25	0	0	0	0	0	0	0	0
HC	subject11.xlsx	11	53	Specific	Positive	confident	Interviewed for school, came off cocky	4	4	3	6	99	95.2	98.01	25.77	6	16.67	83.33	33.33	0	0	0	0	0	0	0	0	0	33.33	0	0	0	0	16.67	0	0	0	0	0	0	0	0	0	0	0	16.67	0	0	0
HC	subject11.xlsx	11	55	Specific	Positive	tool	Spackaling the other day at apt cause I moved out	4	4	5	10	98.46	2.31	99	25.77	10	10	80	50	20	10	10	0	0	0	0	10	10	20	0	0	0	0	10	0	0	0	0	0	0	0	0	0	0	0	0	0	0	0
HC	subject11.xlsx	11	56	Specific	Positive	lucky	The one time I went gambling	3	3	4	6	92.84	4.8	99	25.77	6	16.67	100	33.33	16.67	16.67	16.67	0	0	0	0	0	16.67	0	0	0	0	0	16.67	0	0	0	16.67	0	0	0	0	0	0	0	0	0	0	0
HC	subject11.xlsx	11	59	Specific	Positive	alone	Home alone babysitting my cousin	3	5	5	5	51.43	50	43.37	1	5	20	80	20	20	20	20	0	0	0	0	0	0	0	0	0	0	0	0	20	0	0	0	0	20	0	20	0	0	20	20	20	0	0
HC	subject13.xlsx	13	1	Specific	Positive	museum	Will Rogers museum went there	3	4	4	5	8.19	50	43.37	25.77	5	0	80	40	0	0	0	0	0	0	0	0	0	0	20	20	0	0	40	0	0	0	0	0	0	0	0	0	0	0	0	0	0	0
HC	subject13.xlsx	13	6	Specific	Positive	city	Visited Denver	2	2	4	2	92.84	99	99	25.77	2	50	50	0	0	0	0	0	0	0	0	0	0	0	0	0	0	0	50	0	0	0	0	0	0	0	0	0	0	0	50	0	0	0
HC	subject13.xlsx	13	9	Specific	Positive	puppy	Got our latest dog	4	5	4	4	37.39	99	74.76	25.77	4	0	75	25	25	25	0	25	0	0	0	0	0	0	0	0	0	0	25	25	25	0	0	0	0	0	0	0	0	0	25	0	0	0
HC	subject13.xlsx	13	10	Specific	Positive	book	Book I am reading right now in waioting room	2	4	5	9	45.11	13.32	99	25.77	9	22.22	88.89	44.44	11.11	11.11	11.11	0	0	0	0	0	0	11.11	11.11	11.11	0	0	22.22	0	0	0	0	0	0	0	0	0	0	0	0	0	0	0
HC	subject13.xlsx	13	15	Specific	Positive	phase	Phase 10 card game, particular time playing it	3	4	4	8	71.61	89.42	7.84	99	8	25	62.5	12.5	12.5	0	0	0	0	0	0	12.5	0	0	0	0	0	0	12.5	12.5	12.5	0	12.5	0	12.5	12.5	0	0	0	0	12.5	0	0	0
HC	subject13.xlsx	13	21	Specific	Positive	kiss	first kiss with husband	4	4	3	4	99	99	74.76	99	4	25	100	25	0	0	0	0	0	0	0	0	0	25	0	0	0	0	0	0	0	0	25	0	25	25	0	0	0	0	25	25	0	0
HC	subject13.xlsx	13	22	Specific	Positive	teacher	Mrs. Larson time I got to take chicken home	4	4	1	9	92.84	13.32	58.07	25.77	9	11.11	66.67	22.22	11.11	11.11	11.11	0	0	0	0	0	0	11.11	0	0	0	0	22.22	0	0	0	0	0	0	0	0	0	0	0	0	0	0	0
HC	subject13.xlsx	13	32	Specific	Positive	journal	Daughter's prayer jounral made few weeks ago	3	5	5	7	92.84	92.33	89.63	25.77	7	28.57	85.71	0	0	0	0	0	0	0	0	0	0	0	0	0	0	0	14.29	14.29	0	0	0	14.29	0	0	0	0	0	0	14.29	14.29	0	14.29
HC	subject13.xlsx	13	38	Specific	Positive	beauty	Song sang it choire	1	2	3	4	37.39	50	1	25.77	4	0	100	25	25	0	0	0	0	0	0	25	0	0	0	0	0	0	25	0	0	0	0	0	0	0	0	0	0	0	0	0	0	0
HC	subject13.xlsx	13	41	Specific	Positive	adventure	Going to Pike's Peak	3	3	2	4	99	50	74.76	25.77	4	0	50	25	0	0	0	0	0	0	0	0	0	25	0	0	0	0	25	0	0	0	0	0	0	0	0	0	0	0	0	0	0	0
HC	subject13.xlsx	13	43	Specific	Positive	treat	Particular trick or treating incident	3	4	1	5	51.43	2.31	99	1	5	60	80	20	0	0	0	0	0	0	0	0	0	0	0	0	20	0	0	20	20	0	0	0	20	0	20	0	20	0	0	0	0	0
HC	subject13.xlsx	13	47	Specific	Positive	party	Party at someone's house for church	2	3	3	6	99	99	23.51	99	6	16.67	100	50	16.67	0	0	0	0	0	0	16.67	0	33.33	0	0	0	0	0	0	0	0	0	0	16.67	16.67	0	0	0	0	33.33	0	0	0
HC	subject13.xlsx	13	51	Specific	Positive	reserved	Got to go to concert with reserved seat signs	2	5	4	9	99	50	4.97	25.77	9	22.22	66.67	33.33	0	0	0	0	0	0	0	0	0	33.33	0	0	0	0	22.22	0	0	0	0	0	0	0	0	0	0	0	0	0	0	0
HC	subject13.xlsx	13	54	Specific	Positive	confident	Sound of music song she sings	1	3	3	6	92.84	95.2	1	25.77	6	0	100	33.33	16.67	16.67	0	0	0	16.67	0	0	0	16.67	0	0	0	0	16.67	0	0	0	0	0	0	0	0	0	0	0	16.67	0	0	16.67
HC	subject13.xlsx	13	57	Specific	Positive	poster	Daughter made poster with pictures on it all about me	4	5	4	10	92.84	50	43.37	25.77	10	20	90	50	20	10	10	0	0	0	0	10	0	30	0	10	0	0	10	0	0	0	0	10	0	0	0	0	0	0	10	10	0	10
HC	subject13.xlsx	13	58	Specific	Positive	lucky	Friend at work won 10,000 at casino	2	4	4	8	99	89.42	74.76	99	8	0	75	25	0	0	0	0	0	0	0	0	0	25	0	0	0	0	12.5	0	0	0	25	0	12.5	12.5	0	0	0	0	12.5	0	12.5	0
HC	subject14.xlsx	14	2	Specific	Positive	beach	Week ago at the beech	5	5	5	5	99	50	99	25.77	5	0	80	40	0	0	0	0	0	0	0	0	20	20	0	0	0	0	0	0	0	0	0	0	0	0	0	0	0	0	0	0	0	0
HC	subject14.xlsx	14	7	Specific	Positive	book	Finished a book last night	5	5	5	5	99	50	99	25.77	5	20	100	20	0	0	0	0	0	0	0	0	20	0	0	0	0	0	20	0	0	0	0	0	0	0	0	0	0	0	0	0	0	0
HC	subject14.xlsx	14	10	Specific	Positive	puppy	New dog came running in	5	3	2	5	99	50	99	25.77	5	20	80	20	0	0	0	0	0	0	0	0	0	20	0	0	0	0	40	20	0	0	0	0	0	0	0	0	0	0	0	0	0	0
HC	subject14.xlsx	14	16	Specific	Positive	success	Accepted to UMD	5	4	3	3	99	50	98.01	99	3	33.33	66.67	33.33	0	0	0	0	0	0	0	0	0	33.33	0	0	0	0	33.33	0	0	0	0	0	33.33	33.33	0	0	0	0	0	0	0	0
HC	subject14.xlsx	14	20	Specific	Positive	teacher	Pancake day with bio teacher	5	4	2	5	99	50	43.37	25.77	5	40	80	20	0	0	0	0	0	0	0	0	0	20	0	0	0	0	0	0	0	0	0	0	0	0	0	0	0	0	0	0	0	0
HC	subject14.xlsx	14	21	Specific	Positive	kiss	First kiss	5	3	2	2	92.84	50	99	99	2	0	100	0	0	0	0	0	0	0	0	0	0	0	0	0	0	0	0	0	0	0	50	0	50	50	0	0	0	0	0	0	0	0
HC	subject14.xlsx	14	27	Specific	Positive	laughter	Cousin all night one night cracked up	4	3	2	7	99	92.33	99	25.77	7	14.29	85.71	14.29	0	0	0	0	0	0	0	0	0	14.29	0	0	0	0	0	0	0	0	14.29	14.29	0	0	0	0	0	0	14.29	14.29	0	0
HC	subject14.xlsx	14	31	Specific	Positive	proud	5th grade did binder on who we're proud of	3	2	1	9	74.89	99	4.97	99	9	0	77.78	55.56	22.22	11.11	0	11.11	0	0	0	11.11	0	22.22	11.11	0	0	0	22.22	0	0	11.11	0	0	11.11	11.11	0	0	0	0	22.22	0	0	0
HC	subject14.xlsx	14	32	Specific	Positive	win	8th grade scored winning goal in overtime	5	3	2	7	99	50	13.15	99	7	28.57	85.71	14.29	0	0	0	0	0	0	0	0	0	14.29	0	0	0	0	0	0	0	0	0	0	14.29	14.29	0	0	0	0	0	0	0	0
HC	subject14.xlsx	14	39	Specific	Positive	adventure	Family went to Grand Canyon	3	3	2	5	99	97.69	43.37	99	5	0	80	20	0	0	0	0	0	0	0	0	0	20	0	0	0	0	20	20	0	0	0	0	20	20	0	0	0	0	20	20	0	0
HC	subject14.xlsx	14	40	Specific	Positive	hat	Hat day at school	3	3	1	4	99	50	99	25.77	4	0	75	25	0	0	0	0	0	0	0	0	0	25	0	0	0	0	0	0	0	0	0	0	0	0	0	0	0	0	0	0	0	0
HC	subject14.xlsx	14	41	Specific	Positive	beauty	Thought about Gf this morning when I woke	5	5	5	8	1.8	50	99	25.77	8	25	100	50	25	12.5	12.5	0	0	0	0	12.5	0	12.5	0	25	12.5	0	25	0	0	12.5	0	0	0	0	0	0	0	0	12.5	0	12.5	12.5
HC	subject14.xlsx	14	42	Specific	Positive	broken	Threw something through window	3	4	5	4	92.84	50	74.76	25.77	4	50	100	50	25	0	0	0	0	0	0	25	0	25	0	0	0	0	25	0	0	0	0	0	0	0	0	0	0	0	0	0	0	0
HC	subject14.xlsx	14	44	Specific	Positive	treat	Dog treet on dogs noise and he'd catch it	3	3	2	9	17.96	86.68	4.97	25.77	9	0	66.67	44.44	22.22	11.11	0	0	0	11.11	0	11.11	0	11.11	11.11	0	11.11	0	11.11	0	0	0	0	0	0	0	0	0	0	0	11.11	0	0	0
HC	subject14.xlsx	14	45	Specific	Positive	party	Friend threw party 2 weeks ago	5	4	5	6	92.84	99	99	99	6	0	83.33	0	0	0	0	0	0	0	0	0	0	0	0	0	0	0	16.67	0	0	0	16.67	0	16.67	16.67	0	0	0	0	33.33	0	16.67	0
HC	subject14.xlsx	14	50	Specific	Positive	justice	Sister was molested and he was captured	5	4	2	7	1	99	1	1	7	28.57	85.71	57.14	14.29	14.29	0	0	0	14.29	0	0	0	0	28.57	0	14.29	0	28.57	0	0	0	0	0	14.29	0	14.29	0	0	0	28.57	14.29	0	14.29
HC	subject14.xlsx	14	52	Specific	Positive	confident	Had to do public speeking in 10th grade	5	4	2	8	92.84	89.42	7.84	25.77	8	12.5	75	50	0	0	0	0	0	0	0	0	0	25	25	0	0	0	25	0	0	0	0	0	0	0	0	0	0	0	12.5	0	0	0
HC	subject14.xlsx	14	53	Specific	Positive	window	Wrote a paper on Rear Window	3	2	2	6	99	50	23.51	25.77	6	0	83.33	33.33	0	0	0	0	0	0	0	0	16.67	16.67	0	0	0	0	16.67	0	0	0	0	0	0	0	0	0	0	0	0	0	0	0
HC	subject14.xlsx	14	60	Specific	Positive	peace	Watching Forrest Gump, Jenny wit hippies	2	2	5	6	92.84	50	1	25.77	6	50	16.67	0	0	0	0	0	0	0	0	0	0	0	0	0	0	0	16.67	0	0	0	0	0	0	0	0	0	0	0	0	0	0	0
HC	subject16.xlsx	16	3	Specific	Positive	museum	NY Met musuem on a trip	4	4	4	6	99	95.2	98.01	25.77	6	0	66.67	33.33	0	0	0	0	0	0	0	0	16.67	16.67	0	0	0	0	16.67	0	0	0	0	0	0	0	0	0	0	0	16.67	0	0	0
HC	subject16.xlsx	16	4	Specific	Positive	beach	Beach in Neeves where I took a vacarion	3	3	4	8	92.84	10.58	99	25.77	8	12.5	75	50	12.5	12.5	12.5	0	0	0	0	0	12.5	12.5	0	12.5	0	0	12.5	0	0	12.5	0	0	0	0	0	0	0	0	0	0	0	0
HC	subject16.xlsx	16	7	Specific	Positive	puppy	Playing with my dogs this week	4	4	5	6	60.8	4.8	98.01	99	6	16.67	83.33	50	33.33	16.67	16.67	0	0	0	0	16.67	0	16.67	0	0	0	0	16.67	0	0	0	0	0	16.67	16.67	0	0	0	0	0	0	0	0
HC	subject16.xlsx	16	9	Specific	Positive	book	Reading Lonesome Dove, liked it	3	3	3	5	51.43	50	1	99	5	40	60	20	20	0	0	0	0	0	0	20	0	0	0	0	0	0	40	0	0	0	0	0	20	20	0	0	0	0	0	0	0	0
HC	subject16.xlsx	16	10	Specific	Positive	custom	Wedding day	4	4	3	2	92.84	99	99	25.77	2	50	100	0	0	0	0	0	0	0	0	0	0	0	0	0	0	0	0	0	0	0	0	0	0	0	0	0	0	0	50	50	0	0
HC	subject16.xlsx	16	12	Specific	Positive	friend	Having gone to music fest this weekend	3	4	5	7	67.14	50	89.63	25.77	7	14.29	85.71	42.86	14.29	0	0	0	0	0	0	14.29	0	14.29	14.29	0	0	0	28.57	0	0	0	0	0	0	0	0	0	0	0	0	0	0	0
HC	subject16.xlsx	16	14	Specific	Positive	success	Today finished my last homework assignment	4	4	5	6	60.8	4.8	99	25.77	6	50	100	16.67	16.67	16.67	16.67	0	0	0	0	0	0	0	0	0	0	0	16.67	0	0	0	0	0	0	0	0	0	0	0	0	0	0	0
HC	subject16.xlsx	16	19	Specific	Positive	kiss	First kissed my husband	4	4	3	4	37.39	50	99	99	4	25	100	25	25	25	25	0	0	0	0	0	0	0	0	0	0	0	0	0	0	0	25	0	25	25	0	0	0	0	25	25	0	0
HC	subject16.xlsx	16	26	Specific	Positive	hotel	Hotel in Miami that was old fashioned, details of hotel	2	3	3	10	92.84	50	43.37	25.77	10	20	70	40	10	0	0	0	0	0	0	10	0	20	10	0	0	0	10	0	0	0	0	0	0	0	0	0	0	0	0	0	0	0
HC	subject16.xlsx	16	31	Specific	Positive	news	Watching the presidental election	3	2	3	4	99	50	1	25.77	4	75	75	25	0	0	0	0	0	0	0	0	25	0	0	0	0	0	25	0	0	0	0	0	0	0	0	0	0	0	0	0	0	0
HC	subject16.xlsx	16	34	Specific	Positive	proud	Got my results for graduate comps	3	4	4	6	92.84	4.8	23.51	25.77	6	33.33	83.33	33.33	16.67	16.67	16.67	0	0	0	0	0	0	16.67	0	0	0	0	16.67	0	0	0	0	0	0	0	0	0	0	0	0	0	0	0
HC	subject16.xlsx	16	39	Specific	Positive	beauty	Friend and I drove down highway in AK, green plants	3	4	5	10	92.84	50	99	25.77	10	10	70	40	10	10	10	0	0	0	0	0	0	20	0	0	10	0	10	10	0	0	0	0	0	0	0	0	0	0	10	0	10	0
HC	subject16.xlsx	16	40	Specific	Positive	adventure	Hike took in Neevis on vacation	3	3	3	6	99	50	99	25.77	6	16.67	83.33	33.33	0	0	0	0	0	0	0	0	0	33.33	0	0	0	0	16.67	0	0	0	0	0	0	0	0	0	0	0	0	0	0	0
HC	subject16.xlsx	16	44	Specific	Positive	plant	Last year went to Tulsa herb fest and bought plants	2	4	3	10	92.84	50	93.3	25.77	10	0	60	20	0	0	0	0	0	0	0	0	0	10	0	0	10	0	20	0	0	0	0	0	0	0	0	0	0	0	0	0	0	0
HC	subject16.xlsx	16	46	Specific	Positive	party	Cousin's wedding	3	4	5	2	92.84	99	1	25.77	2	100	100	0	0	0	0	0	0	0	0	0	0	0	0	0	0	0	0	0	0	0	0	0	0	0	0	0	0	0	100	100	0	0
HC	subject16.xlsx	16	49	Specific	Positive	justice	Site seeing around DC on a trip	1	3	3	7	99	50	99	25.77	7	0	85.71	42.86	0	0	0	0	0	0	0	0	14.29	28.57	0	14.29	0	0	14.29	0	0	0	0	0	0	0	0	0	0	0	0	0	0	0
HC	subject16.xlsx	16	55	Specific	Positive	poster	Jimmy Hendrix I bought as a teen, liked it	2	3	2	9	74.89	50	4.97	99	9	11.11	77.78	44.44	22.22	11.11	11.11	0	0	0	0	11.11	11.11	11.11	0	0	11.11	0	22.22	11.11	11.11	0	0	0	11.11	11.11	0	0	0	0	11.11	0	0	0
HC	subject16.xlsx	16	58	Specific	Positive	lucky	Winning photography package	2	3	3	3	92.84	50	1	99	3	100	66.67	0	0	0	0	0	0	0	0	0	0	0	0	0	0	0	0	0	0	0	0	0	33.33	33.33	0	0	0	0	0	0	0	0
HC	subject17.xlsx	17	1	Specific	Positive	museum	Going to Natural History with husband, saw dinosaur bones	4	4	3	9	99	86.68	58.07	25.77	9	44.44	88.89	22.22	0	0	0	0	0	0	0	0	0	22.22	0	0	0	0	22.22	11.11	0	0	0	0	0	0	0	0	0	0	11.11	11.11	0	0
HC	subject17.xlsx	17	4	Specific	Positive	city	Going to Taranto on vacation without husband	4	3	3	7	99	7.67	99	25.77	7	57.14	85.71	42.86	0	0	0	0	0	0	0	0	0	42.86	0	0	0	14.29	14.29	0	0	0	0	0	0	0	0	0	0	0	14.29	14.29	0	0
HC	subject17.xlsx	17	6	Specific	Positive	beach	Going to the beach in 2 days	4	3	5	7	99	50	99	25.77	7	0	85.71	42.86	0	0	0	0	0	0	0	0	14.29	28.57	0	0	0	0	14.29	0	0	0	14.29	0	0	0	0	0	0	0	0	0	0	0
HC	subject17.xlsx	17	7	Specific	Positive	puppy	Got dog when took out tonsils	4	5	2	6	60.8	50	98.01	25.77	6	16.67	83.33	33.33	0	0	0	0	0	0	0	0	0	16.67	0	16.67	16.67	0	33.33	0	0	16.67	0	0	0	0	0	0	0	0	0	0	0	0
HC	subject17.xlsx	17	22	Specific	Positive	teacher	Mr Clark, had a coookout at his house	3	3	2	8	92.84	99	1	25.77	8	12.5	75	50	12.5	12.5	0	0	0	12.5	0	0	12.5	12.5	12.5	0	0	0	12.5	0	0	0	0	0	0	0	0	0	0	0	25	0	0	0
HC	subject17.xlsx	17	26	Specific	Positive	hotel	Toranto Hotel when stayed there, very nice hotel room, details of it	3	4	3	12	17.96	50	74.76	99	12	16.67	83.33	41.67	8.33	0	0	0	0	0	0	8.33	0	8.33	0	25	8.33	0	8.33	8.33	0	8.33	0	0	8.33	8.33	0	0	0	0	0	0	0	0
HC	subject17.xlsx	17	30	Specific	Positive	laughter	Book read that made me roll on the floor laughing	4	4	3	10	92.84	15.86	99	99	10	10	100	40	20	10	10	0	0	0	0	10	10	10	0	0	0	0	20	0	0	0	0	0	10	10	0	0	0	0	0	0	0	0
HC	subject17.xlsx	17	32	Specific	Positive	win	Great time in Las Vegas, playing row of machines	3	3	3	9	99	50	58.07	99	9	22.22	55.56	22.22	0	0	0	0	0	0	0	0	0	22.22	0	0	0	0	11.11	11.11	0	0	0	0	22.22	22.22	0	0	0	0	0	0	0	0
HC	subject17.xlsx	17	33	Specific	Positive	proud	Coworker recently had a new grandchild and saw picture of her	2	3	5	11	79.25	99	2.4	25.77	11	36.36	100	45.45	9.09	9.09	0	0	0	9.09	0	0	9.09	9.09	9.09	0	9.09	0	18.18	18.18	9.09	0	0	0	0	0	0	0	0	0	27.27	9.09	0	9.09
HC	subject17.xlsx	17	58	Specific	Positive	peace	Chiropractic fixed me after car accident	3	3	4	6	92.84	4.8	99	25.77	6	33.33	66.67	33.33	16.67	16.67	16.67	0	0	0	0	0	0	16.67	0	0	0	0	0	16.67	16.67	0	0	0	0	0	0	0	0	0	0	0	0	0
HC	subject17.xlsx	17	59	Specific	Positive	lucky	Vegas luckiest I've been	3	4	3	4	1	1	74.76	99	4	25	75	50	25	25	25	0	0	0	0	0	0	0	50	0	0	0	50	25	25	0	0	0	25	25	0	0	0	0	0	0	0	0
HC	subject18.xlsx	18	1	Specific	Positive	hurt	At Silver Dollar ccity fell down stairs	4	2	2	7	99	50	99	25.77	7	0	71.43	28.57	0	0	0	0	0	0	0	0	0	28.57	0	0	0	0	14.29	0	0	0	0	0	0	0	0	0	0	0	0	0	0	0
HC	subject18.xlsx	18	2	Specific	Positive	respect	Husband got back from Uganda	4	4	5	5	92.84	97.69	43.37	25.77	5	20	80	40	0	0	0	0	0	0	0	0	0	20	0	20	0	0	20	0	0	0	0	0	0	0	0	0	0	0	20	20	0	0
HC	subject18.xlsx	18	6	Specific	Positive	city	Lived in Chicago after college, looking at sky line	5	2	3	9	99	50	99	25.77	9	33.33	77.78	33.33	0	0	0	0	0	0	0	0	0	33.33	0	0	0	0	22.22	11.11	11.11	0	0	0	0	0	0	0	0	0	0	0	0	0
HC	subject18.xlsx	18	14	Specific	Positive	rain	Kid at six flags started to rain stood under canopy	4	2	1	10	99	84.14	93.3	25.77	10	10	70	30	0	0	0	0	0	0	0	0	0	30	0	0	0	0	20	0	0	0	10	0	0	0	0	0	0	0	10	0	0	0
HC	subject18.xlsx	18	21	Specific	Positive	kiss	First kiss with husband	5	4	3	4	99	99	74.76	99	4	25	100	25	0	0	0	0	0	0	0	0	0	25	0	0	0	0	0	0	0	0	25	0	25	25	0	0	0	0	25	25	0	0
HC	subject18.xlsx	18	27	Specific	Positive	laughter	Hearing younger daughter laugh and wet her pants	3	2	5	8	37.39	99	1	99	8	37.5	87.5	25	12.5	12.5	0	0	0	12.5	0	0	0	0	0	0	12.5	0	0	12.5	12.5	0	0	0	12.5	12.5	0	0	0	0	37.5	12.5	0	25
HC	subject18.xlsx	18	36	Specific	Positive	proud	Graduating from college	3	1	3	3	99	50	1	25.77	3	66.67	100	33.33	0	0	0	0	0	0	0	0	0	33.33	0	0	0	0	0	0	0	0	0	0	0	0	0	0	0	0	0	0	0	0
HC	subject18.xlsx	18	44	Specific	Positive	party	Had a party last week (jewlrey exchange)	5	4	5	7	92.84	92.33	89.63	99	7	28.57	85.71	28.57	0	0	0	0	0	0	0	0	14.29	0	14.29	0	0	0	14.29	0	0	0	0	0	14.29	14.29	0	0	0	0	14.29	0	0	0
HC	subject18.xlsx	18	52	Specific	Positive	reserved	Birthday resevered a table at the melting pot	3	4	5	8	99	50	74.76	25.77	8	37.5	50	37.5	0	0	0	0	0	0	0	0	25	12.5	0	0	0	0	0	0	0	0	0	0	0	0	0	0	0	0	0	0	0	0
HC	subject18.xlsx	18	56	Specific	Positive	tool	Husband taking girls to home depot for craft time	4	2	3	9	99	98.62	4.97	25.77	9	11.11	77.78	22.22	0	0	0	0	0	0	0	0	0	22.22	0	0	0	0	11.11	0	0	0	0	0	0	0	0	0	0	0	22.22	11.11	0	11.11
HC	subject18.xlsx	18	57	Specific	Positive	lucky	Daughter found a stuffed animal in a claw game	4	3	4	9	99	98.62	58.07	25.77	9	22.22	66.67	33.33	0	0	0	0	0	0	0	0	22.22	11.11	0	0	0	0	11.11	0	0	0	0	0	0	0	0	0	0	0	22.22	11.11	0	11.11
HC	subject18.xlsx	18	58	Specific	Positive	peace	Last time it snowed I wrote Xmas cards	3	2	4	8	37.39	10.58	99	25.77	8	0	75	25	25	12.5	12.5	0	0	0	0	12.5	0	0	0	0	0	0	12.5	0	0	0	0	0	0	0	0	0	0	0	0	0	0	0
HC	subject21.xlsx	21	1	Specific	Positive	beach	Going to Florida in July	5	5	5	5	99	50	99	25.77	5	20	80	40	0	0	0	0	0	0	0	0	0	40	0	0	0	0	20	0	0	0	0	0	0	0	0	0	0	0	0	0	0	0
HC	subject21.xlsx	21	3	Specific	Positive	hurt	Lost my dad	5	5	3	3	17.96	50	98.01	1	3	0	100	33.33	33.33	33.33	33.33	0	0	0	0	0	0	0	0	0	0	0	33.33	0	0	0	0	0	33.33	0	33.33	0	0	33.33	33.33	33.33	0	0
HC	subject21.xlsx	21	5	Specific	Positive	museum	Aquarium in Jenks I went to	4	5	4	6	99	4.8	99	25.77	6	16.67	66.67	50	16.67	16.67	16.67	0	0	0	0	0	0	33.33	0	0	0	0	16.67	0	0	0	0	0	0	0	0	0	0	0	0	0	0	0
HC	subject21.xlsx	21	10	Specific	Positive	puppy	2 chihuahua's we have	5	5	5	4	1.8	99	1	25.77	4	25	50	50	25	25	0	25	0	0	0	0	0	0	25	0	0	0	25	0	0	0	25	0	0	0	0	0	0	0	25	0	0	0
HC	subject21.xlsx	21	12	Specific	Positive	sick	Sick with acid reflux	5	5	3	4	99	50	1	1	4	0	75	25	0	0	0	0	0	0	0	0	0	25	0	0	0	0	0	25	0	0	0	0	25	0	25	0	0	0	0	0	0	0
HC	subject21.xlsx	21	13	Specific	Positive	relaxed	Feeling relaxed in the fMRI	5	5	5	5	99	50	99	99	5	40	80	40	0	0	0	0	0	0	0	0	20	20	0	0	0	0	20	0	0	0	0	0	20	20	0	0	0	0	0	0	0	0
HC	subject21.xlsx	21	14	Specific	Positive	bored	Being home alone and bored	2	2	4	5	8.19	50	1	1	5	0	100	40	0	0	0	0	0	0	0	0	0	0	20	0	20	0	20	20	0	0	0	0	40	0	40	0	0	20	0	0	0	0
HC	subject21.xlsx	21	17	Specific	Positive	success	Brother became senior VP of company	5	5	3	6	99	99	98.01	25.77	6	33.33	100	16.67	0	0	0	0	0	0	0	0	0	16.67	0	0	0	0	16.67	0	0	0	0	0	0	0	0	0	0	0	33.33	16.67	0	0
HC	subject21.xlsx	21	23	Specific	Positive	fight	Boxer, watching a fight	5	5	3	4	99	99	1	1	4	25	75	25	0	0	0	0	0	0	0	0	25	0	0	0	0	0	25	0	0	0	0	0	25	0	25	0	25	0	25	0	0	0
HC	subject21.xlsx	21	32	Specific	Positive	irritate	Something my wife did	5	5	5	4	1	50	74.76	25.77	4	25	100	75	50	25	25	0	0	0	0	25	0	0	25	0	0	0	25	0	0	0	0	0	0	0	0	0	0	0	25	25	0	25
HC	subject21.xlsx	21	42	Specific	Positive	adventure	Going to Florida on vacation	5	5	5	5	99	50	99	25.77	5	40	80	40	0	0	0	0	0	0	0	0	0	40	0	0	0	0	20	0	0	0	0	0	0	0	0	0	0	0	0	0	0	0
HC	subject21.xlsx	21	43	Specific	Positive	betray	Coworker betrayed me	4	4	4	3	17.96	50	98.01	25.77	3	66.67	66.67	33.33	33.33	33.33	33.33	0	0	0	0	0	0	0	0	0	0	0	0	0	0	0	0	0	0	0	0	0	0	0	33.33	0	0	0
HC	subject21.xlsx	21	51	Specific	Positive	justice	OJ Simpsons getting off	5	5	3	4	99	50	74.76	25.77	4	50	50	25	0	0	0	0	0	0	0	0	0	25	0	0	0	0	25	0	0	0	0	0	0	0	0	0	0	0	0	0	0	0
HC	subject21.xlsx	21	52	Specific	Positive	lost	Lost in the woods hunting	4	4	3	5	99	50	43.37	1	5	20	80	40	0	0	0	0	0	0	0	0	20	20	0	0	0	0	20	0	0	0	0	0	20	0	20	0	0	20	0	0	0	0
HC	subject21.xlsx	21	60	Specific	Positive	grief	When father died	5	5	3	3	1	99	98.01	25.77	3	0	100	33.33	0	0	0	0	0	0	0	0	0	0	0	33.33	33.33	0	33.33	0	0	33.33	0	0	0	0	0	0	0	0	33.33	33.33	0	0
HC	subject22.xlsx	22	1	Specific	Positive	beach	Time wife and I were at beach in Hawii	5	4	3	9	74.89	50	99	25.77	9	0	88.89	55.56	11.11	11.11	11.11	0	0	0	0	0	0	22.22	11.11	0	11.11	0	11.11	0	0	0	0	0	0	0	0	0	0	0	11.11	11.11	0	11.11
HC	subject22.xlsx	22	3	Specific	Positive	city	Taste of Chicago went to	4	4	3	5	99	50	43.37	25.77	5	20	80	40	0	0	0	0	0	0	0	0	0	40	0	0	0	0	20	0	0	0	0	0	0	0	0	0	0	0	0	0	0	0
HC	subject22.xlsx	22	4	Specific	Positive	museum	Went to Museuam of science as a kid	5	4	1	8	99	89.42	7.84	25.77	8	25	87.5	50	0	0	0	0	0	0	0	0	12.5	37.5	0	0	12.5	0	12.5	12.5	12.5	0	0	0	0	0	0	0	0	0	12.5	0	0	0
HC	subject22.xlsx	22	13	Specific	Positive	rain	Singing in the rain	5	5	5	4	99	50	74.76	25.77	4	25	75	50	0	0	0	0	0	0	0	0	25	25	0	0	0	0	25	0	0	0	0	0	0	0	0	0	0	0	0	0	0	0
HC	subject22.xlsx	22	16	Specific	Positive	relaxed	On the beach in Hawii	5	5	3	5	99	50	99	25.77	5	0	80	60	0	0	0	0	0	0	0	0	20	40	0	0	0	0	0	0	0	0	0	0	0	0	0	0	0	0	0	0	0	0
HC	subject22.xlsx	22	17	Specific	Positive	phase	Playing Phase 10 with family	5	5	3	5	99	97.69	1	99	5	20	60	20	0	0	0	0	0	0	0	0	0	20	0	0	0	0	20	0	0	0	20	0	20	20	0	0	0	0	20	20	0	0
HC	subject22.xlsx	22	21	Specific	Positive	teacher	When I taught my kids in elemenatary school	4	4	3	8	11.24	10.58	99	25.77	8	12.5	87.5	50	25	25	25	0	0	0	0	0	0	12.5	0	12.5	12.5	0	12.5	0	0	12.5	0	0	0	0	0	0	0	0	12.5	0	0	0
HC	subject22.xlsx	22	28	Specific	Positive	hotel	Nice family VACATIONS we have, one a few years back	4	4	3	10	51.43	99	43.37	99	10	10	100	40	10	10	0	10	0	0	0	0	10	0	10	10	0	0	10	20	0	0	10	10	10	10	0	0	0	0	20	10	0	0
HC	subject22.xlsx	22	39	Specific	Positive	beauty	My wife when I first saw her	5	4	3	7	1	50	99	25.77	7	0	100	57.14	42.86	42.86	28.57	0	0	14.29	0	0	0	0	0	14.29	14.29	0	14.29	0	0	14.29	14.29	0	0	0	0	0	0	0	28.57	14.29	0	28.57
HC	subject22.xlsx	22	41	Specific	Positive	hat	Teaching kids a song we used to do about hats	5	4	3	10	92.84	99	1	25.77	10	10	90	50	10	10	0	10	0	0	0	0	10	20	10	10	0	0	20	0	0	0	0	0	0	0	0	0	0	0	20	0	0	0
HC	subject22.xlsx	22	47	Specific	Positive	treat	Halloween tick or treating as a kid	5	4	1	7	92.84	50	13.15	25.77	7	28.57	57.14	42.86	0	0	0	0	0	0	0	0	14.29	14.29	0	0	28.57	0	0	14.29	14.29	0	0	0	0	0	0	0	0	0	14.29	0	0	0
HC	subject22.xlsx	22	48	Specific	Positive	party	Birthday party when I was 16	5	4	2	6	1	50	99	99	6	16.67	83.33	50	16.67	16.67	16.67	0	0	0	0	0	0	0	16.67	16.67	16.67	0	16.67	0	0	16.67	16.67	0	16.67	16.67	0	0	0	0	16.67	0	0	0
HC	subject22.xlsx	22	51	Specific	Positive	confident	Julie Andrews in the Sound of Music	5	4	4	7	99	50	13.15	25.77	7	14.29	71.43	42.86	0	0	0	0	0	0	0	0	14.29	28.57	0	0	0	0	0	0	0	0	0	0	0	0	0	0	0	0	0	0	0	0
HC	subject22.xlsx	22	55	Specific	Positive	tool	Got a new bench vice	2	4	5	5	99	50	43.37	25.77	5	0	60	20	0	0	0	0	0	0	0	0	20	0	0	0	0	0	20	20	0	0	0	0	0	0	0	0	0	0	0	0	0	0
HC	subject22.xlsx	22	57	Specific	Positive	poster	Went to Brazil and put a billboard up with my name mispelled	2	4	3	12	99	50	98.01	25.77	12	16.67	75	50	8.33	8.33	8.33	0	0	0	0	0	8.33	25	0	0	8.33	0	16.67	0	0	0	0	0	0	0	0	0	0	0	8.33	0	0	0
HC	subject23.xlsx	23	1	Specific	Positive	city	OKC, particular time went there	3	5	4	5	51.43	50	99	25.77	5	20	80	20	0	0	0	0	0	0	0	0	0	0	0	20	0	0	20	20	20	0	0	0	0	0	0	0	0	0	0	0	0	0
HC	subject23.xlsx	23	2	Specific	Positive	respect	Grandparents, coming to a baseball game last night	4	5	5	8	99	99	99	25.77	8	25	100	25	0	0	0	0	0	0	0	0	12.5	12.5	0	0	0	0	12.5	0	0	0	0	0	0	0	0	0	0	0	25	12.5	0	0
HC	subject23.xlsx	23	4	Specific	Positive	museum	Watching Night at the Museum	5	5	4	5	99	50	99	25.77	5	20	100	40	0	0	0	0	0	0	0	0	20	20	0	0	0	0	20	0	0	0	0	0	0	0	0	0	0	0	0	0	0	0
HC	subject23.xlsx	23	8	Specific	Positive	custom	Brother painting his shoes	1	4	5	4	37.39	99	1	25.77	4	50	75	25	25	25	0	0	0	25	0	0	0	0	0	0	0	0	0	0	0	0	0	0	0	0	0	0	0	0	50	25	0	0
HC	subject23.xlsx	23	10	Specific	Positive	puppy	Friend's dog, playing catch	5	5	3	4	92.84	50	74.76	99	4	50	50	0	0	0	0	0	0	0	0	0	0	0	0	0	0	0	25	0	0	0	0	0	25	25	0	0	0	0	0	0	0	0
HC	subject23.xlsx	23	12	Specific	Positive	book	Checking out a book from the library	4	3	5	7	99	50	13.15	25.77	7	28.57	85.71	57.14	0	0	0	0	0	0	0	0	28.57	28.57	0	0	0	0	0	0	0	0	0	0	0	0	0	0	0	0	0	0	0	0
HC	subject23.xlsx	23	14	Specific	Positive	rain	Last time in IL thinking about rain	3	2	5	7	99	50	99	25.77	7	14.29	71.43	28.57	0	0	0	0	0	0	0	0	0	28.57	0	14.29	0	0	14.29	0	0	0	0	0	0	0	0	0	0	0	0	0	0	0
HC	subject23.xlsx	23	15	Specific	Positive	relaxed	Last time at grandparents' house	2	5	5	5	99	97.69	99	25.77	5	20	100	20	0	0	0	0	0	0	0	0	0	20	0	0	0	0	0	0	0	0	0	0	0	0	0	0	0	0	20	20	0	0
HC	subject23.xlsx	23	16	Specific	Positive	success	Last night won a baseball game	3	5	5	6	99	95.2	98.01	99	6	16.67	100	16.67	0	0	0	0	0	0	0	0	16.67	0	0	0	0	0	16.67	0	0	0	0	0	16.67	16.67	0	0	0	0	16.67	0	0	0
HC	subject23.xlsx	23	20	Specific	Positive	kiss	Kissing a girl in IL	5	3	5	5	99	97.69	43.37	99	5	20	80	40	0	0	0	0	0	0	0	0	20	20	0	0	0	0	0	0	0	0	0	0	20	20	0	0	0	0	20	0	0	20
HC	subject23.xlsx	23	25	Specific	Positive	vomit	Creek with vomit in it	3	5	5	5	99	50	43.37	1	5	0	80	60	20	0	0	0	0	0	0	20	0	40	0	0	0	0	0	0	0	0	0	0	20	0	20	0	0	0	0	0	0	0
HC	subject23.xlsx	23	28	Specific	Positive	laughter	Dinner last night with brother	5	5	5	5	99	97.69	99	25.77	5	20	100	20	0	0	0	0	0	0	0	0	0	20	0	0	0	0	0	0	0	0	0	0	0	0	0	0	0	0	20	20	0	0
HC	subject23.xlsx	23	29	Specific	Positive	highway	Last summer dirving in Wyoming	4	5	4	5	99	50	99	25.77	5	40	60	20	0	0	0	0	0	0	0	0	0	20	0	0	0	0	0	0	0	0	0	0	0	0	0	0	0	0	0	0	0	0
HC	subject23.xlsx	23	31	Specific	Positive	journal	Wrote down stuff in a yellow book	3	3	5	7	99	50	89.63	25.77	7	0	100	57.14	14.29	0	0	0	0	0	0	14.29	14.29	28.57	0	0	0	0	14.29	0	0	0	0	0	0	0	0	0	0	0	0	0	0	0
HC	subject23.xlsx	23	32	Specific	Positive	win	Baseball game last night	3	5	5	4	92.84	99	99	25.77	4	25	100	0	0	0	0	0	0	0	0	0	0	0	0	0	0	0	0	0	0	0	0	0	0	0	0	0	0	0	25	0	0	0
HC	subject23.xlsx	23	40	Specific	Positive	hat	Cowboy hat, mom cleaned it up	3	5	5	6	92.84	99	23.51	25.77	6	16.67	83.33	33.33	16.67	0	0	0	0	0	0	16.67	0	16.67	0	0	0	0	16.67	0	0	0	0	0	0	0	0	0	0	0	33.33	16.67	0	16.67
HC	subject23.xlsx	23	42	Specific	Positive	adventure	Road trip going to see someone	3	5	5	6	92.84	95.2	99	25.77	6	16.67	100	33.33	16.67	0	0	0	0	0	0	16.67	0	16.67	0	0	0	0	33.33	0	0	0	0	0	0	0	0	0	0	0	16.67	0	0	0
HC	subject23.xlsx	23	44	Specific	Positive	hostile	Hostile I stayed in in New Zealand, details of it	3	5	3	10	98.46	50	99	1	10	30	80	50	20	10	10	0	0	0	0	10	0	30	0	0	0	0	10	10	0	0	0	0	10	0	10	0	10	0	10	0	0	0
HC	subject23.xlsx	23	45	Specific	Positive	plant	Cutting down a tree	4	5	5	4	99	50	74.76	25.77	4	25	50	50	0	0	0	0	0	0	0	0	25	25	0	0	0	0	0	0	0	0	0	0	0	0	0	0	0	0	0	0	0	0
HC	subject23.xlsx	23	46	Specific	Positive	treat	Getting coffee on a road trip	3	5	5	6	99	50	99	25.77	6	16.67	100	33.33	0	0	0	0	0	0	0	0	16.67	16.67	0	0	0	0	16.67	0	0	0	0	0	0	0	0	0	0	0	0	0	0	0
HC	subject23.xlsx	23	47	Specific	Positive	party	Last night at dinner	4	5	5	4	99	50	99	25.77	4	0	100	25	0	0	0	0	0	0	0	0	0	25	0	0	0	0	0	0	0	0	0	0	0	0	0	0	0	0	0	0	0	0
HC	subject23.xlsx	23	49	Specific	Positive	justice	Kid I know named Justice skateboarding	3	5	5	6	60.8	50	98.01	25.77	6	33.33	100	16.67	16.67	16.67	16.67	0	0	0	0	0	0	0	0	0	0	0	33.33	0	0	0	0	0	0	0	0	0	0	0	16.67	0	0	0
HC	subject23.xlsx	23	50	Specific	Positive	lost	TV show, saw 1 episode of it	3	4	3	7	92.84	50	1	25.77	7	14.29	71.43	28.57	14.29	0	0	0	0	0	0	14.29	0	14.29	0	0	0	0	14.29	0	0	0	14.29	0	0	0	0	0	0	0	0	0	0	0
HC	subject23.xlsx	23	55	Specific	Positive	poster	Michael Jordan poster put up on wall	2	5	5	7	99	50	99	25.77	7	14.29	57.14	28.57	0	0	0	0	0	0	0	0	0	28.57	0	0	0	0	14.29	0	0	0	0	0	0	0	0	0	0	0	0	0	0	0
HC	subject23.xlsx	23	56	Specific	Positive	alone	Running earlier today	4	5	5	3	92.84	50	99	25.77	3	66.67	100	0	0	0	0	0	0	0	0	0	0	0	0	0	0	0	33.33	33.33	33.33	0	0	0	0	0	0	0	0	0	0	0	0	0
HC	subject24.xlsx	24	4	Specific	Positive	city	Picturing looking at Tulsa sky line on bike	3	3	5	8	99	50	99	25.77	8	25	62.5	25	0	0	0	0	0	0	0	0	0	25	0	0	0	0	12.5	0	0	0	0	0	0	0	0	0	0	0	0	0	0	0
HC	subject24.xlsx	24	6	Specific	Positive	beach	Me and ex gf on the beach	4	5	3	7	92.84	92.33	89.63	25.77	7	0	100	57.14	14.29	14.29	14.29	0	0	0	0	0	14.29	14.29	0	0	14.29	0	0	0	0	0	0	0	0	0	0	0	0	0	28.57	0	14.29	14.29
HC	subject24.xlsx	24	9	Specific	Positive	disaster	Katrina, hearing about it	2	3	3	4	37.39	99	1	25.77	4	50	75	50	25	0	0	0	0	0	0	25	0	25	0	25	0	0	0	0	0	0	0	0	0	0	0	0	0	0	25	0	0	0
HC	subject24.xlsx	24	10	Specific	Positive	puppy	Dog when I was a kid, looking at him	3	2	1	9	17.96	86.68	58.07	25.77	9	11.11	88.89	66.67	22.22	22.22	11.11	0	0	11.11	0	0	11.11	11.11	11.11	11.11	11.11	0	22.22	0	0	11.11	0	0	0	0	0	0	0	0	22.22	0	0	0
HC	subject24.xlsx	24	11	Specific	Positive	book	Mysterious Island, characters in it	3	3	4	5	92.84	50	43.37	25.77	5	40	60	40	20	0	0	0	0	0	0	20	0	20	0	0	0	0	0	0	0	0	0	0	0	0	0	0	0	0	0	0	0	0
HC	subject24.xlsx	24	12	Specific	Positive	friend	One of my friends, going to help him when he was drunk	4	4	4	12	17.96	99	1.79	25.77	12	8.33	100	58.33	25	25	8.33	0	0	16.67	0	0	0	16.67	8.33	8.33	8.33	0	16.67	0	0	8.33	8.33	0	0	0	0	0	0	0	33.33	0	8.33	0
HC	subject24.xlsx	24	15	Specific	Positive	relaxed	Going to the beach with GF	4	3	4	6	99	95.2	23.51	25.77	6	0	100	50	0	0	0	0	0	0	0	0	16.67	33.33	0	0	0	0	16.67	0	0	0	0	0	0	0	0	0	0	0	16.67	0	16.67	16.67
HC	subject24.xlsx	24	16	Specific	Positive	rain	Driving on the way back from undergrad in rain	3	3	3	9	99	50	99	25.77	9	22.22	88.89	55.56	0	0	0	0	0	0	0	0	11.11	33.33	0	11.11	0	0	0	0	0	0	0	0	0	0	0	0	0	0	0	0	0	0
HC	subject24.xlsx	24	19	Specific	Positive	safe	Moving in with my grandma in 6th grade	5	4	1	8	99	50	99	25.77	8	12.5	87.5	50	12.5	12.5	12.5	0	0	0	0	0	0	37.5	0	0	0	0	12.5	0	0	0	0	0	0	0	0	0	0	0	12.5	12.5	0	12.5
HC	subject24.xlsx	24	32	Specific	Positive	win	High school football game won	2	3	2	5	92.84	97.69	43.37	99	5	20	100	0	0	0	0	0	0	0	0	0	0	0	0	0	0	0	20	20	0	0	0	0	20	20	0	0	0	0	20	0	0	0
HC	subject24.xlsx	24	38	Specific	Positive	beauty	Picturing a climbing trip[ went on this sumemr	3	3	5	8	99	50	99	25.77	8	25	75	37.5	12.5	0	0	0	0	0	0	12.5	12.5	12.5	0	0	0	0	12.5	0	0	0	0	0	0	0	0	0	0	0	0	0	0	0
HC	subject24.xlsx	24	40	Specific	Positive	adventure	Went sky diving	4	4	5	3	92.84	50	99	99	3	0	100	0	0	0	0	0	0	0	0	0	0	0	0	0	0	0	33.33	0	0	0	0	0	33.33	33.33	0	0	0	0	0	0	0	0
HC	subject24.xlsx	24	42	Specific	Positive	hat	Had hat night last year	2	3	4	5	51.43	50	99	25.77	5	0	80	20	0	0	0	0	0	0	0	0	0	0	20	0	0	0	20	0	0	0	0	0	0	0	0	0	0	0	0	0	0	0
HC	subject24.xlsx	24	44	Specific	Positive	party	Went to party the other night	2	4	5	6	99	50	99	99	6	0	100	50	16.67	0	0	0	0	0	0	16.67	16.67	16.67	0	0	0	0	16.67	0	0	0	0	0	16.67	16.67	0	0	0	0	16.67	0	0	0
HC	subject24.xlsx	24	48	Specific	Positive	paper	Writing a paper in undergrad	1	2	3	5	99	50	43.37	25.77	5	40	100	40	0	0	0	0	0	0	0	0	20	20	0	0	0	0	20	0	0	0	0	0	0	0	0	0	0	0	0	0	0	0
HC	subject24.xlsx	24	56	Specific	Positive	poster	Sister gave me poster for bday	2	4	2	6	92.84	95.2	23.51	25.77	6	0	83.33	33.33	16.67	16.67	16.67	0	0	0	0	0	0	16.67	0	0	0	0	16.67	0	0	0	0	0	0	0	0	0	0	0	33.33	16.67	0	16.67
HC	subject24.xlsx	24	59	Specific	Positive	peace	White Dove of Peace I saw on TV	2	2	3	8	99	10.58	74.76	99	8	0	87.5	37.5	12.5	12.5	12.5	0	0	0	0	0	0	25	0	0	0	0	12.5	12.5	0	0	0	0	12.5	12.5	0	0	0	0	0	0	0	0
HC	subject25.xlsx	25	5	Specific	Positive	beach	Trip took to Hilton Head Island	3	5	3	6	99	50	23.51	25.77	6	0	66.67	16.67	0	0	0	0	0	0	0	0	0	16.67	0	0	0	0	16.67	0	0	0	0	0	0	0	0	0	0	0	0	0	0	0
HC	subject25.xlsx	25	6	Specific	Positive	museum	Going through some museum	1	1	2	4	99	50	74.76	25.77	4	25	100	25	0	0	0	0	0	0	0	0	0	25	0	0	0	0	25	0	0	0	0	25	0	0	0	0	0	0	0	0	0	0
HC	subject25.xlsx	25	15	Specific	Positive	phase	Used to be in air force and had to do phase maintenance	1	2	3	12	80.75	50	23.51	25.77	12	8.33	83.33	58.33	0	0	0	0	0	0	0	0	0	25	25	0	8.33	0	33.33	0	0	0	0	0	0	0	0	0	0	0	0	0	0	0
HC	subject25.xlsx	25	18	Specific	Positive	success	In high school, played baseball, hit one out of the park	3	5	2	11	99	50	85.21	99	11	9.09	90.91	36.36	0	0	0	0	0	0	0	0	9.09	27.27	0	0	0	0	18.18	9.09	0	0	9.09	0	9.09	9.09	0	0	0	0	0	0	0	0
HC	subject25.xlsx	25	19	Specific	Positive	kiss	First kiss	2	3	2	2	92.84	50	99	99	2	0	100	0	0	0	0	0	0	0	0	0	0	0	0	0	0	0	0	0	0	0	50	0	50	50	0	0	0	0	0	0	0	0
HC	subject25.xlsx	25	21	Specific	Positive	key	The key that opens my house, when I left this house this morning	1	5	5	13	3.37	6.21	99	25.77	13	7.69	92.31	53.85	38.46	15.38	15.38	0	0	0	0	23.08	7.69	0	0	7.69	7.69	0	15.38	0	0	7.69	0	0	0	0	0	0	0	0	0	0	0	0
HC	subject25.xlsx	25	30	Specific	Positive	highway	Hearing the song Life is a Highway on youtube	2	5	5	9	99	86.68	4.97	25.77	9	33.33	88.89	44.44	0	0	0	0	0	0	0	0	22.22	11.11	11.11	0	0	0	11.11	0	0	0	0	0	0	0	0	0	0	0	11.11	0	0	0
HC	subject25.xlsx	25	32	Specific	Positive	win	Baseball game I stole home plate	3	4	2	6	60.8	50	23.51	25.77	6	16.67	83.33	16.67	16.67	16.67	16.67	0	0	0	0	0	0	0	0	0	0	0	16.67	0	0	0	0	0	0	0	0	0	0	0	16.67	0	0	0
HC	subject25.xlsx	25	35	Specific	Positive	proud	Proud kids are going to testify in court about abuse	5	5	5	10	98.46	84.14	43.37	25.77	10	10	80	40	0	0	0	0	0	0	0	0	0	30	10	10	0	0	20	0	0	0	0	0	20	10	10	0	10	0	10	0	0	0
HC	subject25.xlsx	25	56	Specific	Positive	tool	Locks I used yesterday	1	5	5	4	37.39	1	99	25.77	4	25	75	25	25	25	25	0	0	0	0	0	0	0	0	0	0	0	25	0	0	0	0	0	0	0	0	0	0	0	0	0	0	0
HC	subject26.xlsx	26	1	Specific	Positive	beach	Went to Jacksonville, one night sat on the beach	4	5	2	9	99	50	99	25.77	9	11.11	88.89	33.33	0	0	0	0	0	0	0	0	11.11	22.22	0	0	0	0	22.22	0	0	0	11.11	0	0	0	0	0	0	0	0	0	0	0
HC	subject26.xlsx	26	4	Specific	Positive	city	In OKC last week	2	5	5	4	99	50	99	25.77	4	0	75	25	0	0	0	0	0	0	0	0	0	25	0	0	0	0	0	0	0	0	0	0	0	0	0	0	0	0	0	0	0	0
HC	subject26.xlsx	26	5	Specific	Positive	museum	Went to museum in OKC	2	5	5	5	99	50	99	25.77	5	0	80	40	0	0	0	0	0	0	0	0	0	40	0	0	0	0	20	0	0	0	0	0	0	0	0	0	0	0	0	0	0	0
HC	subject26.xlsx	26	7	Specific	Positive	puppy	Getting my dog as a kid	3	2	1	6	92.84	50	23.51	25.77	6	16.67	83.33	50	16.67	16.67	16.67	0	0	0	0	0	16.67	16.67	0	0	16.67	0	16.67	16.67	16.67	0	0	0	0	0	0	0	0	0	16.67	0	0	0
HC	subject26.xlsx	26	10	Specific	Positive	custom	Guitar I play is custom guitar, playing a show	5	5	3	9	74.89	13.32	4.97	99	9	11.11	88.89	33.33	11.11	11.11	11.11	0	0	0	0	0	11.11	0	11.11	0	0	0	22.22	0	0	0	0	0	22.22	22.22	0	0	0	0	0	0	0	0
HC	subject26.xlsx	26	17	Specific	Positive	success	Graduation from college	5	5	4	3	99	50	1	25.77	3	66.67	100	33.33	0	0	0	0	0	0	0	0	0	33.33	0	0	0	0	0	0	0	0	0	0	0	0	0	0	0	0	0	0	0	0
HC	subject26.xlsx	26	19	Specific	Positive	kiss	GF last went home and kissed goodbbye	5	5	5	7	67.14	92.33	89.63	99	7	14.29	85.71	14.29	0	0	0	0	0	0	0	0	0	0	0	0	14.29	0	14.29	0	0	0	0	0	14.29	14.29	0	0	0	0	14.29	0	14.29	14.29
HC	subject26.xlsx	26	24	Specific	Positive	teacher	Cute teacher I had in college, field trip	2	2	3	8	71.61	10.58	99	99	8	25	87.5	37.5	12.5	12.5	12.5	0	0	0	0	0	0	12.5	12.5	0	0	0	12.5	12.5	0	0	0	0	12.5	12.5	0	0	0	0	0	0	0	0
HC	subject26.xlsx	26	25	Specific	Positive	home	Came home last night from work	2	4	5	6	99	50	99	25.77	6	0	100	16.67	0	0	0	0	0	0	0	0	0	16.67	0	0	0	0	16.67	0	0	0	0	0	0	0	0	0	0	0	0	0	0	0
HC	subject26.xlsx	26	26	Specific	Positive	hotel	Stayed hotel for a concert with gf	3	4	3	7	99	92.33	13.15	25.77	7	14.29	100	42.86	0	0	0	0	0	0	0	0	14.29	28.57	0	0	0	0	14.29	0	0	0	0	0	0	0	0	0	0	0	14.29	0	14.29	14.29
HC	subject26.xlsx	26	29	Specific	Positive	laughter	Guy work with got in trouble for laughing too loud	3	3	5	10	99	84.14	3.37	25.77	10	20	100	40	0	0	0	0	0	0	0	0	0	30	0	10	0	0	10	0	0	0	0	0	20	10	10	0	0	0	10	0	10	0
HC	subject26.xlsx	26	33	Specific	Positive	proud	GF made a joke that reminded me of me	4	4	5	9	74.89	13.32	58.07	99	9	11.11	88.89	55.56	33.33	22.22	22.22	0	0	0	0	11.11	11.11	11.11	0	0	0	0	11.11	0	0	0	0	0	11.11	11.11	0	0	0	0	11.11	0	11.11	11.11
HC	subject26.xlsx	26	35	Specific	Positive	win	Played soccor kicked game winning goal	3	4	2	6	92.84	95.2	1	99	6	16.67	83.33	0	0	0	0	0	0	0	0	0	0	0	0	0	0	0	33.33	0	0	0	0	0	33.33	33.33	0	0	0	0	16.67	0	0	0
HC	subject26.xlsx	26	38	Specific	Positive	beauty	First time I saw GF in college	4	3	3	7	92.84	50	99	25.77	7	14.29	100	28.57	14.29	14.29	14.29	0	0	0	0	0	0	14.29	0	0	0	0	14.29	0	0	0	14.29	0	0	0	0	0	0	0	14.29	0	14.29	14.29
HC	subject26.xlsx	26	39	Specific	Positive	hat	Buying Yankees hat	1	1	3	3	92.84	50	1	25.77	3	33.33	33.33	0	0	0	0	0	0	0	0	0	0	0	0	0	0	0	0	0	0	0	0	0	0	0	0	0	0	0	0	0	0	0
HC	subject26.xlsx	26	41	Specific	Positive	adventure	HS went exploring on the woods, on a clif	3	2	2	9	99	50	99	25.77	9	11.11	66.67	44.44	0	0	0	0	0	0	0	0	22.22	22.22	0	0	0	0	11.11	0	0	0	0	0	0	0	0	0	0	0	0	0	0	0
HC	subject26.xlsx	26	42	Specific	Positive	office	Last job interview made a fool of self	2	3	3	8	99	99	7.84	1	8	12.5	100	25	0	0	0	0	0	0	0	0	12.5	12.5	0	0	0	0	12.5	0	0	0	0	0	12.5	0	12.5	0	0	0	37.5	0	0	0
HC	subject26.xlsx	26	44	Specific	Positive	party	First college party	3	2	3	3	92.84	99	98.01	99	3	33.33	100	0	0	0	0	0	0	0	0	0	0	0	0	0	0	0	0	0	0	0	33.33	0	33.33	33.33	0	0	0	0	33.33	0	0	0
HC	subject26.xlsx	26	48	Specific	Positive	treat	Came off a diet and had a good meal	3	4	5	9	98.75	50	58.07	99	9	0	100	55.56	0	0	0	0	0	0	0	0	22.22	11.11	11.11	0	11.11	0	22.22	0	0	0	0	0	11.11	11.11	0	0	0	0	0	0	0	0
HC	subject26.xlsx	26	49	Specific	Positive	confident	Last job interview	2	4	5	3	92.84	99	98.01	25.77	3	33.33	100	0	0	0	0	0	0	0	0	0	0	0	0	0	0	0	0	0	0	0	0	0	0	0	0	0	0	0	33.33	0	0	0
HC	subject26.xlsx	26	56	Specific	Positive	poster	Last night looking at poster	2	3	5	5	99	50	99	25.77	5	20	80	20	0	0	0	0	0	0	0	0	0	20	0	0	0	0	20	0	0	0	0	0	0	0	0	0	0	0	0	0	0	0
HC	subject26.xlsx	26	58	Specific	Positive	tool	Helping parents move bolders with a pry bar	1	3	5	8	99	99	7.84	99	8	37.5	75	25	0	0	0	0	0	0	0	0	12.5	12.5	0	0	0	0	12.5	0	0	0	0	0	12.5	12.5	0	0	0	0	25	12.5	0	0
HC	subject26.xlsx	26	59	Specific	Positive	alone	Other night home alone doing laundry	2	3	5	6	17.96	4.8	98.01	1	6	16.67	100	33.33	16.67	0	0	0	0	0	0	16.67	0	0	16.67	0	0	0	16.67	16.67	0	0	0	0	16.67	0	16.67	0	0	16.67	0	0	0	0
HC	subject26.xlsx	26	60	Specific	Positive	lucky	Other day driving and car almost hit me	3	4	5	8	1.8	1	99	25.77	8	12.5	100	50	25	12.5	12.5	0	0	0	0	12.5	0	0	0	12.5	12.5	0	12.5	0	0	0	0	0	0	0	0	0	0	0	0	0	0	0
HC	subject29.xlsx	29	1	Specific	Positive	city	Visiting Chicago	2	3	3	2	92.84	99	99	25.77	2	100	50	0	0	0	0	0	0	0	0	0	0	0	0	0	0	0	50	0	0	0	0	0	0	0	0	0	0	0	50	0	0	0
HC	subject29.xlsx	29	2	Specific	Positive	museum	Jewish museum	1	2	2	2	92.84	50	1	25.77	2	0	100	0	0	0	0	0	0	0	0	0	0	0	0	0	0	0	0	0	0	0	0	0	0	0	0	0	0	0	0	0	0	0
HC	subject29.xlsx	29	5	Specific	Positive	beach	House on the Beach in Texas	3	4	3	6	99	50	98.01	25.77	6	0	83.33	50	0	0	0	0	0	0	0	0	16.67	33.33	0	0	0	0	0	0	0	0	0	0	0	0	0	0	0	0	0	0	0	0
HC	subject29.xlsx	29	7	Specific	Positive	puppy	First dog I got when little	2	2	1	6	1.8	4.8	99	25.77	6	0	83.33	33.33	16.67	16.67	16.67	0	0	0	0	0	0	0	0	16.67	16.67	0	16.67	0	0	16.67	16.67	0	0	0	0	0	0	0	0	0	0	0
HC	subject29.xlsx	29	19	Specific	Positive	kiss	Firs kiss	4	3	2	2	92.84	50	1	99	2	0	50	0	0	0	0	0	0	0	0	0	0	0	0	0	0	0	0	0	0	0	0	0	50	50	0	0	0	0	0	0	0	0
HC	subject29.xlsx	29	20	Specific	Positive	safe	Received my safe	1	4	3	3	17.96	50	99	99	3	33.33	100	33.33	33.33	33.33	33.33	0	0	0	0	0	0	0	0	0	0	0	0	33.33	0	0	0	0	33.33	33.33	0	0	0	0	33.33	0	0	0
HC	subject29.xlsx	29	24	Specific	Positive	laughter	Concert with Grandpa and dentures fell out	3	4	1	7	99	92.33	89.63	25.77	7	42.86	85.71	42.86	0	0	0	0	0	0	0	0	0	28.57	0	0	14.29	0	14.29	0	0	0	0	0	0	0	0	0	0	0	14.29	14.29	0	0
HC	subject29.xlsx	29	28	Specific	Positive	hotel	Getting hotel with GF	3	3	4	4	99	99	1	25.77	4	25	100	25	0	0	0	0	0	0	0	0	0	25	0	0	0	0	25	0	0	0	0	0	0	0	0	0	0	0	25	0	25	25
HC	subject29.xlsx	29	30	Specific	Positive	journal	Last year daughter brought home journal from school	4	4	4	8	99	89.42	99	25.77	8	37.5	87.5	12.5	0	0	0	0	0	0	0	0	0	12.5	0	0	0	0	12.5	0	0	0	0	0	0	0	0	0	0	0	12.5	12.5	0	12.5
HC	subject29.xlsx	29	35	Specific	Positive	win	Football team went to state	3	2	2	5	99	97.69	43.37	25.77	5	20	80	20	0	0	0	0	0	0	0	0	0	20	0	0	0	0	20	0	0	0	0	0	0	0	0	0	0	0	20	0	0	0
HC	subject29.xlsx	29	41	Specific	Positive	adventure	Went spelunking with friends	4	4	3	4	99	99	74.76	25.77	4	50	75	25	0	0	0	0	0	0	0	0	0	25	0	0	0	0	25	0	0	0	0	0	0	0	0	0	0	0	25	0	25	0
HC	subject29.xlsx	29	45	Specific	Positive	party	Going away party for NAVY	4	4	3	5	99	97.69	99	99	5	0	80	40	0	0	0	0	0	0	0	0	0	40	0	0	0	0	20	0	0	0	0	0	20	20	0	0	0	0	20	0	0	0
HC	subject29.xlsx	29	58	Specific	Positive	lucky	Casino and won a lot of money once	4	4	4	8	99	50	7.84	99	8	0	100	37.5	0	0	0	0	0	0	0	0	12.5	12.5	0	0	12.5	0	12.5	0	0	0	12.5	12.5	12.5	12.5	0	0	0	0	0	0	0	0
HC	subject30.xlsx	30	2	Specific	Positive	beach	Family vacation in Fl	3	4	3	4	99	99	74.76	25.77	4	25	75	25	0	0	0	0	0	0	0	0	0	25	0	0	0	0	0	0	0	0	0	0	0	0	0	0	0	0	25	25	0	0
HC	subject30.xlsx	30	5	Specific	Positive	city	Trip to Chicago	3	3	3	3	99	50	98.01	25.77	3	33.33	66.67	33.33	0	0	0	0	0	0	0	0	0	33.33	0	0	0	0	0	0	0	0	0	0	0	0	0	0	0	0	0	0	0	0
HC	subject30.xlsx	30	6	Specific	Positive	museum	Going to Philadelphia museum	4	4	3	4	99	50	74.76	25.77	4	25	75	25	0	0	0	0	0	0	0	0	0	25	0	0	0	0	25	0	0	0	0	0	0	0	0	0	0	0	0	0	0	0
HC	subject30.xlsx	30	10	Specific	Positive	puppy	My dog as a puppy	3	4	2	5	92.84	2.31	43.37	25.77	5	0	60	60	20	20	20	0	0	0	0	0	20	20	0	0	20	0	0	20	20	0	0	0	0	0	0	0	0	0	0	0	0	0
HC	subject30.xlsx	30	18	Specific	Positive	relaxed	Got a massage and it was relaxing	4	4	3	7	28.22	50	1	99	7	28.57	85.71	57.14	14.29	0	0	0	0	0	0	14.29	14.29	0	14.29	0	14.29	0	28.57	0	0	0	0	0	14.29	14.29	0	0	0	0	0	0	0	0
HC	subject30.xlsx	30	21	Specific	Positive	kiss	My first kiss with fiance	5	5	3	5	92.84	50	99	99	5	0	100	40	20	20	20	0	0	0	0	0	0	20	0	0	0	0	0	0	0	0	20	0	20	20	0	0	0	0	20	20	20	0
HC	subject30.xlsx	30	28	Specific	Positive	home	Looking at a picture of my house	4	4	4	7	99	7.67	89.63	25.77	7	28.57	100	57.14	14.29	14.29	14.29	0	0	0	0	0	14.29	28.57	0	0	0	0	14.29	0	0	0	0	0	0	0	0	0	0	0	0	0	0	0
HC	subject30.xlsx	30	31	Specific	Positive	win	Tennis game I won	5	4	2	4	37.39	50	74.76	99	4	0	100	25	25	25	25	0	0	0	0	0	0	0	0	0	0	0	25	0	0	0	0	0	25	25	0	0	0	0	25	0	0	0
HC	subject30.xlsx	30	35	Specific	Positive	proud	Parents proud for high school grad	4	4	2	6	99	95.2	23.51	99	6	16.67	100	16.67	0	0	0	0	0	0	0	0	0	16.67	0	0	0	0	0	16.67	0	0	0	0	16.67	16.67	0	0	0	0	16.67	16.67	0	0
HC	subject30.xlsx	30	38	Specific	Positive	office	Watching the movie Office Space	3	4	2	5	99	50	43.37	25.77	5	20	100	20	0	0	0	0	0	0	0	0	20	0	0	0	0	0	20	0	0	0	0	0	0	0	0	0	0	0	0	0	0	0
HC	subject30.xlsx	30	48	Specific	Positive	party	Fiance's Bday party	3	4	4	3	92.84	99	1	99	3	33.33	100	0	0	0	0	0	0	0	0	0	0	0	0	0	0	0	0	0	0	0	0	0	33.33	33.33	0	0	0	0	66.67	33.33	33.33	0
HC	subject30.xlsx	30	56	Specific	Positive	tool	Bought fiance tools for Bday	4	4	4	5	99	97.69	1	25.77	5	0	80	20	0	0	0	0	0	0	0	0	0	20	0	0	0	0	20	0	0	0	0	0	0	0	0	0	0	0	20	20	20	0
HC	subject32.xlsx	32	3	Specific	Positive	beach	Honeymoon walking on the beach	4	4	3	5	99	97.69	99	25.77	5	40	100	40	0	0	0	0	0	0	0	0	20	20	0	0	0	0	20	0	0	0	0	0	0	0	0	0	0	0	20	20	0	0
HC	subject32.xlsx	32	6	Specific	Positive	city	Jay visited me in Grand Rapids	4	4	3	6	92.84	50	99	99	6	16.67	66.67	33.33	16.67	16.67	16.67	0	0	0	0	0	0	16.67	0	0	0	0	16.67	16.67	0	0	0	0	16.67	16.67	0	0	0	0	16.67	0	0	0
HC	subject32.xlsx	32	8	Specific	Positive	friend	Late at night talking with friends once	3	3	3	7	99	99	99	25.77	7	28.57	100	28.57	0	0	0	0	0	0	0	0	0	28.57	0	0	0	0	14.29	14.29	0	0	14.29	0	0	0	0	0	0	0	28.57	0	14.29	0
HC	subject32.xlsx	32	14	Specific	Positive	success	Got an A on my senior paper	4	4	4	7	99	7.67	99	25.77	7	0	100	57.14	14.29	14.29	14.29	0	0	0	0	0	28.57	14.29	0	0	0	0	14.29	0	0	0	0	0	0	0	0	0	0	0	0	0	0	0
HC	subject32.xlsx	32	15	Specific	Positive	phase	Playing Phase 10	4	4	5	3	92.84	50	1	99	3	33.33	33.33	0	0	0	0	0	0	0	0	0	0	0	0	0	0	0	33.33	0	0	0	33.33	0	33.33	33.33	0	0	0	0	0	0	0	0
HC	subject32.xlsx	32	16	Specific	Positive	relaxed	Last night laying in bed with husband	3	4	5	7	99	92.33	99	25.77	7	14.29	100	28.57	0	0	0	0	0	0	0	0	0	28.57	0	0	0	0	14.29	0	0	0	0	0	0	0	0	0	0	0	14.29	14.29	0	0
HC	subject32.xlsx	32	23	Specific	Positive	kiss	First kiss with husband	4	5	3	4	99	99	74.76	99	4	25	100	25	0	0	0	0	0	0	0	0	0	25	0	0	0	0	0	0	0	0	25	0	25	25	0	0	0	0	25	25	0	0
HC	subject32.xlsx	32	25	Specific	Positive	home	Going home after being away at college for a long time	4	4	3	11	99	50	99	25.77	11	9.09	100	54.55	0	0	0	0	0	0	0	0	9.09	36.36	9.09	0	0	0	18.18	9.09	9.09	0	0	0	0	0	0	0	0	0	0	0	0	0
HC	subject32.xlsx	32	26	Specific	Positive	hotel	Place we stayed night of honeymoon	5	5	4	6	92.84	99	99	25.77	6	16.67	100	33.33	16.67	16.67	0	16.67	0	0	0	0	0	16.67	0	0	0	0	16.67	0	0	0	0	0	0	0	0	0	0	0	33.33	16.67	0	0
HC	subject32.xlsx	32	27	Specific	Positive	laughter	Driving into Mercades shop with Honda Civic	4	4	4	7	99	50	89.63	25.77	7	28.57	57.14	28.57	0	0	0	0	0	0	0	0	0	28.57	0	0	0	0	0	0	0	0	0	0	0	0	0	0	0	0	0	0	0	0
HC	subject32.xlsx	32	33	Specific	Positive	proud	Proud when I took my last test for college	3	3	4	9	17.96	1.38	99	99	9	11.11	100	44.44	22.22	22.22	22.22	0	0	0	0	0	0	11.11	0	11.11	11.11	0	11.11	0	0	11.11	0	0	11.11	11.11	0	0	0	0	0	0	0	0
HC	subject32.xlsx	32	35	Specific	Positive	win	Won first place in a race	1	2	1	6	99	50	99	99	6	0	83.33	33.33	0	0	0	0	0	0	0	0	16.67	16.67	0	0	0	0	16.67	0	0	0	16.67	0	16.67	16.67	0	0	0	0	0	0	0	0
HC	subject32.xlsx	32	37	Specific	Positive	adventure	in Cancune and took a bus to see where it would take us	3	3	4	13	64.27	93.79	1.4	25.77	13	7.69	84.62	61.54	15.38	7.69	0	7.69	0	0	0	7.69	7.69	15.38	7.69	7.69	7.69	0	30.77	0	0	7.69	0	0	0	0	0	0	0	0	7.69	0	0	0
HC	subject32.xlsx	32	39	Specific	Positive	office	Watching the Office, specific time with friend	3	3	3	7	99	92.33	13.15	25.77	7	28.57	100	28.57	0	0	0	0	0	0	0	0	14.29	14.29	0	0	0	0	14.29	14.29	0	0	0	0	0	0	0	0	0	0	14.29	0	14.29	0
HC	subject32.xlsx	32	41	Specific	Positive	hat	Little girl I watch putting a cap on her head wearing a dress	3	5	5	13	97.77	77.92	63.54	25.77	13	15.38	84.62	38.46	15.38	15.38	7.69	0	0	7.69	0	0	15.38	7.69	0	0	0	0	7.69	0	0	0	0	0	0	0	0	0	0	0	15.38	0	0	15.38
HC	subject32.xlsx	32	42	Specific	Positive	beauty	Cut my sister's hair short like a boy	3	3	2	8	99	89.42	74.76	1	8	12.5	87.5	37.5	12.5	12.5	12.5	0	0	0	0	0	12.5	12.5	0	0	0	0	0	12.5	12.5	0	0	0	12.5	0	12.5	0	0	0	25	12.5	0	12.5
HC	subject32.xlsx	32	53	Specific	Positive	confident	Walking down the aisle	3	4	4	4	99	50	99	25.77	4	25	75	50	0	0	0	0	0	0	0	0	25	25	0	0	0	0	25	0	0	0	0	0	0	0	0	0	0	0	0	0	0	0
HC	subject32.xlsx	32	54	Specific	Positive	justice	Watching Martin Luther King speech	3	3	2	5	92.84	97.69	1	25.77	5	20	60	0	0	0	0	0	0	0	0	0	0	0	0	0	0	0	20	0	0	0	0	0	0	0	0	0	0	0	20	0	0	0
HC	subject32.xlsx	32	58	Specific	Positive	peace	Movie miss congeniality, saying want world peace	3	3	3	7	92.84	92.33	1	25.77	7	14.29	85.71	0	0	0	0	0	0	0	0	0	0	0	0	0	0	0	42.86	0	0	0	0	0	28.57	14.29	14.29	0	0	14.29	14.29	0	0	0
HC	subject34.xlsx	34	2	Specific	Positive	city	Trip to St Louis	3	3	5	4	99	50	74.76	25.77	4	0	50	25	0	0	0	0	0	0	0	0	0	25	0	0	0	0	0	0	0	0	0	0	0	0	0	0	0	0	0	0	0	0
HC	subject34.xlsx	34	3	Specific	Positive	museum	Going to Phillbrook with daughter	3	5	5	5	99	97.69	43.37	25.77	5	40	80	40	0	0	0	0	0	0	0	0	0	40	0	0	0	0	20	0	0	0	0	0	0	0	0	0	0	0	20	20	0	20
HC	subject34.xlsx	34	4	Specific	Positive	beach	One year anniversary in Mexico paddled boats	3	5	3	7	99	50	99	25.77	7	28.57	57.14	14.29	0	0	0	0	0	0	0	0	0	14.29	0	0	0	0	0	0	0	0	14.29	0	0	0	0	0	0	0	0	0	0	0
HC	subject34.xlsx	34	7	Specific	Positive	book	Sitting in tub reading	3	4	3	4	99	50	99	25.77	4	50	75	25	0	0	0	0	0	0	0	0	0	25	0	0	0	0	50	0	0	0	0	0	0	0	0	0	0	0	0	0	0	0
HC	subject34.xlsx	34	10	Specific	Positive	puppy	Dad ran over dog and he was OK	4	4	2	8	37.39	99	7.84	99	8	0	87.5	50	12.5	12.5	0	0	0	12.5	0	0	0	12.5	12.5	0	12.5	0	25	0	0	0	0	0	12.5	12.5	0	0	0	0	25	12.5	0	0
HC	subject34.xlsx	34	12	Specific	Positive	friend	Sitting in bed with friend picking names for a cat	4	5	2	10	99	97.69	43.37	25.77	10	20	90	40	0	0	0	0	0	0	0	0	10	30	0	0	0	0	20	0	0	0	0	0	0	0	0	0	0	0	20	0	10	0
HC	subject34.xlsx	34	16	Specific	Positive	relaxed	Laying on beach for anniversary	3	5	3	5	99	50	99	25.77	5	20	100	40	0	0	0	0	0	0	0	0	0	40	0	0	0	0	20	0	0	0	0	0	0	0	0	0	0	0	0	0	0	0
HC	subject34.xlsx	34	20	Specific	Positive	teacher	Latin teacher going over words	3	4	2	5	99	50	99	25.77	5	20	60	20	0	0	0	0	0	0	0	0	0	20	0	0	0	0	20	0	0	0	0	0	0	0	0	0	0	0	0	0	0	0
HC	subject34.xlsx	34	21	Specific	Positive	key	Daughter learned how to use keys in front door	5	5	5	9	92.84	86.68	99	25.77	9	22.22	88.89	33.33	0	0	0	0	0	0	0	0	0	22.22	0	11.11	11.11	0	22.22	0	0	11.11	0	0	0	0	0	0	0	0	11.11	11.11	0	11.11
HC	subject34.xlsx	34	29	Specific	Positive	laughter	Game night a couple weeks ago	5	5	5	6	99	95.2	99	25.77	6	0	100	16.67	0	0	0	0	0	0	0	0	16.67	0	0	0	0	0	0	0	0	0	0	16.67	0	0	0	0	0	0	16.67	0	0	0
HC	subject34.xlsx	34	32	Specific	Positive	proud	Husband holding daughter for first time	4	4	3	6	99	99	98.01	25.77	6	50	83.33	16.67	0	0	0	0	0	0	0	0	0	16.67	0	0	0	0	0	0	0	0	16.67	0	0	0	0	0	0	0	33.33	33.33	0	16.67
HC	subject34.xlsx	34	37	Specific	Positive	beauty	Parents taking me to glamor shots	5	5	2	6	92.84	50	23.51	99	6	16.67	83.33	33.33	16.67	16.67	16.67	0	0	0	0	0	0	16.67	0	0	0	0	16.67	0	0	0	0	0	16.67	16.67	0	0	0	0	16.67	16.67	0	0
HC	subject34.xlsx	34	40	Specific	Positive	adventure	Going looking for ecoboxes	3	4	3	4	99	50	74.76	25.77	4	50	75	25	0	0	0	0	0	0	0	0	0	25	0	0	0	0	50	0	0	0	0	0	0	0	0	0	0	0	0	0	0	0
HC	subject34.xlsx	34	44	Specific	Positive	party	Party we had a couple weeks ago	4	5	5	7	67.14	99	89.63	99	7	0	100	42.86	14.29	14.29	0	14.29	0	0	0	0	14.29	0	14.29	0	0	0	14.29	0	0	0	0	14.29	14.29	14.29	0	0	0	0	28.57	0	0	0
HC	subject34.xlsx	34	47	Specific	Positive	treat	Daughter tick or treating for the first time	5	5	4	8	99	50	99	25.77	8	25	75	37.5	0	0	0	0	0	0	0	0	12.5	12.5	0	0	12.5	0	0	0	0	0	12.5	0	0	0	0	0	0	0	12.5	12.5	0	12.5
HC	subject34.xlsx	34	49	Specific	Positive	window	Cousin took picture of friend in a window and it was great	4	5	3	12	92.84	95.2	1.79	99	12	8.33	100	50	8.33	0	0	0	0	0	0	8.33	8.33	16.67	8.33	0	8.33	0	16.67	8.33	0	0	0	0	8.33	8.33	0	0	0	0	16.67	8.33	8.33	0
HC	subject34.xlsx	34	53	Specific	Positive	confident	Interview for Miss Optimism and I won	5	5	3	7	67.14	50	13.15	99	7	28.57	100	42.86	14.29	14.29	14.29	0	0	0	0	0	0	14.29	0	0	14.29	0	28.57	0	0	0	0	0	42.86	28.57	14.29	0	0	14.29	14.29	0	0	0
HC	subject34.xlsx	34	60	Specific	Positive	lucky	In Vegas playing craps	4	5	3	4	99	50	74.76	99	4	25	50	25	0	0	0	0	0	0	0	0	0	25	0	0	0	0	25	0	0	0	0	0	25	25	0	0	0	0	0	0	0	0
HC	subject35.xlsx	35	1	Specific	Positive	museum	Taking son on fieldtrip to museum	1	3	3	6	99	95.2	23.51	25.77	6	16.67	83.33	33.33	0	0	0	0	0	0	0	0	0	33.33	0	0	0	0	16.67	0	0	0	0	0	0	0	0	0	0	0	16.67	16.67	0	0
HC	subject35.xlsx	35	6	Specific	Positive	beach	Beach went to in Cozumel	3	3	3	5	99	50	99	25.77	5	20	80	40	0	0	0	0	0	0	0	0	0	40	0	0	0	0	20	0	0	0	0	0	0	0	0	0	0	0	0	0	0	0
HC	subject35.xlsx	35	10	Specific	Positive	friend	Friend's wedding	2	1	3	2	92.84	99	1	25.77	2	100	50	0	0	0	0	0	0	0	0	0	0	0	0	0	0	0	0	0	0	0	0	0	0	0	0	0	0	0	50	50	0	0
HC	subject35.xlsx	35	11	Specific	Positive	puppy	Dog we just got recently	3	3	4	5	8.19	99	43.37	25.77	5	20	80	40	20	20	0	20	0	0	0	0	0	0	0	20	0	0	20	20	20	0	0	0	0	0	0	0	0	0	20	0	0	0
HC	subject35.xlsx	35	12	Specific	Positive	book	The last book that I read	3	3	5	6	60.8	4.8	98.01	25.77	6	0	100	50	33.33	16.67	16.67	0	0	0	0	16.67	16.67	0	0	0	0	0	16.67	0	0	0	0	0	0	0	0	0	0	0	0	0	0	0
HC	subject35.xlsx	35	16	Specific	Positive	success	Finished a program	2	4	4	3	99	50	1	25.77	3	66.67	100	33.33	0	0	0	0	0	0	0	0	33.33	0	0	0	0	0	33.33	0	0	0	0	0	0	0	0	0	0	0	0	0	0	0
HC	subject35.xlsx	35	17	Specific	Positive	rain	The rain yesterday	1	5	5	3	99	50	98.01	25.77	3	33.33	66.67	33.33	0	0	0	0	0	0	0	0	33.33	0	0	0	0	0	0	0	0	0	0	0	0	0	0	0	0	0	0	0	0	0
HC	subject35.xlsx	35	23	Specific	Positive	kiss	Kissing a boy a long time ago	4	5	3	7	99	92.33	99	99	7	14.29	100	28.57	0	0	0	0	0	0	0	0	28.57	0	0	0	0	0	0	0	0	0	0	0	14.29	14.29	0	0	0	0	14.29	0	0	0
HC	subject35.xlsx	35	27	Specific	Positive	hotel	Hotel at Disneyworld	2	3	4	3	99	50	98.01	25.77	3	33.33	66.67	33.33	0	0	0	0	0	0	0	0	0	33.33	0	0	0	0	0	0	0	0	0	0	0	0	0	0	0	0	0	0	0	0
HC	subject35.xlsx	35	30	Specific	Positive	highway	Highway driving to Florida	1	1	4	4	99	50	74.76	25.77	4	75	50	25	0	0	0	0	0	0	0	0	0	25	0	0	0	0	0	0	0	0	0	0	0	0	0	0	0	0	0	0	0	0
HC	subject35.xlsx	35	34	Specific	Positive	proud	Son getting all As	3	4	5	4	92.84	99	1	25.77	4	25	100	25	0	0	0	0	0	0	0	0	0	25	0	0	25	0	25	25	25	0	0	25	0	0	0	0	0	0	25	25	0	0
HC	subject35.xlsx	35	36	Specific	Positive	journal	Other son saw jounral at back to school night	2	3	5	9	92.84	50	99	25.77	9	11.11	88.89	44.44	11.11	0	0	0	0	0	0	11.11	0	22.22	0	11.11	0	0	11.11	0	0	0	0	0	0	0	0	0	0	0	11.11	11.11	0	0
HC	subject35.xlsx	35	38	Specific	Positive	adventure	Adventuraland at Disney	1	1	4	3	99	50	98.01	99	3	33.33	66.67	33.33	0	0	0	0	0	0	0	0	0	33.33	0	0	0	0	0	0	0	0	0	0	33.33	33.33	0	0	0	0	0	0	0	0
HC	subject35.xlsx	35	44	Specific	Positive	treat	Giving my dog a treet	1	3	5	5	92.84	50	43.37	99	5	0	60	40	20	20	20	0	0	0	0	0	20	0	0	0	0	0	20	0	0	0	0	0	20	20	0	0	0	0	20	0	0	0
HC	subject35.xlsx	35	46	Specific	Positive	party	Son's party	2	3	5	2	92.84	99	1	99	2	0	100	0	0	0	0	0	0	0	0	0	0	0	0	0	0	0	0	0	0	0	0	0	50	50	0	0	0	0	100	50	0	0
HC	subject35.xlsx	35	60	Specific	Positive	peace	All my boys at church	3	1	5	5	92.84	50	99	25.77	5	0	100	40	20	20	20	0	0	0	0	0	0	20	0	0	0	0	0	0	0	0	0	20	0	0	0	0	0	0	20	0	0	0
HC	subject36.xlsx	36	1	Specific	Positive	city	Went to a concert in Dallas	3	4	5	6	99	50	98.01	25.77	6	16.67	83.33	50	0	0	0	0	0	0	0	0	16.67	33.33	0	0	0	0	16.67	0	0	0	0	0	0	0	0	0	0	0	0	0	0	0
HC	subject36.xlsx	36	3	Specific	Positive	beach	At Daytona beach playing in the sun	4	4	2	7	99	50	99	99	7	28.57	100	42.86	0	0	0	0	0	0	0	0	14.29	28.57	0	0	0	0	14.29	0	0	0	0	0	14.29	14.29	0	0	0	0	0	0	0	0
HC	subject36.xlsx	36	7	Specific	Positive	puppy	Got my puppy for 15th bday	3	5	2	6	92.84	4.8	23.51	25.77	6	0	66.67	33.33	16.67	16.67	16.67	0	0	0	0	0	0	16.67	0	0	0	0	16.67	0	0	0	0	0	0	0	0	0	0	0	0	0	0	0
HC	subject36.xlsx	36	22	Specific	Positive	kiss	Husband's first kiss	4	5	3	3	92.84	99	98.01	99	3	33.33	100	0	0	0	0	0	0	0	0	0	0	0	0	0	0	0	0	0	0	0	33.33	0	33.33	33.33	0	0	0	0	33.33	33.33	0	0
HC	subject36.xlsx	36	32	Specific	Positive	win	We won the penny wars	4	4	5	5	92.84	99	1	25.77	5	0	100	40	20	20	0	20	0	0	0	0	20	0	0	0	0	0	20	0	0	0	0	0	40	20	20	0	20	0	20	0	0	0
HC	subject36.xlsx	36	37	Specific	Positive	hat	Took all my mom's hats to a ladies meeting in May	4	5	5	11	98.22	96.52	31.94	25.77	11	9.09	90.91	45.45	9.09	9.09	9.09	0	0	0	0	0	9.09	18.18	9.09	0	0	0	18.18	0	0	0	0	9.09	0	0	0	0	0	0	27.27	9.09	0	18.18
HC	subject37.xlsx	37	3	Specific	Positive	beach	Went to Marine Biology camp and went snorkling	4	3	2	8	92.84	50	74.76	25.77	8	25	62.5	25	0	0	0	0	0	0	0	0	0	12.5	0	0	12.5	0	25	0	0	0	0	0	0	0	0	0	0	0	0	0	0	0
HC	subject37.xlsx	37	4	Specific	Positive	city	Place/hill that overlooks my town, particular time I went there	5	3	3	11	12.85	3.48	99	25.77	11	18.18	81.82	36.36	27.27	18.18	18.18	0	0	0	0	9.09	0	0	0	9.09	0	0	9.09	9.09	9.09	0	0	0	0	0	0	0	0	0	0	0	0	0
HC	subject37.xlsx	37	5	Specific	Positive	museum	3 weeks ago went to Phillbrook	4	3	5	6	99	50	99	25.77	6	16.67	66.67	16.67	0	0	0	0	0	0	0	0	0	16.67	0	0	0	0	16.67	0	0	0	16.67	0	0	0	0	0	0	0	0	0	0	0
HC	subject37.xlsx	37	8	Specific	Positive	custom	In Tiland and someone explained proper way to use silverware	2	4	2	10	92.84	97.69	93.3	25.77	10	30	70	40	10	0	0	0	0	0	0	10	0	20	0	0	10	0	20	0	0	0	0	0	0	0	0	0	0	0	20	0	0	0
HC	subject37.xlsx	37	12	Specific	Positive	puppy	Puppies my dog had in the backyard	3	4	2	7	92.84	7.67	89.63	25.77	7	28.57	71.43	57.14	14.29	14.29	14.29	0	0	0	0	0	14.29	14.29	14.29	0	0	0	14.29	0	0	0	0	0	0	0	0	0	0	0	0	0	0	0
HC	subject37.xlsx	37	18	Specific	Positive	success	Seeing my test score from 1dt exam	5	4	5	7	92.84	7.67	13.15	25.77	7	0	85.71	28.57	14.29	14.29	14.29	0	0	0	0	0	0	14.29	0	0	0	0	14.29	0	0	0	0	0	0	0	0	0	0	0	0	0	0	0
HC	subject37.xlsx	37	24	Specific	Positive	kiss	First kiss with gf	4	4	4	4	99	99	74.76	99	4	0	100	25	0	0	0	0	0	0	0	0	0	25	0	0	0	0	0	0	0	0	25	0	25	25	0	0	0	0	25	0	25	25
HC	subject37.xlsx	37	27	Specific	Positive	highway	Listening to song life is a highway	3	2	2	7	99	92.33	1	25.77	7	28.57	85.71	42.86	0	0	0	0	0	0	0	0	14.29	14.29	14.29	0	0	0	28.57	0	0	0	0	0	0	0	0	0	0	0	14.29	0	0	0
HC	subject37.xlsx	37	29	Specific	Positive	home	Driving home last summer	4	4	5	4	92.84	50	99	25.77	4	25	100	0	0	0	0	0	0	0	0	0	0	0	0	0	0	0	0	0	0	0	0	0	0	0	0	0	0	0	0	0	0	0
HC	subject37.xlsx	37	30	Specific	Positive	hotel	Stayed hotel with parents and watched up	4	4	5	7	99	92.33	89.63	25.77	7	28.57	100	42.86	0	0	0	0	0	0	0	0	0	28.57	0	0	14.29	0	28.57	0	0	0	0	0	0	0	0	0	0	0	14.29	14.29	0	0
HC	subject37.xlsx	37	31	Specific	Positive	journal	Writing an entry for a calss I am in	2	4	5	9	99	13.32	58.07	25.77	9	11.11	77.78	66.67	11.11	11.11	11.11	0	0	0	0	0	22.22	22.22	11.11	0	0	0	22.22	0	0	0	0	0	0	0	0	0	0	0	0	0	0	0
HC	subject37.xlsx	37	34	Specific	Positive	news	Reading newspaper article this summer, editorial	3	3	5	6	60.8	50	23.51	25.77	6	66.67	66.67	16.67	16.67	0	0	0	0	0	0	16.67	0	0	0	0	0	0	16.67	0	0	0	0	0	0	0	0	0	0	0	0	0	0	0
HC	subject37.xlsx	37	41	Specific	Positive	hat	Found vintage hat at goodwill for $4	3	3	2	7	99	50	89.63	25.77	7	28.57	42.86	28.57	0	0	0	0	0	0	0	0	0	28.57	0	0	0	0	14.29	0	0	0	14.29	0	0	0	0	0	0	0	0	0	0	0
HC	subject37.xlsx	37	42	Specific	Positive	adventure	Riding the Idiana Jones ride	4	3	3	5	99	50	99	25.77	5	0	60	20	0	0	0	0	0	0	0	0	20	0	0	0	0	0	20	0	0	0	0	0	0	0	0	0	0	0	0	0	0	0
HC	subject37.xlsx	37	45	Specific	Positive	treat	Going reverse trick or treating giving others candy	3	2	2	8	37.39	10.58	99	25.77	8	25	75	25	12.5	0	0	0	0	0	0	12.5	0	0	0	0	12.5	0	25	0	0	0	0	0	25	12.5	12.5	0	12.5	0	12.5	0	0	0
HC	subject37.xlsx	37	48	Specific	Positive	party	Party was at at friends house fell asleep at	2	2	2	9	99	98.62	99	99	9	11.11	100	44.44	0	0	0	0	0	0	0	0	0	33.33	11.11	0	0	0	22.22	11.11	0	0	0	0	11.11	11.11	0	0	0	0	22.22	0	11.11	0
HC	subject37.xlsx	37	49	Specific	Positive	lost	Getting lost in the woodws	4	4	5	5	99	50	43.37	1	5	20	80	40	0	0	0	0	0	0	0	0	20	20	0	0	0	0	40	0	0	0	0	0	20	0	20	0	0	20	0	0	0	0
HC	subject37.xlsx	37	51	Specific	Positive	justice	Getting a snow cone with my GF	4	4	5	7	99	50	13.15	25.77	7	14.29	71.43	42.86	14.29	14.29	14.29	0	0	0	0	0	14.29	14.29	0	0	0	0	14.29	0	0	0	0	0	0	0	0	0	0	0	14.29	0	14.29	14.29
HC	subject37.xlsx	37	54	Specific	Positive	window	Washing my car windows at the gas station last	2	3	5	9	98.75	13.32	99	25.77	9	33.33	77.78	33.33	11.11	11.11	11.11	0	0	0	0	0	11.11	11.11	0	0	0	0	11.11	0	0	0	0	0	0	0	0	0	0	0	0	0	0	0
HC	subject37.xlsx	37	58	Specific	Positive	lucky	Getting extra $5 off pair of shoes	4	4	5	7	99	50	13.15	25.77	7	14.29	71.43	28.57	0	0	0	0	0	0	0	0	0	28.57	0	0	0	0	14.29	14.29	0	0	14.29	14.29	0	0	0	0	0	0	0	0	0	0
HC	subject38.xlsx	38	1	Specific	Positive	museum	Took kids to children's museum in Seminold	3	4	3	7	99	99	13.15	25.77	7	28.57	85.71	28.57	0	0	0	0	0	0	0	0	0	28.57	0	0	0	0	14.29	0	0	0	0	0	0	0	0	0	0	0	28.57	0	0	0
HC	subject38.xlsx	38	5	Specific	Positive	beach	Went to Destin Florida with kids	3	4	3	6	99	95.2	23.51	25.77	6	16.67	83.33	33.33	0	0	0	0	0	0	0	0	0	33.33	0	0	0	0	16.67	0	0	0	0	0	0	0	0	0	0	0	16.67	0	0	0
HC	subject38.xlsx	38	9	Specific	Positive	custom	Dad built a house after we got married	4	3	3	8	99	99	7.84	25.77	8	12.5	87.5	37.5	12.5	12.5	0	12.5	0	0	0	0	12.5	12.5	0	0	0	0	12.5	12.5	12.5	0	0	0	0	0	0	0	0	0	37.5	25	0	0
HC	subject38.xlsx	38	10	Specific	Positive	friend	Best friend Debby encouraged me to come in and do the study	4	5	5	12	92.84	79.76	74.76	99	12	8.33	91.67	50	8.33	8.33	8.33	0	0	0	0	0	8.33	16.67	8.33	0	8.33	0	16.67	8.33	8.33	0	0	0	16.67	16.67	0	0	0	0	16.67	0	8.33	0
HC	subject38.xlsx	38	11	Specific	Positive	disaster	OKC bombing	4	4	3	2	92.84	50	1	25.77	2	50	0	0	0	0	0	0	0	0	0	0	0	0	0	0	0	0	0	0	0	0	0	0	0	0	0	0	0	0	0	0	0	0
HC	subject38.xlsx	38	12	Specific	Positive	book	John Grisham book I am reading	3	3	3	6	17.96	4.8	23.51	25.77	6	33.33	66.67	33.33	16.67	16.67	16.67	0	0	0	0	0	0	0	16.67	0	0	0	33.33	0	0	0	0	0	0	0	0	0	0	0	0	0	0	0
HC	subject38.xlsx	38	15	Specific	Positive	success	Duagher in law just passed rn TEST	5	5	5	7	92.84	50	89.63	25.77	7	14.29	71.43	28.57	0	0	0	0	0	0	0	0	0	14.29	0	14.29	0	0	14.29	0	0	0	0	0	0	0	0	0	0	0	0	0	0	0
HC	subject38.xlsx	38	19	Specific	Positive	kiss	First kiss with husband	4	4	3	4	99	99	74.76	99	4	25	100	25	0	0	0	0	0	0	0	0	0	25	0	0	0	0	0	0	0	0	25	0	25	25	0	0	0	0	25	25	0	0
HC	subject38.xlsx	38	21	Specific	Positive	key	Key note speaker at son's graduation	3	3	4	6	99	95.2	23.51	25.77	6	33.33	66.67	16.67	0	0	0	0	0	0	0	0	0	16.67	0	0	0	0	0	0	0	0	0	0	0	0	0	0	0	0	16.67	16.67	0	0
HC	subject38.xlsx	38	23	Specific	Positive	safe	New alarm system just put in	4	5	5	6	92.84	50	99	1	6	0	83.33	33.33	0	0	0	0	0	0	0	0	0	16.67	0	16.67	0	0	16.67	16.67	0	0	0	0	16.67	0	16.67	16.67	0	0	0	0	0	0
HC	subject38.xlsx	38	30	Specific	Positive	laughter	Roomate in college first time I met her	4	5	3	8	71.61	99	99	25.77	8	25	100	37.5	25	25	12.5	0	0	12.5	0	0	0	12.5	0	0	0	0	12.5	0	0	0	12.5	0	0	0	0	0	0	0	37.5	0	12.5	12.5
HC	subject38.xlsx	38	33	Specific	Positive	win	Chief's won last night	4	5	5	4	92.84	50	99	99	4	0	100	0	0	0	0	0	0	0	0	0	0	0	0	0	0	0	25	0	0	0	0	0	25	25	0	0	0	0	0	0	0	0
HC	subject38.xlsx	38	36	Specific	Positive	proud	Son and his graduation from college	5	5	4	6	60.8	99	1	25.77	6	33.33	100	50	16.67	16.67	0	0	0	16.67	0	0	0	16.67	0	0	16.67	0	0	0	0	0	0	0	0	0	0	0	0	0	33.33	16.67	0	0
HC	subject38.xlsx	38	37	Specific	Positive	adventure	Move to AK, told kids it was an adventure	4	4	3	9	92.84	98.62	4.97	99	9	11.11	88.89	44.44	11.11	0	0	0	0	0	0	11.11	11.11	11.11	11.11	0	0	0	33.33	0	0	0	0	0	11.11	11.11	0	0	0	0	22.22	0	0	0
HC	subject38.xlsx	38	39	Specific	Positive	hat	Silly hat with featyhers I bought for my friend in TC	4	4	3	11	98.22	18.16	85.21	99	11	9.09	72.73	45.45	18.18	18.18	18.18	0	0	0	0	0	0	27.27	0	0	0	0	9.09	9.09	0	0	0	0	9.09	9.09	0	0	0	0	9.09	0	9.09	0
HC	subject38.xlsx	38	43	Specific	Positive	paper	Paper I wrote in college for relgion class got best grade	3	3	3	11	98.22	18.16	31.94	99	11	18.18	90.91	27.27	9.09	9.09	9.09	0	0	0	0	0	0	18.18	0	0	0	0	18.18	9.09	9.09	0	0	0	9.09	9.09	0	0	0	0	0	0	0	0
HC	subject38.xlsx	38	44	Specific	Positive	party	Party gave for youngest son before we left MO	5	5	4	9	98.75	99	98.01	99	9	11.11	100	33.33	11.11	11.11	0	11.11	0	0	0	0	0	22.22	0	0	0	0	22.22	33.33	33.33	0	0	11.11	11.11	11.11	0	0	0	0	44.44	11.11	0	0
HC	subject38.xlsx	38	47	Specific	Positive	plant	Moon flower plant in the backyard given by my mom	5	5	5	10	99	50	43.37	25.77	10	10	70	40	10	10	10	0	0	0	0	0	10	20	0	0	0	0	10	0	0	0	0	0	0	0	0	0	0	0	10	10	0	10
HC	subject38.xlsx	38	50	Specific	Positive	window	Picture window in house we used to have and my son sitting there singinig	4	5	3	14	47.35	92.33	52.86	25.77	14	21.43	92.86	50	14.29	14.29	7.14	7.14	0	0	0	0	0	14.29	7.14	7.14	7.14	0	21.43	0	0	0	0	0	0	0	0	0	0	0	14.29	7.14	0	0
HC	subject38.xlsx	38	55	Specific	Positive	peace	Mother in law's funeral	4	4	5	4	99	99	74.76	25.77	4	25	100	25	0	0	0	0	0	0	0	0	0	25	0	0	0	0	0	0	0	0	0	0	0	0	0	0	0	0	25	25	0	25
HC	subject38.xlsx	38	58	Specific	Positive	poster	1960 snoopy poster that I just found again last year	4	4	2	10	8.19	15.86	99	25.77	10	0	70	40	20	10	10	0	0	0	0	10	0	0	0	20	0	0	10	0	0	0	10	0	0	0	0	0	0	0	0	0	0	0
HC	subject39.xlsx	39	2	Specific	Positive	beach	eing on a beach in CA	3	4	2	6	99	50	98.01	25.77	6	0	66.67	50	0	0	0	0	0	0	0	0	16.67	33.33	0	0	0	0	0	0	0	0	0	0	0	0	0	0	0	0	0	0	0	0
HC	subject39.xlsx	39	3	Specific	Positive	museum	Went to Wollrock	1	5	2	3	99	50	98.01	25.77	3	33.33	66.67	33.33	0	0	0	0	0	0	0	0	0	33.33	0	0	0	0	33.33	0	0	0	0	0	0	0	0	0	0	0	0	0	0	0
HC	subject39.xlsx	39	10	Specific	Positive	sick	Real sick and dad took care of me	3	4	2	8	71.61	50	7.84	25.77	8	0	87.5	37.5	12.5	12.5	12.5	0	0	0	0	0	0	12.5	0	0	12.5	0	25	12.5	0	0	0	0	25	12.5	12.5	0	0	0	12.5	12.5	0	0
HC	subject39.xlsx	39	13	Specific	Positive	relaxed	How I felt in the scanner	4	5	5	6	60.8	4.8	99	25.77	6	16.67	100	66.67	16.67	16.67	16.67	0	0	0	0	0	16.67	16.67	0	16.67	16.67	0	16.67	0	0	16.67	0	0	0	0	0	0	0	0	0	0	0	0
HC	subject39.xlsx	39	15	Specific	Positive	success	Becoming a medical assisstant	3	5	3	4	92.84	50	74.76	25.77	4	75	75	50	0	0	0	0	0	0	0	0	25	0	25	0	0	0	25	0	0	0	0	0	0	0	0	0	0	0	0	0	0	0
HC	subject39.xlsx	39	25	Specific	Positive	laughter	Cousin tried to change her grade	1	5	5	6	92.84	99	1	25.77	6	0	100	33.33	16.67	16.67	0	0	0	16.67	0	0	0	16.67	0	0	0	0	16.67	0	0	0	0	0	0	0	0	0	0	0	33.33	16.67	0	16.67
HC	subject39.xlsx	39	31	Specific	Positive	proud	When I found out I was pregnant with son and then daughter	4	5	4	12	6.55	79.76	99	25.77	12	16.67	100	66.67	16.67	16.67	16.67	0	0	0	0	0	0	16.67	8.33	8.33	25	0	16.67	0	0	8.33	0	0	0	0	0	0	0	0	25	25	0	8.33
HC	subject39.xlsx	39	40	Specific	Positive	adventure	Taking an adventure	1	1	2	3	99	50	1	99	3	33.33	100	33.33	0	0	0	0	0	0	0	0	33.33	0	0	0	0	0	33.33	0	0	0	0	0	33.33	33.33	0	0	0	0	0	0	0	0
HC	subject39.xlsx	39	42	Specific	Positive	beauty	Watching the movie beauty and the beast	1	5	3	7	99	50	1	99	7	14.29	85.71	42.86	0	0	0	0	0	0	0	0	28.57	0	0	0	14.29	0	14.29	0	0	0	0	0	14.29	14.29	0	0	0	0	0	0	0	0
HC	subject39.xlsx	39	43	Specific	Positive	paper	Getting a paper cut	1	2	5	4	99	50	1	1	4	25	100	25	0	0	0	0	0	0	0	0	25	0	0	0	0	0	25	0	0	0	0	0	25	0	25	0	0	0	0	0	0	0
HC	subject39.xlsx	39	46	Specific	Positive	party	Halloween part, specific one	2	5	3	4	92.84	50	1	25.77	4	50	75	0	0	0	0	0	0	0	0	0	0	0	0	0	0	0	0	25	0	0	25	25	0	0	0	0	0	0	0	0	0	0
HC	subject41.xlsx	41	1	Specific	Positive	city	City Louisville skyline, driving from house to school	3	4	3	8	99	50	99	25.77	8	37.5	87.5	25	0	0	0	0	0	0	0	0	0	25	0	0	0	0	0	0	0	0	0	0	0	0	0	0	0	0	0	0	0	0
HC	subject41.xlsx	41	6	Specific	Positive	museum	Watching wizards of waverly place episode	2	2	4	6	99	50	23.51	25.77	6	66.67	50	16.67	0	0	0	0	0	0	0	0	0	16.67	0	0	0	0	16.67	0	0	0	0	0	0	0	0	0	0	0	0	0	0	0
HC	subject41.xlsx	41	7	Specific	Positive	puppy	Dog, picturing her	2	3	4	3	17.96	99	1	25.77	3	33.33	33.33	33.33	33.33	33.33	0	0	0	33.33	0	0	0	0	0	0	0	0	0	0	0	0	0	0	0	0	0	0	0	0	33.33	0	0	33.33
HC	subject41.xlsx	41	11	Specific	Positive	sick	One time I was sick and throwing up as a kid	2	2	1	11	79.25	50	85.21	1	11	9.09	90.91	54.55	9.09	9.09	9.09	0	0	0	0	0	9.09	18.18	9.09	0	18.18	0	9.09	18.18	9.09	0	9.09	0	9.09	0	9.09	0	0	0	9.09	0	0	0
HC	subject41.xlsx	41	13	Specific	Positive	success	My sister graduating from college	3	4	2	5	92.84	50	43.37	25.77	5	40	100	40	20	20	20	0	0	0	0	0	0	20	0	0	0	0	0	0	0	0	0	0	0	0	0	0	0	0	20	20	0	20
HC	subject41.xlsx	41	15	Specific	Positive	relaxed	Getting into my bed at night with lights out and lamp on	3	3	5	12	99	20.24	99	25.77	12	8.33	91.67	58.33	8.33	8.33	8.33	0	0	0	0	0	0	41.67	0	0	8.33	0	8.33	0	0	0	0	0	0	0	0	0	0	0	0	0	0	0
HC	subject41.xlsx	41	17	Specific	Positive	rain	Kentucky derby and fell in puddle	3	3	3	6	92.84	50	98.01	25.77	6	16.67	50	33.33	0	0	0	0	0	0	0	0	0	16.67	0	0	16.67	0	16.67	0	0	0	0	0	0	0	0	0	0	0	0	0	0	0
HC	subject41.xlsx	41	21	Specific	Positive	kiss	Makeout session this sumemr	4	4	5	4	37.39	50	1	25.77	4	50	75	25	25	0	0	0	0	0	0	25	0	0	0	0	0	0	0	0	0	0	0	0	0	0	0	0	0	0	0	0	0	0
HC	subject41.xlsx	41	23	Specific	Positive	safe	In someone's arms feeling safe	4	4	4	5	92.84	97.69	99	99	5	40	100	40	20	0	0	0	0	0	0	20	0	20	0	0	0	0	20	20	0	0	0	0	20	20	0	0	0	0	20	0	0	0
HC	subject41.xlsx	41	26	Specific	Positive	laughter	Laughing so hard I was cyring with friend	4	4	5	8	11.24	50	7.84	99	8	12.5	87.5	50	12.5	12.5	12.5	0	0	0	0	0	0	12.5	12.5	12.5	12.5	0	12.5	12.5	0	0	0	0	12.5	12.5	0	0	0	0	12.5	0	12.5	0
HC	subject41.xlsx	41	29	Specific	Positive	home	My home in KY, last time I was there	3	3	4	9	17.96	1.38	99	25.77	9	0	88.89	55.56	22.22	22.22	22.22	0	0	0	0	0	0	11.11	11.11	11.11	0	0	11.11	0	0	0	0	0	0	0	0	0	0	0	0	0	0	0
HC	subject41.xlsx	41	33	Specific	Positive	proud	Someone I was proud of	2	2	4	5	8.19	50	43.37	99	5	20	100	80	40	20	20	0	0	0	0	20	0	20	20	0	0	0	20	0	0	0	0	0	20	20	0	0	0	0	20	0	0	0
HC	subject41.xlsx	41	34	Specific	Positive	journal	Write in a jounral, klast night	3	3	5	6	99	50	98.01	25.77	6	16.67	66.67	33.33	0	0	0	0	0	0	0	0	16.67	16.67	0	0	0	0	16.67	0	0	0	0	0	0	0	0	0	0	0	0	0	0	0
HC	subject41.xlsx	41	36	Specific	Positive	win	Lacross game	3	3	2	2	92.84	99	1	25.77	2	50	50	0	0	0	0	0	0	0	0	0	0	0	0	0	0	0	0	0	0	0	0	0	0	0	0	0	0	0	50	0	0	0
HC	subject41.xlsx	41	37	Specific	Positive	office	The office, scenes from episode	3	3	5	5	99	50	1	25.77	5	20	60	40	0	0	0	0	0	0	0	0	20	20	0	0	0	0	0	0	0	0	0	0	0	0	0	0	0	0	0	0	0	0
HC	subject41.xlsx	41	38	Specific	Positive	broken	Someone broke a bone in the hospital	2	2	5	7	99	92.33	13.15	1	7	28.57	100	57.14	14.29	0	0	0	0	0	0	14.29	28.57	14.29	0	0	0	0	14.29	0	0	0	0	0	14.29	0	14.29	0	0	14.29	14.29	0	0	0
HC	subject41.xlsx	41	39	Specific	Positive	disgusted	Guy's wound from hospital	4	4	5	4	99	99	1	25.77	4	25	100	25	0	0	0	0	0	0	0	0	0	25	0	0	0	0	0	0	0	0	0	0	0	0	0	0	0	0	25	0	25	0
HC	subject41.xlsx	41	42	Specific	Positive	adventure	Time family went on a hike with brother	3	3	4	8	99	99	99	25.77	8	12.5	100	37.5	0	0	0	0	0	0	0	0	12.5	25	0	0	0	0	12.5	0	0	0	0	0	0	0	0	0	0	0	25	25	0	0
HC	subject41.xlsx	41	56	Specific	Positive	poster	Poster with Jonny Depp on it	4	4	4	6	99	50	23.51	25.77	6	0	50	50	16.67	0	0	0	0	0	0	16.67	0	33.33	0	0	0	0	0	0	0	0	0	0	0	0	0	0	0	0	0	0	0	0
HC	subject41.xlsx	41	60	Specific	Positive	tool	Different tools in dad's garage	3	3	4	5	99	50	99	25.77	5	20	80	20	0	0	0	0	0	0	0	0	0	20	0	0	0	0	0	20	20	0	0	0	0	0	0	0	0	0	20	20	0	0
HC	subject44.xlsx	44	2	Specific	Positive	beach	On a beach in Oregon, was pretty	3	3	3	7	99	50	89.63	99	7	0	85.71	57.14	0	0	0	0	0	0	0	0	14.29	28.57	14.29	0	0	0	14.29	0	0	0	0	0	14.29	14.29	0	0	0	0	0	0	0	0
HC	subject44.xlsx	44	3	Specific	Positive	respect	Tornado experience, how my dad behaved during it	3	4	2	8	11.24	50	74.76	25.77	8	37.5	75	50	25	12.5	12.5	0	0	0	0	12.5	0	12.5	0	12.5	12.5	0	0	0	0	12.5	0	0	0	0	0	0	0	0	12.5	12.5	0	0
HC	subject44.xlsx	44	4	Specific	Positive	museum	Specific family trip to a museum	3	3	3	6	99	95.2	23.51	25.77	6	16.67	100	33.33	0	0	0	0	0	0	0	0	16.67	16.67	0	0	0	0	0	16.67	0	0	0	0	0	0	0	0	0	0	16.67	16.67	0	0
HC	subject44.xlsx	44	6	Specific	Positive	city	Trip to NYC	2	3	4	3	99	50	98.01	25.77	3	0	66.67	33.33	0	0	0	0	0	0	0	0	0	33.33	0	0	0	0	0	0	0	0	0	0	0	0	0	0	0	0	0	0	0	0
HC	subject44.xlsx	44	10	Specific	Positive	puppy	Just saw a puppy last weekend	3	5	5	6	92.84	50	98.01	25.77	6	16.67	83.33	33.33	0	0	0	0	0	0	0	0	16.67	0	0	16.67	0	0	16.67	0	0	0	0	0	0	0	0	0	0	0	0	0	0	0
HC	subject44.xlsx	44	12	Specific	Positive	friend	First friend I saw after the death of my mom	4	4	3	10	98.46	50	99	25.77	10	0	100	50	20	20	20	0	0	0	0	0	10	20	0	0	0	0	10	10	10	0	10	0	0	0	0	0	0	0	20	10	10	10
HC	subject44.xlsx	44	15	Specific	Positive	success	Got a GPS, yoda makes you feel good at destination	3	5	5	10	98.46	97.69	43.37	99	10	10	80	30	10	10	0	0	10	0	0	0	10	10	0	0	0	0	30	0	0	0	0	0	10	10	0	0	0	0	10	0	0	0
HC	subject44.xlsx	44	18	Specific	Positive	relaxed	Vacation memory in CO	2	5	5	4	99	50	99	25.77	4	25	75	25	0	0	0	0	0	0	0	0	0	25	0	0	0	0	0	0	0	0	0	0	0	0	0	0	0	0	0	0	0	0
HC	subject44.xlsx	44	19	Specific	Positive	teacher	Friend is a teacher, first time meeting him	3	3	2	8	71.61	99	7.84	25.77	8	25	100	37.5	12.5	12.5	0	0	0	12.5	0	0	12.5	0	12.5	0	0	0	12.5	0	0	0	12.5	0	0	0	0	0	0	0	37.5	0	12.5	0
HC	subject44.xlsx	44	20	Specific	Positive	safe	Spent tornado in a closet and felt safe	2	3	2	8	99	50	74.76	99	8	12.5	87.5	37.5	0	0	0	0	0	0	0	0	12.5	12.5	0	0	12.5	0	25	12.5	0	0	0	0	12.5	12.5	0	0	0	0	0	0	0	0
HC	subject44.xlsx	44	24	Specific	Positive	kiss	Specific kiss that was memorable	3	4	4	5	8.19	50	43.37	99	5	40	100	40	20	0	0	0	0	0	0	20	0	0	20	0	0	0	20	20	0	0	0	0	20	20	0	0	0	0	0	0	0	0
HC	subject44.xlsx	44	26	Specific	Positive	laughter	Just saw a show last weekend with funny moments	2	5	5	9	98.75	50	98.01	99	9	22.22	100	33.33	0	0	0	0	0	0	0	0	11.11	11.11	0	11.11	0	0	11.11	11.11	0	0	0	0	11.11	11.11	0	0	0	0	0	0	0	0
HC	subject44.xlsx	44	28	Specific	Positive	hotel	Hotel in NYC we stayed in, seeing it	2	3	4	8	92.84	99	99	25.77	8	0	87.5	50	25	12.5	0	12.5	0	0	0	12.5	0	25	0	0	0	0	25	0	0	0	0	0	0	0	0	0	0	0	12.5	0	0	0
HC	subject44.xlsx	44	29	Specific	Positive	highway	Trip to CO, driving	2	4	5	4	99	50	99	25.77	4	25	75	25	0	0	0	0	0	0	0	0	0	25	0	0	0	0	0	0	0	0	0	0	0	0	0	0	0	0	0	0	0	0
HC	subject44.xlsx	44	33	Specific	Positive	proud	Nephew did a thing on what he was doing for Thanksgiving	4	4	4	11	31.44	96.52	1	25.77	11	9.09	90.91	81.82	27.27	9.09	0	0	0	9.09	0	18.18	9.09	18.18	27.27	0	0	0	27.27	0	0	9.09	0	0	0	0	0	0	0	0	18.18	9.09	0	0
HC	subject44.xlsx	44	35	Specific	Positive	win	Coman races I crossed the finish line	3	5	5	7	92.84	50	89.63	25.77	7	14.29	57.14	28.57	14.29	14.29	14.29	0	0	0	0	0	14.29	0	0	0	0	0	14.29	0	0	0	0	0	0	0	0	0	0	0	14.29	0	14.29	0
HC	subject44.xlsx	44	39	Specific	Positive	adventure	Trip to CO, alpine slide	2	5	5	5	99	50	99	25.77	5	0	60	20	0	0	0	0	0	0	0	0	0	20	0	0	0	0	20	0	0	0	0	0	0	0	0	0	0	0	0	0	0	0
HC	subject44.xlsx	44	42	Specific	Positive	beauty	Beauty and the beast, watching it	2	3	3	6	60.8	50	1	99	6	16.67	83.33	50	16.67	0	0	0	0	0	0	16.67	16.67	0	0	0	16.67	0	16.67	0	0	0	0	0	16.67	16.67	0	0	0	0	0	0	0	0
HC	subject44.xlsx	44	43	Specific	Positive	party	Just had a party	2	5	5	4	37.39	99	1	99	4	0	100	75	0	0	0	0	0	0	0	0	25	0	25	25	0	0	25	0	0	0	0	0	25	25	0	0	0	0	25	0	0	0
HC	subject44.xlsx	44	46	Specific	Positive	treat	Talking about what nephew going to be for Halloween	2	5	5	9	92.84	98.62	4.97	25.77	9	22.22	88.89	55.56	11.11	0	0	0	0	0	0	11.11	0	33.33	11.11	11.11	0	0	33.33	0	0	11.11	0	0	0	0	0	0	0	0	22.22	11.11	0	0
HC	subject44.xlsx	44	47	Specific	Positive	plant	Planting some flowers last spring	1	4	5	5	92.84	50	99	25.77	5	40	60	0	0	0	0	0	0	0	0	0	0	0	0	0	0	0	0	0	0	0	0	20	0	0	0	0	0	0	0	0	0	0
HC	subject44.xlsx	44	50	Specific	Positive	window	Had a window replaced, big ordeal	1	3	3	6	92.84	50	98.01	25.77	6	16.67	83.33	33.33	0	0	0	0	0	0	0	0	16.67	0	16.67	0	0	0	16.67	16.67	0	0	0	0	0	0	0	0	0	0	0	0	0	0
HC	subject44.xlsx	44	51	Specific	Positive	reserved	Just reserved tickets	1	5	5	3	17.96	50	1	25.77	3	66.67	66.67	33.33	0	0	0	0	0	0	0	0	0	0	0	33.33	0	0	0	0	0	0	0	0	0	0	0	0	0	0	0	0	0	0
HC	subject44.xlsx	44	54	Specific	Positive	justice	Sunday school a judge came	2	4	4	5	99	50	99	25.77	5	0	100	20	0	0	0	0	0	0	0	0	20	0	0	0	0	0	20	0	0	0	0	0	0	0	0	0	0	0	0	0	0	0
HC	subject44.xlsx	44	59	Specific	Positive	lucky	Friend got lucky at the casino	2	3	4	6	99	95.2	23.51	99	6	0	100	33.33	0	0	0	0	0	0	0	0	16.67	16.67	0	0	0	0	16.67	16.67	0	0	0	0	16.67	16.67	0	0	0	0	16.67	0	16.67	0
HC	subject45.xlsx	45	2	Specific	Positive	beach	Went with friend to Mousouri	1	3	5	5	99	97.69	43.37	25.77	5	20	80	40	0	0	0	0	0	0	0	0	0	40	0	0	0	0	20	0	0	0	0	0	0	0	0	0	0	0	20	0	20	0
HC	subject45.xlsx	45	7	Specific	Positive	book	Got a book for my birthdaty	3	4	4	6	99	4.8	98.01	25.77	6	16.67	100	50	16.67	16.67	16.67	0	0	0	0	0	16.67	16.67	0	0	0	0	16.67	0	0	0	0	0	0	0	0	0	0	0	0	0	0	0
HC	subject45.xlsx	45	10	Specific	Positive	friend	Best friend, when we first met	3	4	4	6	1.8	99	98.01	99	6	0	100	33.33	16.67	16.67	0	16.67	0	0	0	0	0	0	0	16.67	16.67	0	16.67	16.67	16.67	16.67	16.67	0	16.67	16.67	0	0	0	0	50	0	16.67	0
HC	subject45.xlsx	45	18	Specific	Positive	phase	Playing Phase 10	3	4	2	3	92.84	50	1	99	3	33.33	33.33	0	0	0	0	0	0	0	0	0	0	0	0	0	0	0	33.33	0	0	0	33.33	0	33.33	33.33	0	0	0	0	0	0	0	0
HC	subject45.xlsx	45	19	Specific	Positive	key	When I first entered my dorm	3	5	5	6	1	1	99	25.77	6	16.67	100	50	33.33	33.33	33.33	0	0	0	0	0	0	0	0	16.67	16.67	0	16.67	0	0	16.67	16.67	0	0	0	0	0	0	0	0	0	0	0
HC	subject45.xlsx	45	25	Specific	Positive	laughter	Mom's laugh, one particular time	3	5	5	5	92.84	97.69	43.37	99	5	20	100	0	0	0	0	0	0	0	0	0	0	0	0	0	0	0	0	20	20	0	20	0	20	20	0	0	0	0	20	20	0	20
HC	subject45.xlsx	45	27	Specific	Positive	hotel	went to TN last summer	3	5	4	5	99	50	99	25.77	5	0	80	20	0	0	0	0	0	0	0	0	0	20	0	0	0	0	20	0	0	0	0	0	0	0	0	0	0	0	0	0	0	0
HC	subject45.xlsx	45	28	Specific	Positive	highway	Firs t time I saw the movie cars	2	4	2	8	92.84	10.58	74.76	25.77	8	0	62.5	25	12.5	12.5	12.5	0	0	0	0	0	12.5	0	0	0	0	0	12.5	0	0	0	0	0	0	0	0	0	0	0	0	0	0	0
HC	subject45.xlsx	45	29	Specific	Positive	stupid	Movie I watched, Eregon	1	4	4	4	37.39	1	74.76	25.77	4	25	75	25	25	25	25	0	0	0	0	0	0	0	0	0	0	0	25	0	0	0	0	0	0	0	0	0	0	0	0	0	0	0
HC	subject45.xlsx	45	30	Specific	Positive	home	when we first moved into our house	3	3	2	7	5.53	99	99	25.77	7	0	100	57.14	28.57	28.57	0	28.57	0	0	0	0	0	14.29	0	14.29	14.29	0	14.29	0	0	14.29	14.29	0	0	0	0	0	0	0	28.57	0	0	0
HC	subject45.xlsx	45	32	Specific	Positive	proud	dad told me proud of an A on test	3	5	5	9	99	86.68	58.07	99	9	0	100	55.56	11.11	11.11	11.11	0	0	0	0	0	22.22	22.22	0	0	0	0	11.11	0	0	0	0	0	11.11	11.11	0	0	0	0	22.22	11.11	0	0
HC	subject45.xlsx	45	35	Specific	Positive	win	Won a soccer game last year	3	4	5	6	99	95.2	98.01	99	6	0	100	16.67	0	0	0	0	0	0	0	0	16.67	0	0	0	0	0	16.67	0	0	0	0	0	16.67	16.67	0	0	0	0	16.67	0	0	0
HC	subject45.xlsx	45	38	Specific	Positive	disgusted	Movie I watched, terrible	1	4	1	4	37.39	1	74.76	1	4	50	100	25	25	25	25	0	0	0	0	0	0	0	0	0	0	0	25	25	0	0	0	0	25	0	25	0	0	0	0	0	0	0
HC	subject45.xlsx	45	39	Specific	Positive	adventure	Going to Wallmart to find a movie	3	4	5	7	99	50	89.63	25.77	7	14.29	85.71	42.86	0	0	0	0	0	0	0	0	14.29	28.57	0	0	0	0	28.57	0	0	0	0	0	0	0	0	0	0	0	0	0	0	0
HC	subject45.xlsx	45	46	Specific	Positive	party	Party went to last weekend	3	5	5	5	99	97.69	99	99	5	20	100	20	0	0	0	0	0	0	0	0	0	20	0	0	0	0	20	0	0	0	0	0	20	20	0	0	0	0	20	0	0	0
HC	subject45.xlsx	45	56	Specific	Positive	tool	Dad showed me how he makes some tools he does	2	3	4	10	1	97.69	1	25.77	10	0	90	50	30	30	10	0	0	20	0	0	0	0	10	10	10	0	30	0	0	10	0	10	0	0	0	0	0	0	30	10	0	0
HC	subject45.xlsx	45	60	Specific	Positive	poster	Concert I went to and got the band's poster	3	4	2	9	92.84	13.32	58.07	25.77	9	11.11	77.78	44.44	11.11	11.11	11.11	0	0	0	0	0	11.11	11.11	0	0	11.11	0	22.22	0	0	0	0	0	0	0	0	0	0	0	0	0	0	0
HC	subject46.xlsx	46	3	Specific	Positive	beach	Being on the beach this summer with nephew	4	5	5	8	99	89.42	74.76	25.77	8	0	100	62.5	12.5	0	0	0	0	0	0	12.5	12.5	25	12.5	0	0	0	12.5	0	0	0	0	0	0	0	0	0	0	0	12.5	12.5	0	0
HC	subject46.xlsx	46	5	Specific	Positive	city	Went to Boston, one day walking around city	3	4	4	8	99	50	99	25.77	8	12.5	87.5	25	0	0	0	0	0	0	0	0	0	25	0	12.5	0	0	25	0	0	0	12.5	0	0	0	0	0	0	0	0	0	0	0
HC	subject46.xlsx	46	6	Specific	Positive	respect	First time I watched Blues brothers with dad	2	3	2	8	92.84	89.42	99	25.77	8	25	87.5	25	12.5	12.5	12.5	0	0	0	0	0	0	12.5	0	0	0	0	12.5	0	0	0	12.5	0	0	0	0	0	0	0	25	25	0	0
HC	subject46.xlsx	46	10	Specific	Positive	friend	couple weeks ago friend had a rough day I visited him	4	5	5	11	56.58	96.52	99	25.77	11	9.09	100	36.36	18.18	18.18	9.09	0	0	9.09	0	0	9.09	0	9.09	0	0	0	18.18	9.09	0	0	0	9.09	0	0	0	0	0	0	27.27	0	9.09	0
HC	subject46.xlsx	46	11	Specific	Positive	custom	Past weekend presented a paper in OKC on India	2	5	5	9	99	50	99	25.77	9	22.22	66.67	33.33	0	0	0	0	0	0	0	0	11.11	22.22	0	0	0	0	0	0	0	0	0	0	0	0	0	0	0	0	0	0	0	0
HC	subject46.xlsx	46	12	Specific	Positive	puppy	Getting my dog Bo	4	4	2	4	37.39	1	74.76	25.77	4	25	50	25	25	25	25	0	0	0	0	0	0	0	0	0	0	0	25	0	0	0	0	0	0	0	0	0	0	0	0	0	0	0
HC	subject46.xlsx	46	13	Specific	Positive	success	Last paper I turned in got 50/50	3	4	5	8	92.84	10.58	99	25.77	8	0	75	25	12.5	12.5	12.5	0	0	0	0	0	0	12.5	0	0	0	0	25	0	0	0	25	0	0	0	0	0	0	0	0	0	0	0
HC	subject46.xlsx	46	19	Specific	Positive	safe	Being in the basement and being shown how to open safe	4	3	2	11	56.58	50	31.94	99	11	9.09	81.82	63.64	0	0	0	0	0	0	0	0	9.09	18.18	18.18	9.09	18.18	0	27.27	9.09	0	9.09	0	0	9.09	9.09	0	0	0	0	0	0	0	0
HC	subject46.xlsx	46	22	Specific	Positive	key	Sister gave me a key to their house	3	2	4	8	92.84	99	7.84	25.77	8	0	87.5	50	25	25	12.5	0	0	0	12.5	0	12.5	12.5	0	0	0	0	12.5	0	0	0	0	0	0	0	0	0	0	0	37.5	12.5	0	12.5
HC	subject46.xlsx	46	24	Specific	Positive	teacher	3rd grade teacher put up spiders on the bored	2	3	1	9	99	50	98.01	1	9	22.22	77.78	33.33	0	0	0	0	0	0	0	0	11.11	22.22	0	0	0	0	11.11	0	0	0	0	0	11.11	0	11.11	0	0	0	0	0	0	0
HC	subject46.xlsx	46	25	Specific	Positive	laughter	In car with friends and laughed at a truck	5	5	5	9	99	86.68	98.01	99	9	22.22	88.89	55.56	0	0	0	0	0	0	0	0	11.11	33.33	0	0	11.11	0	0	0	0	0	0	0	11.11	11.11	0	0	0	0	11.11	0	11.11	0
HC	subject46.xlsx	46	26	Specific	Positive	highway	Spring break driving to Boston	2	4	4	5	99	50	99	25.77	5	20	80	20	0	0	0	0	0	0	0	0	0	20	0	0	0	0	0	0	0	0	0	0	0	0	0	0	0	0	0	0	0	0
HC	subject46.xlsx	46	30	Specific	Positive	hotel	Past weekend went to OKC and had hotel party Friday	2	5	5	10	77.33	84.14	99	99	10	10	90	30	0	0	0	0	0	0	0	0	0	10	10	0	10	0	20	0	0	0	0	0	10	10	0	0	0	0	10	0	0	0
HC	subject46.xlsx	46	31	Specific	Positive	journal	Started trying to keep a journal, writing about a girl	3	2	2	10	99	84.14	3.37	25.77	10	30	90	40	0	0	0	0	0	0	0	0	20	20	0	10	0	0	40	0	0	0	0	0	0	0	0	0	0	0	10	0	0	10
HC	subject46.xlsx	46	32	Specific	Positive	win	3 weeks ago gave a gift card to a winner	3	4	5	10	99	84.14	43.37	99	10	0	70	30	0	0	0	0	0	0	0	0	20	10	0	0	0	0	10	0	0	0	10	0	10	10	0	0	0	0	10	0	0	0
HC	subject46.xlsx	46	33	Specific	Positive	irritate	Friends got poison ivy and he was scratching	3	4	5	8	11.24	99	1	1	8	25	87.5	37.5	12.5	12.5	0	0	0	12.5	0	0	0	0	12.5	0	12.5	0	25	0	0	0	0	0	12.5	0	12.5	0	12.5	0	25	0	12.5	0
HC	subject46.xlsx	46	37	Specific	Positive	beauty	Poem I wrote for a girlfriend	2	3	3	6	99	50	23.51	25.77	6	16.67	83.33	50	16.67	16.67	16.67	0	0	0	0	0	16.67	16.67	0	0	0	0	16.67	0	0	0	0	0	0	0	0	0	0	0	16.67	0	16.67	0
HC	subject46.xlsx	46	41	Specific	Positive	hat	Reading nephew go dog go and there's a hat in there	5	4	3	11	56.58	81.84	85.21	25.77	11	9.09	81.82	45.45	0	0	0	0	0	0	0	0	9.09	9.09	9.09	18.18	9.09	0	36.36	0	0	0	0	0	0	0	0	0	0	0	9.09	9.09	0	0
HC	subject46.xlsx	46	42	Specific	Positive	office	Watching the office, episode when Jim proposed	2	5	4	7	67.14	50	13.15	25.77	7	42.86	57.14	28.57	0	0	0	0	0	0	0	0	14.29	0	0	14.29	14.29	0	14.29	0	0	14.29	0	0	0	0	0	0	0	0	0	0	0	0
HC	subject46.xlsx	46	43	Specific	Positive	party	sophomore year halloween party	3	4	3	4	92.84	99	74.76	99	4	50	75	0	0	0	0	0	0	0	0	0	0	0	0	0	0	0	0	0	0	0	0	0	25	25	0	0	0	0	25	0	0	0
HC	subject46.xlsx	46	44	Specific	Positive	treat	Sunday someone brought us cookies	1	4	5	5	8.19	99	99	25.77	5	60	100	40	40	20	0	20	0	0	0	20	0	0	0	0	0	0	20	0	0	0	0	0	0	0	0	0	0	0	40	0	0	0
HC	subject46.xlsx	46	45	Specific	Positive	plant	High school pulled out ivy from garden for grandma	4	4	2	9	99	86.68	98.01	25.77	9	11.11	88.89	33.33	0	0	0	0	0	0	0	0	0	33.33	0	0	0	0	11.11	11.11	0	0	0	0	0	0	0	0	0	0	11.11	11.11	0	11.11
HC	subject46.xlsx	46	48	Specific	Positive	paper	Watching the office, episode with the dance party	3	4	4	8	99	99	7.84	99	8	25	87.5	37.5	0	0	0	0	0	0	0	0	25	12.5	0	0	0	0	12.5	0	0	0	0	0	12.5	12.5	0	0	0	0	25	0	0	0
HC	subject46.xlsx	46	49	Specific	Positive	confident	Yesterday I felt confident and asked out a girl	4	5	5	9	92.84	86.68	99	99	9	22.22	100	44.44	11.11	11.11	11.11	0	0	0	0	0	11.11	11.11	0	0	11.11	0	22.22	0	0	0	0	0	11.11	11.11	0	0	0	0	22.22	0	0	11.11
HC	subject46.xlsx	46	50	Specific	Positive	window	High school heard a song about a window	3	5	2	8	99	89.42	7.84	25.77	8	0	100	37.5	0	0	0	0	0	0	0	0	25	12.5	0	12.5	0	0	12.5	12.5	0	0	0	0	0	0	0	0	0	0	12.5	0	0	0
HC	subject46.xlsx	46	51	Specific	Positive	lost	Last episode of lost	5	5	4	4	99	50	74.76	1	4	25	75	25	0	0	0	0	0	0	0	0	0	25	0	0	0	0	25	0	0	0	0	0	25	0	25	0	0	25	0	0	0	0
HC	subject46.xlsx	46	53	Specific	Positive	danger	Going camping near home and jumping on rocks	3	4	2	8	99	50	99	25.77	8	25	100	37.5	0	0	0	0	0	0	0	0	0	25	0	0	12.5	0	25	0	0	0	0	0	0	0	0	0	0	0	0	0	0	0
HC	subject46.xlsx	46	54	Specific	Positive	justice	First time I watched Dark Night	2	3	3	6	60.8	4.8	99	25.77	6	16.67	100	16.67	16.67	16.67	16.67	0	0	0	0	0	0	0	0	0	0	0	16.67	0	0	0	16.67	0	0	0	0	0	0	0	0	0	0	0
HC	subject46.xlsx	46	56	Specific	Positive	poster	worked at a theatre and brought brother to work	2	4	2	9	99	86.68	58.07	25.77	9	33.33	100	44.44	0	0	0	0	0	0	0	0	11.11	22.22	0	0	11.11	0	22.22	0	0	0	0	0	0	0	0	0	0	0	11.11	11.11	0	0
HC	subject46.xlsx	46	57	Specific	Positive	tool	summer got a tool for brother in law's birthday	1	4	5	9	99	86.68	98.01	25.77	9	22.22	88.89	33.33	0	0	0	0	0	0	0	0	11.11	22.22	0	0	0	0	11.11	0	0	0	0	0	0	0	0	0	0	0	11.11	11.11	0	0
HC	subject47.xlsx	47	3	Specific	Positive	beach	Going to FL with roomate on spring break, visited beach	4	5	4	10	99	97.69	99	25.77	10	20	90	30	0	0	0	0	0	0	0	0	0	30	0	0	0	0	20	0	0	0	0	0	0	0	0	0	0	0	20	0	10	0
HC	subject47.xlsx	47	4	Specific	Positive	museum	Museum in St Louis, city museum, can climb structures	4	5	5	9	92.84	50	98.01	25.77	9	11.11	66.67	22.22	0	0	0	0	0	0	0	0	0	11.11	11.11	0	0	0	0	0	0	0	0	0	0	0	0	0	0	0	0	0	0	0
HC	subject47.xlsx	47	6	Specific	Positive	city	Dallas, when I worked downtown and we walked to a reatuarunt at lunch	3	4	5	13	64.27	77.92	99	25.77	13	15.38	84.62	53.85	15.38	15.38	7.69	7.69	0	0	0	0	7.69	15.38	0	7.69	15.38	0	15.38	0	0	7.69	0	0	0	0	0	0	0	0	7.69	0	0	0
HC	subject47.xlsx	47	7	Specific	Positive	friend	Friend we went to café a couple weeks ago and had a bagle	3	5	5	13	92.84	98.93	63.54	25.77	13	0	84.62	46.15	7.69	7.69	0	7.69	0	0	0	0	15.38	7.69	7.69	0	7.69	0	15.38	0	0	0	0	7.69	0	0	0	0	0	0	15.38	0	7.69	0
HC	subject47.xlsx	47	14	Specific	Positive	relaxed	Getting in bed last night	3	3	5	5	99	50	99	25.77	5	20	100	20	0	0	0	0	0	0	0	0	0	20	0	0	0	0	20	0	0	0	0	0	0	0	0	0	0	0	0	0	0	0
HC	subject47.xlsx	47	19	Specific	Positive	kiss	Time I made out with someone in a car	5	5	5	9	99	50	99	25.77	9	11.11	100	66.67	22.22	11.11	11.11	0	0	0	0	11.11	11.11	33.33	0	0	0	0	11.11	0	0	0	0	0	0	0	0	0	0	0	11.11	0	0	0
HC	subject47.xlsx	47	26	Specific	Positive	hotel	Family at a hotel and we stayed up all night playing games	4	5	3	12	98.02	99	98.01	99	12	8.33	100	41.67	8.33	8.33	0	8.33	0	0	0	0	8.33	16.67	0	0	8.33	0	16.67	0	0	0	0	8.33	8.33	8.33	0	0	0	0	25	8.33	0	0
HC	subject47.xlsx	47	28	Specific	Positive	laughter	Last night went and studied at a coffee shop with some people	5	5	5	12	99	79.76	98.01	25.77	12	8.33	100	33.33	0	0	0	0	0	0	0	0	8.33	16.67	0	0	8.33	0	16.67	0	0	0	0	8.33	0	0	0	0	0	0	8.33	0	0	0
HC	subject47.xlsx	47	30	Specific	Positive	home	This past weekend when I went home and sitting on the couch	3	4	5	12	37.39	20.24	99	25.77	12	16.67	100	50	16.67	8.33	8.33	0	0	0	0	8.33	8.33	8.33	0	8.33	16.67	0	16.67	0	0	8.33	0	0	0	0	0	0	0	0	0	0	0	0
HC	subject47.xlsx	47	33	Specific	Positive	journal	Time when I let my bf read my journal	3	5	5	9	1	1.38	99	25.77	9	11.11	88.89	55.56	33.33	33.33	33.33	0	0	0	0	0	0	0	11.11	11.11	11.11	0	22.22	0	0	11.11	0	0	0	0	0	0	0	0	11.11	0	11.11	0
HC	subject47.xlsx	47	37	Specific	Positive	office	Watching the office with my family this weekend	2	5	5	8	92.84	50	74.76	25.77	8	25	100	50	25	12.5	12.5	0	0	0	0	12.5	12.5	12.5	0	0	0	0	12.5	0	0	0	0	0	0	0	0	0	0	0	12.5	12.5	0	0
HC	subject47.xlsx	47	40	Specific	Positive	adventure	Going running with my BF, running in the forrest	3	4	5	9	99	50	99	25.77	9	33.33	88.89	44.44	11.11	11.11	11.11	0	0	0	0	0	11.11	22.22	0	0	0	0	33.33	0	0	0	0	0	0	0	0	0	0	0	11.11	0	11.11	0
HC	subject47.xlsx	47	46	Specific	Positive	party	After party at school lots of fun	3	5	4	7	99	92.33	89.63	99	7	0	100	42.86	0	0	0	0	0	0	0	0	0	42.86	0	0	0	0	0	28.57	14.29	0	0	14.29	28.57	28.57	0	0	0	0	14.29	0	0	0
HC	subject47.xlsx	47	53	Specific	Positive	confident	Meeting I had with one of my employees and I had to discapline him	3	5	5	14	28.22	23.75	13.15	25.77	14	21.43	92.86	71.43	28.57	28.57	21.43	0	0	7.14	0	0	0	21.43	14.29	0	7.14	0	14.29	0	0	0	7.14	0	0	0	0	0	0	0	14.29	0	0	0
HC	subject47.xlsx	47	55	Specific	Positive	lucky	Time I put my business card in Chipoltlet and won 36 burritos	3	4	4	12	60.8	4.8	99	99	12	25	66.67	33.33	16.67	16.67	16.67	0	0	0	0	0	0	8.33	0	0	8.33	0	16.67	0	0	0	8.33	0	8.33	8.33	0	0	0	0	0	0	0	0
HC	subject49.xlsx	49	1	Specific	Positive	beach	Went to beach with friends at 18 and walked up and down it	3	4	3	13	99	77.92	99	25.77	13	7.69	92.31	61.54	7.69	0	0	0	0	0	0	7.69	0	38.46	0	0	15.38	0	15.38	0	0	0	7.69	0	0	0	0	0	0	0	7.69	0	7.69	0
HC	subject49.xlsx	49	4	Specific	Positive	city	Vacatiion in Phili went to see Independence hall	3	4	4	8	99	50	99	25.77	8	25	75	25	0	0	0	0	0	0	0	0	0	25	0	0	0	0	25	0	0	0	0	0	0	0	0	0	0	0	0	0	0	0
HC	subject49.xlsx	49	12	Specific	Positive	custom	Made some custom cabinets for kitchen	2	4	4	6	99	50	1	25.77	6	33.33	66.67	16.67	0	0	0	0	0	0	0	0	0	16.67	0	0	0	0	16.67	0	0	0	0	16.67	0	0	0	0	0	0	0	0	0	0
HC	subject49.xlsx	49	14	Specific	Positive	phase	Paying phase 10 with brother	4	4	3	5	99	97.69	1	25.77	5	20	60	20	0	0	0	0	0	0	0	0	0	20	0	0	0	0	0	0	0	0	20	0	0	0	0	0	0	0	20	20	0	0
HC	subject49.xlsx	49	17	Specific	Positive	rain	Church camp and we played in the rain	4	4	2	8	92.84	99	7.84	99	8	0	75	50	12.5	12.5	0	12.5	0	0	0	0	12.5	12.5	0	0	12.5	0	12.5	0	0	0	0	0	12.5	12.5	0	0	0	0	12.5	0	0	0
HC	subject49.xlsx	49	20	Specific	Positive	kiss	First kiss with wife	5	4	3	4	99	99	74.76	99	4	0	100	25	0	0	0	0	0	0	0	0	0	25	0	0	0	0	0	0	0	0	25	0	25	25	0	0	0	0	25	25	0	25
HC	subject49.xlsx	49	24	Specific	Positive	teacher	Mom mother is a teacher, specific memory about it	3	4	1	9	74.89	98.62	4.97	25.77	9	22.22	100	44.44	11.11	0	0	0	0	0	0	11.11	11.11	11.11	11.11	11.11	0	0	11.11	11.11	0	0	0	0	0	0	0	0	0	0	22.22	22.22	0	22.22
HC	subject49.xlsx	49	30	Specific	Positive	home	Buying my house	4	4	3	3	17.96	1	98.01	25.77	3	0	100	33.33	33.33	33.33	33.33	0	0	0	0	0	0	0	0	0	0	0	0	0	0	0	0	0	0	0	0	0	0	0	0	0	0	0
HC	subject49.xlsx	49	31	Specific	Positive	win	Basketball team made it to state championships	4	4	3	7	92.84	92.33	1	99	7	28.57	85.71	28.57	14.29	0	0	0	0	0	0	14.29	0	14.29	0	0	0	0	14.29	0	0	0	0	0	14.29	14.29	0	0	0	0	14.29	0	0	0
HC	subject49.xlsx	49	36	Specific	Positive	news	Good news I recently got	5	5	5	5	51.43	2.31	99	99	5	20	80	20	20	20	20	0	0	0	0	0	0	0	0	0	0	0	20	20	20	0	0	0	20	20	0	0	0	0	0	0	0	0
HC	subject49.xlsx	49	39	Specific	Positive	office	Watching the office, particular episode	3	4	5	5	99	50	1	25.77	5	60	80	20	0	0	0	0	0	0	0	0	20	0	0	0	0	0	20	20	20	0	0	0	0	0	0	0	0	0	0	0	0	0
HC	subject49.xlsx	49	40	Specific	Positive	hat	Wife told me she likes a certain hat I used to wear a lot	4	4	4	14	92.84	76.25	1.06	99	14	7.14	92.86	42.86	21.43	21.43	14.29	0	0	7.14	0	0	14.29	7.14	0	0	0	0	28.57	0	0	0	0	7.14	14.29	14.29	0	0	0	0	21.43	7.14	0	14.29
HC	subject49.xlsx	49	41	Specific	Positive	beauty	Wife on our wedding day	5	5	3	5	92.84	99	99	25.77	5	20	100	40	20	20	0	20	0	0	0	0	0	20	0	0	0	0	0	0	0	0	0	0	0	0	0	0	0	0	60	40	0	20
HC	subject49.xlsx	49	48	Specific	Positive	party	Threw a surprise party for best friend	3	4	3	7	99	99	13.15	99	7	14.29	100	28.57	0	0	0	0	0	0	0	0	14.29	14.29	0	0	0	0	14.29	14.29	14.29	0	0	0	42.86	42.86	0	0	0	0	28.57	0	14.29	0
HC	subject49.xlsx	49	52	Specific	Positive	justice	Kid tried to bite me	4	4	5	5	92.84	50	43.37	25.77	5	0	80	40	20	20	20	0	0	0	0	0	0	20	0	0	0	0	20	0	0	0	0	0	0	0	0	0	0	0	20	0	0	0
HC	subject49.xlsx	49	57	Specific	Positive	peace	Camping and felt relaxed and at peace	3	3	3	7	67.14	50	89.63	99	7	28.57	100	42.86	0	0	0	0	0	0	0	0	0	14.29	0	0	28.57	0	14.29	0	0	0	0	0	28.57	28.57	0	0	0	0	0	0	0	0
HC	subject49.xlsx	49	58	Specific	Positive	lucky	Selected to be a support runner for the olympics	4	4	3	9	99	50	4.97	99	9	33.33	77.78	55.56	0	0	0	0	0	0	0	0	22.22	22.22	11.11	0	0	0	22.22	0	0	0	0	0	11.11	11.11	0	0	0	0	0	0	0	0
HC	subject49.xlsx	49	59	Specific	Positive	tool	Some tools I got from my grandfather	4	4	3	7	67.14	7.67	89.63	25.77	7	14.29	85.71	42.86	28.57	28.57	28.57	0	0	0	0	0	0	14.29	0	0	0	0	14.29	0	0	0	0	14.29	0	0	0	0	0	0	14.29	14.29	0	0
HC	subject51.xlsx	51	1	Specific	Positive	museum	Trip to Gilcrease measurem for school	4	3	1	6	99	50	23.51	25.77	6	33.33	66.67	33.33	0	0	0	0	0	0	0	0	0	33.33	0	0	0	0	0	0	0	0	0	0	0	0	0	0	0	0	0	0	0	0
HC	subject51.xlsx	51	3	Specific	Positive	beach	Went to Disney world last year and spent off day at the beach	5	4	3	13	99	50	99	25.77	13	0	92.31	38.46	0	0	0	0	0	0	0	0	7.69	23.08	0	0	7.69	0	15.38	0	0	0	0	0	0	0	0	0	0	0	0	0	0	0
HC	subject51.xlsx	51	4	Specific	Positive	nightmare	Cousins and I watched nightmare on elm street at grandmas	4	4	1	10	92.84	84.14	99	1	10	40	90	40	10	10	10	0	0	0	0	0	0	20	0	0	10	0	10	0	0	0	0	0	10	0	10	0	0	0	20	20	0	10
HC	subject51.xlsx	51	5	Specific	Positive	respect	The Aretha Fanklin song	3	5	5	4	99	50	1	25.77	4	25	50	25	0	0	0	0	0	0	0	0	25	0	0	0	0	0	0	0	0	0	0	0	0	0	0	0	0	0	0	0	0	0
HC	subject51.xlsx	51	6	Specific	Positive	city	Teaching the structure of the city to 3rd graders	5	4	3	9	99	50	4.97	25.77	9	33.33	77.78	44.44	0	0	0	0	0	0	0	0	22.22	22.22	0	0	0	0	0	0	0	0	0	0	0	0	0	0	0	0	0	0	0	0
HC	subject51.xlsx	51	9	Specific	Positive	book	Reading Brother Bear to my kids	4	4	5	6	92.84	95.2	23.51	25.77	6	33.33	83.33	33.33	16.67	16.67	16.67	0	0	0	0	0	0	16.67	0	0	0	0	16.67	0	0	0	0	0	0	0	0	0	0	0	33.33	16.67	0	0
HC	subject51.xlsx	51	10	Specific	Positive	puppy	Grandma's puppy, daughteer calling him	4	5	3	5	51.43	99	1	25.77	5	60	60	20	20	20	0	0	0	20	0	0	0	0	0	0	0	0	0	0	0	0	0	0	0	0	0	0	0	0	60	20	0	20
HC	subject51.xlsx	51	13	Specific	Positive	rain	At grandma;s house and I played in the rain once	5	5	1	11	98.22	50	99	99	11	9.09	81.82	45.45	9.09	9.09	9.09	0	0	0	0	0	9.09	18.18	0	0	9.09	0	9.09	0	0	0	9.09	0	9.09	9.09	0	0	0	0	9.09	9.09	0	9.09
HC	subject51.xlsx	51	16	Specific	Positive	phase	An acting class as a teen	5	5	2	6	99	95.2	1	25.77	6	0	83.33	50	0	0	0	0	0	0	0	0	33.33	16.67	0	0	16.67	0	0	16.67	16.67	0	0	0	0	0	0	0	0	0	16.67	0	0	0
HC	subject51.xlsx	51	22	Specific	Positive	kiss	First kiss	5	5	2	2	92.84	50	99	99	2	0	100	0	0	0	0	0	0	0	0	0	0	0	0	0	0	0	0	0	0	0	50	0	50	50	0	0	0	0	0	0	0	0
HC	subject51.xlsx	51	24	Specific	Positive	teacher	Science teacher in high school, saw her at Wallmart when I went home to visit	4	5	2	15	83.85	74.76	99	25.77	15	20	93.33	40	13.33	13.33	6.67	0	0	6.67	0	0	0	20	0	6.67	6.67	0	20	6.67	0	6.67	0	0	0	0	0	0	0	0	13.33	0	0	6.67
HC	subject51.xlsx	51	29	Specific	Positive	laughter	Daughter laughing at something	5	5	5	4	92.84	99	74.76	99	4	75	100	50	25	0	0	0	0	0	0	25	0	25	0	0	0	0	0	0	0	0	0	0	25	25	0	0	0	0	25	25	0	25
HC	subject51.xlsx	51	37	Specific	Positive	office	First time I walked into my current job	3	4	3	8	71.61	1	99	25.77	8	12.5	100	37.5	25	25	25	0	0	0	0	0	0	12.5	0	0	0	0	12.5	0	0	0	12.5	0	0	0	0	0	0	0	0	0	0	0
HC	subject51.xlsx	51	39	Specific	Positive	hat	In 1st grade and read a story about a lady that couldn't find her glvoes	4	5	1	15	69.57	90.87	1	25.77	15	6.67	86.67	53.33	13.33	6.67	0	0	0	6.67	0	6.67	13.33	13.33	6.67	6.67	6.67	6.67	20	0	0	0	0	0	0	0	0	0	0	0	20	0	0	13.33
HC	subject51.xlsx	51	40	Specific	Positive	broken	Son broke his collar bone on halloween	5	5	5	7	92.84	99	1	1	7	14.29	71.43	28.57	14.29	14.29	0	0	0	14.29	0	0	0	14.29	0	0	0	0	14.29	0	0	0	0	0	14.29	0	14.29	0	0	14.29	28.57	14.29	0	0
HC	subject51.xlsx	51	42	Specific	Positive	beauty	The time I felt the most beautiful at a rodeo	4	4	2	10	99	15.86	99	99	10	10	90	50	10	10	10	0	0	0	0	0	30	10	0	0	0	0	10	20	10	0	0	10	10	10	0	0	0	0	0	0	0	0
HC	subject51.xlsx	51	46	Specific	Positive	party	Son had a birthday part yesterday	5	5	5	6	92.84	95.2	98.01	25.77	6	33.33	100	33.33	0	0	0	0	0	0	0	0	16.67	0	16.67	0	0	0	16.67	0	0	0	0	16.67	0	0	0	0	0	0	16.67	16.67	0	0
HC	subject51.xlsx	51	47	Specific	Positive	treat	Trick or treating at the carnival this year	5	5	5	8	92.84	10.58	99	1	8	25	75	50	12.5	0	0	0	0	0	0	12.5	12.5	12.5	0	0	12.5	0	0	0	0	0	0	0	12.5	0	12.5	0	12.5	0	0	0	0	0
HC	subject51.xlsx	51	50	Specific	Positive	confident	Being confident about presenting a report	4	4	3	6	92.84	50	1	99	6	33.33	83.33	50	0	0	0	0	0	0	0	0	16.67	16.67	16.67	16.67	0	0	16.67	0	0	0	0	0	16.67	16.67	0	0	0	0	0	0	0	0
HC	subject51.xlsx	51	52	Specific	Positive	justice	Movie I watched "Reasonable Doubt"	4	5	5	5	51.43	2.31	99	1	5	40	100	20	20	20	20	0	0	0	0	0	0	0	0	0	0	0	20	0	0	0	0	0	20	0	20	20	0	0	0	0	0	0
HC	subject51.xlsx	51	58	Specific	Positive	alone	Last time I took a bath	5	5	5	6	92.84	4.8	99	25.77	6	0	100	33.33	16.67	16.67	16.67	0	0	0	0	0	16.67	0	0	0	0	0	16.67	0	0	0	0	0	0	0	0	0	0	0	0	0	0	0
HC	subject51.xlsx	51	59	Specific	Positive	tool	Grandpa and watching him fix the roof	4	3	1	7	67.14	99	1	25.77	7	28.57	71.43	42.86	14.29	14.29	0	0	0	14.29	0	0	14.29	0	0	0	14.29	0	14.29	0	0	0	0	0	0	0	0	0	0	0	28.57	14.29	0	0
HC	subject54.xlsx	54	3	Specific	Positive	beach	Time went to beach with my sister	4	4	4	7	99	50	99	25.77	7	0	100	42.86	14.29	14.29	14.29	0	0	0	0	0	0	28.57	0	0	0	0	14.29	0	0	0	0	0	0	0	0	0	0	0	14.29	14.29	0	14.29
HC	subject54.xlsx	54	8	Specific	Positive	puppy	When we got my dog maggie	5	5	2	6	1	95.2	98.01	25.77	6	0	66.67	50	33.33	33.33	16.67	16.67	0	0	0	0	0	0	0	16.67	16.67	0	16.67	0	0	16.67	0	0	0	0	0	0	0	0	16.67	0	0	0
HC	subject54.xlsx	54	9	Specific	Positive	friend	When I bet BFF in high school	3	4	2	7	28.22	50	99	25.77	7	0	100	42.86	14.29	14.29	14.29	0	0	0	0	0	0	14.29	0	14.29	14.29	0	0	14.29	0	14.29	0	0	0	0	0	0	0	0	14.29	0	14.29	0
HC	subject54.xlsx	54	14	Specific	Positive	success	One semester I got a 4.0 in college	3	4	3	8	99	10.58	99	25.77	8	25	87.5	37.5	12.5	12.5	12.5	0	0	0	0	0	12.5	12.5	0	0	0	0	12.5	0	0	0	25	0	0	0	0	0	0	0	0	0	0	0
HC	subject54.xlsx	54	16	Specific	Positive	rain	Dancing in the rain once when I was younger	3	5	2	9	45.11	50	99	25.77	9	22.22	88.89	55.56	11.11	11.11	11.11	0	0	0	0	0	11.11	11.11	11.11	11.11	11.11	0	22.22	11.11	11.11	11.11	11.11	0	0	0	0	0	0	0	11.11	0	0	0
HC	subject54.xlsx	54	19	Specific	Positive	kiss	First kiss with my BF	5	4	4	5	92.84	50	99	99	5	0	100	40	20	20	20	0	0	0	0	0	0	20	0	0	0	0	0	0	0	0	20	0	20	20	0	0	0	0	20	0	20	0
HC	subject54.xlsx	54	25	Specific	Positive	laughter	Last night watching a movie with a friend and she cried	4	5	5	11	98.22	96.52	2.4	1	11	9.09	100	45.45	9.09	9.09	0	0	0	9.09	0	0	18.18	9.09	0	0	9.09	0	18.18	0	0	0	0	0	9.09	0	9.09	0	0	9.09	18.18	0	9.09	9.09
HC	subject54.xlsx	54	34	Specific	Positive	proud	My mom being excited about my 4.0	4	5	4	7	5.53	7.67	89.63	99	7	14.29	85.71	57.14	28.57	28.57	28.57	0	0	0	0	0	0	14.29	14.29	14.29	0	0	14.29	14.29	0	0	14.29	0	14.29	14.29	0	0	0	0	14.29	14.29	0	14.29
HC	subject54.xlsx	54	38	Specific	Positive	beauty	Watching Beauty and the Beast when I was babysitting	1	2	2	9	4.38	13.32	58.07	99	9	22.22	77.78	55.56	11.11	11.11	11.11	0	0	0	0	0	11.11	0	11.11	11.11	22.22	0	22.22	0	0	11.11	0	0	11.11	11.11	0	0	0	0	0	0	0	0
HC	subject54.xlsx	54	49	Specific	Positive	window	One time it was snowing and my mom took a picture of me in a glass room	3	4	2	17	85.18	27.83	91.95	25.77	17	11.76	88.24	52.94	17.65	11.76	11.76	0	0	0	0	5.88	11.76	11.76	5.88	0	5.88	0	11.76	0	0	0	5.88	0	0	0	0	0	0	0	5.88	5.88	0	5.88
HC	subject54.xlsx	54	54	Specific	Positive	lost	One day my sister and I watched the entire season of lost together	3	4	3	13	82	50	99	1	13	15.38	100	38.46	15.38	15.38	15.38	0	0	0	0	0	7.69	7.69	0	0	7.69	0	15.38	0	0	0	7.69	7.69	7.69	0	7.69	0	0	7.69	15.38	7.69	0	7.69
HC	subject56.xlsx	56	1	Specific	Positive	museum	Time I went to DC and we went to the smithsonian	3	4	3	11	92.84	81.84	99	25.77	11	9.09	81.82	54.55	18.18	18.18	9.09	9.09	0	0	0	0	9.09	18.18	0	0	9.09	0	18.18	0	0	0	0	0	0	0	0	0	0	0	9.09	0	0	0
HC	subject56.xlsx	56	2	Specific	Positive	city	Time I went to NYC	2	3	2	5	92.84	2.31	99	25.77	5	0	80	40	20	20	20	0	0	0	0	0	0	20	0	0	0	0	20	0	0	0	0	0	0	0	0	0	0	0	0	0	0	0
HC	subject56.xlsx	56	19	Specific	Positive	kiss	My first kiss	4	3	2	3	17.96	1	99	99	3	0	100	33.33	33.33	33.33	33.33	0	0	0	0	0	0	0	0	0	0	0	0	0	0	0	33.33	0	33.33	33.33	0	0	0	0	0	0	0	0
HC	subject56.xlsx	56	30	Specific	Positive	laughter	Last night when I was with some friends and we were laughing	2	4	5	12	1.8	95.2	98.01	99	12	16.67	100	58.33	16.67	16.67	8.33	8.33	0	0	0	0	0	8.33	16.67	8.33	16.67	0	16.67	0	0	8.33	0	8.33	8.33	8.33	0	0	0	0	16.67	0	8.33	0
HC	subject56.xlsx	56	36	Specific	Positive	win	Time I went to a baseball game with my family this summer	2	4	4	12	92.84	50	99	25.77	12	8.33	100	50	25	16.67	16.67	0	0	0	0	8.33	8.33	16.67	0	0	0	0	8.33	0	0	0	0	0	0	0	0	0	0	0	16.67	8.33	0	0
HC	subject56.xlsx	56	40	Specific	Positive	adventure	Time I went to a park and we went rock climbing	2	3	3	11	79.25	81.84	99	25.77	11	9.09	90.91	45.45	18.18	18.18	9.09	9.09	0	0	0	0	9.09	9.09	0	0	9.09	0	18.18	0	0	0	0	0	0	0	0	0	0	0	9.09	0	0	0
HC	subject56.xlsx	56	46	Specific	Positive	party	Bday party I had in elementary school	3	3	1	7	67.14	50	89.63	99	7	14.29	100	42.86	14.29	14.29	14.29	0	0	0	0	0	0	14.29	14.29	0	0	0	14.29	0	0	0	0	0	14.29	14.29	0	0	0	0	14.29	0	0	0
HC	subject56.xlsx	56	48	Specific	Positive	treat	I taught my cats how to do a trick with treats	2	2	1	11	56.58	3.48	85.21	1	11	0	81.82	63.64	18.18	18.18	18.18	0	0	0	0	0	9.09	18.18	9.09	9.09	9.09	0	18.18	0	0	9.09	0	0	9.09	0	9.09	0	9.09	0	0	0	0	0
HC	subject56.xlsx	56	52	Specific	Positive	window	Certain time where a friend and I found some stuff in the woods, one was an old window	2	2	1	18	85.72	50	98.01	98.27	18	5.56	94.44	50	11.11	5.56	5.56	0	0	0	0	5.56	16.67	5.56	5.56	5.56	5.56	0	11.11	0	0	5.56	5.56	5.56	5.56	5.56	0	0	0	0	5.56	0	5.56	0
HC	subject56.xlsx	56	53	Specific	Positive	confident	Past week when I was watching the sound of music	2	4	5	10	51.43	15.86	99	25.77	10	10	100	50	10	10	10	0	0	0	0	0	10	10	10	10	10	0	20	0	0	10	0	0	0	0	0	0	0	0	0	0	0	0
HC	subject56.xlsx	56	55	Specific	Positive	peace	Certain time we were decorating the christmas tree	1	3	3	8	71.61	99	74.76	99	8	37.5	87.5	37.5	12.5	12.5	0	12.5	0	0	0	0	12.5	0	12.5	0	0	0	12.5	0	0	0	0	0	12.5	12.5	0	0	0	0	12.5	0	0	0
HC	subject56.xlsx	56	60	Specific	Positive	alone	This week watching Home Alone	2	4	5	5	51.43	50	43.37	1	5	20	100	20	20	0	0	0	0	0	0	20	0	0	0	0	0	0	20	20	0	0	0	0	20	0	20	0	0	20	0	0	0	0
HC	subject60.xlsx	60	1	Specific	Positive	museum	Treasures of the Czars exhibit went to	3	3	3	7	99	50	13.15	99	7	28.57	71.43	42.86	0	0	0	0	0	0	0	0	14.29	28.57	0	0	0	0	14.29	0	0	0	0	0	14.29	14.29	0	0	0	0	0	0	0	0
HC	subject60.xlsx	60	2	Specific	Positive	hurt	This morning I hurt my hand workingon the truck	3	3	5	9	45.11	1.38	98.01	1	9	22.22	77.78	44.44	33.33	22.22	22.22	0	0	0	0	11.11	11.11	0	0	0	0	0	0	0	0	0	0	0	11.11	0	11.11	0	0	11.11	0	0	0	0
HC	subject60.xlsx	60	3	Specific	Positive	beach	Trip to the Bahamas1 day at beach	3	3	3	7	99	50	99	25.77	7	14.29	85.71	42.86	0	0	0	0	0	0	0	0	14.29	28.57	0	0	0	0	0	0	0	0	0	0	0	0	0	0	0	0	0	0	0	0
HC	subject60.xlsx	60	9	Specific	Positive	puppy	When we got our new dog	3	3	3	6	1	99	98.01	25.77	6	0	83.33	50	33.33	33.33	0	33.33	0	0	0	0	0	0	0	16.67	16.67	0	16.67	16.67	0	16.67	0	0	0	0	0	0	0	0	33.33	0	0	0
HC	subject60.xlsx	60	11	Specific	Positive	book	Reading a King James Bible in school	3	3	2	7	99	92.33	13.15	25.77	7	14.29	85.71	28.57	0	0	0	0	0	0	0	0	14.29	14.29	0	0	0	0	14.29	0	0	0	0	0	0	0	0	0	0	0	14.29	0	0	0
HC	subject60.xlsx	60	12	Specific	Positive	custom	Made a custom stand for my radio this morning	3	5	5	9	92.84	13.32	58.07	25.77	9	11.11	77.78	44.44	22.22	11.11	11.11	0	0	0	0	11.11	11.11	11.11	0	0	0	0	11.11	0	0	0	0	0	0	0	0	0	0	0	0	0	0	0
HC	subject60.xlsx	60	17	Specific	Positive	success	When I got the results that I passed my test	3	5	5	10	1.8	1	99	25.77	10	10	100	60	40	30	30	0	0	0	0	10	10	0	0	10	10	0	20	0	0	10	0	0	0	0	0	0	0	0	0	0	0	0
HC	subject60.xlsx	60	21	Specific	Positive	kiss	First kiss	4	3	3	2	92.84	50	99	99	2	0	100	0	0	0	0	0	0	0	0	0	0	0	0	0	0	0	0	0	0	0	50	0	50	50	0	0	0	0	0	0	0	0
HC	subject60.xlsx	60	27	Specific	Positive	hotel	The hotel I stayed in on my last business trip	2	5	5	10	98.46	2.31	99	25.77	10	10	100	50	20	20	20	0	0	0	0	0	10	20	0	0	0	0	10	0	0	0	0	0	0	0	0	0	0	0	0	0	0	0
HC	subject60.xlsx	60	33	Specific	Positive	journal	I ought my wife a journal	2	4	4	6	17.96	4.8	23.51	25.77	6	16.67	83.33	66.67	33.33	33.33	33.33	0	0	0	0	0	16.67	0	16.67	0	0	0	16.67	0	0	0	0	0	0	0	0	0	0	0	16.67	16.67	0	16.67
HC	subject60.xlsx	60	34	Specific	Positive	proud	When I got the results of a certain test	3	5	5	9	92.84	13.32	58.07	99	9	22.22	100	55.56	11.11	11.11	11.11	0	0	0	0	0	22.22	11.11	0	11.11	11.11	0	11.11	0	0	11.11	0	0	11.11	11.11	0	0	0	0	0	0	0	0
HC	subject60.xlsx	60	38	Specific	Positive	adventure	Going hicking, one particular trip	3	3	3	5	92.84	50	99	25.77	5	40	80	0	0	0	0	0	0	0	0	0	0	0	0	0	0	0	20	20	20	0	20	0	0	0	0	0	0	0	0	0	0	0
HC	subject60.xlsx	60	41	Specific	Positive	broken	Thought of the time I bought the albunm broken bells	3	5	5	10	99	15.86	93.3	25.77	10	10	80	40	10	10	10	0	0	0	0	0	20	10	0	0	0	0	20	10	0	0	0	0	0	0	0	0	0	0	0	0	0	0
HC	subject60.xlsx	60	44	Specific	Positive	party	One particular party I had with friends	3	3	3	7	67.14	92.33	13.15	99	7	28.57	100	42.86	14.29	14.29	14.29	0	0	0	0	0	0	14.29	14.29	0	0	0	14.29	14.29	14.29	0	14.29	0	14.29	14.29	0	0	0	0	28.57	0	14.29	0
HC	subject60.xlsx	60	46	Specific	Positive	treat	Giving a treat to my dog before I came here	3	5	5	10	92.84	15.86	99	99	10	0	90	60	20	20	20	0	0	0	0	0	10	20	0	10	0	0	20	10	10	0	0	0	20	20	0	0	0	0	10	0	0	0
HC	subject60.xlsx	60	47	Specific	Positive	plant	Tree I got in school that I was supposed to bring home and plant	3	2	2	14	47.35	7.67	89.63	25.77	14	7.14	85.71	50	21.43	14.29	14.29	0	0	0	0	7.14	0	14.29	7.14	0	7.14	0	28.57	0	0	0	0	0	0	0	0	0	0	0	0	0	0	0
HC	subject60.xlsx	60	49	Specific	Positive	justice	YouTube video that I watched recently	3	5	5	6	17.96	4.8	98.01	25.77	6	50	100	33.33	33.33	16.67	16.67	0	0	0	0	16.67	0	0	0	0	0	0	16.67	16.67	16.67	0	0	0	0	0	0	0	0	0	0	0	0	0
HC	subject60.xlsx	60	50	Specific	Positive	lost	Time we were lost driving in an unfamiliar time	3	4	4	9	92.84	98.62	99	1	9	22.22	88.89	44.44	11.11	11.11	0	11.11	0	0	0	0	11.11	11.11	11.11	0	0	0	22.22	0	0	0	0	0	11.11	0	11.11	0	0	11.11	11.11	0	0	0
HC	subject60.xlsx	60	51	Specific	Positive	window	Window in my last house that my dog chewed up	3	4	4	10	77.33	2.31	99	25.77	10	0	90	50	30	20	20	0	0	0	0	10	0	20	0	0	0	0	0	0	0	0	0	0	0	0	0	0	0	0	0	0	0	0
HC	subject60.xlsx	60	54	Specific	Positive	confident	How I felt when I was going in to take the recent test	3	5	5	13	23.17	6.21	99	25.77	13	0	100	61.54	15.38	15.38	15.38	0	0	0	0	0	7.69	15.38	7.69	15.38	15.38	0	30.77	7.69	7.69	15.38	0	0	0	0	0	0	0	0	0	0	0	0
HC	subject60.xlsx	60	55	Specific	Positive	tool	Tool I got for christmas	3	5	5	5	92.84	2.31	99	25.77	5	20	80	40	20	20	20	0	0	0	0	0	0	20	0	0	0	0	20	0	0	0	0	0	0	0	0	0	0	0	0	0	0	0
HC	subject60.xlsx	60	57	Specific	Positive	peace	This afternoon in the backyard it was peacful and quiet	3	5	5	10	51.43	50	43.37	25.77	10	30	90	60	20	0	0	0	0	0	0	20	10	10	10	0	10	0	10	10	0	0	0	0	0	0	0	0	0	0	0	0	0	0
HC	subject63.xlsx	63	5	Specific	Positive	beach	Last spring I was in Florida and it was really hot and I was drinking on the beach with the manager	2	4	4	21	54.14	7.67	98.01	25.77	21	14.29	95.24	66.67	14.29	9.52	9.52	0	0	0	0	4.76	9.52	14.29	14.29	4.76	9.52	0	14.29	4.76	0	0	0	0	0	0	0	0	0	0	0	0	0	0
HC	subject63.xlsx	63	6	Specific	Positive	city	Listening to a Red Hot Chili Peppers song	3	5	5	8	99	89.42	1	25.77	8	25	87.5	25	0	0	0	0	0	0	0	0	12.5	12.5	0	0	0	0	12.5	25	0	0	0	0	0	0	0	0	0	0	12.5	0	0	0
HC	subject63.xlsx	63	14	Specific	Positive	success	October before last I had a showcase in LA, we made a lot of connections	3	4	3	15	99	74.76	99	25.77	15	20	86.67	53.33	13.33	13.33	6.67	6.67	0	0	0	0	13.33	20	6.67	0	0	0	13.33	6.67	6.67	0	0	6.67	0	0	0	0	0	0	6.67	0	0	0
HC	subject63.xlsx	63	17	Specific	Positive	rain	Garabage Song I'm only happy when it rains, listening to it	2	4	5	11	1	50	31.94	99	11	18.18	81.82	54.55	27.27	9.09	9.09	0	0	0	0	18.18	0	9.09	9.09	18.18	9.09	0	18.18	9.09	0	9.09	0	0	9.09	9.09	0	0	0	0	9.09	0	0	0
HC	subject63.xlsx	63	23	Specific	Positive	kiss	8th grade kiss	4	3	2	3	92.84	50	1	99	3	0	66.67	0	0	0	0	0	0	0	0	0	0	0	0	0	0	0	0	0	0	0	0	0	33.33	33.33	0	0	0	0	0	0	0	0
HC	subject63.xlsx	63	25	Specific	Positive	hotel	Dating a girl and we got a hotel	3	5	5	8	92.84	99	7.84	25.77	8	0	100	50	12.5	12.5	0	12.5	0	0	0	0	25	0	0	0	12.5	0	12.5	0	0	0	0	0	0	0	0	0	0	0	37.5	0	0	12.5
HC	subject63.xlsx	63	30	Specific	Positive	highway	A song that my band plays about a highway, called Wrong Way, one time playing it, it was cool	3	5	4	19	63.17	70.08	19.27	99	19	10.53	94.74	42.11	21.05	5.26	5.26	0	0	0	0	15.79	10.53	5.26	5.26	5.26	0	0	15.79	10.53	0	0	5.26	0	21.05	15.79	5.26	0	0	0	10.53	0	0	0
HC	subject63.xlsx	63	32	Specific	Positive	irritate	We played a show in CA in 05 and we had too much to drink and my friend kept pushing my other friend	4	4	3	23	46.46	90.38	80.16	93.61	23	4.35	91.3	56.52	21.74	17.39	8.7	8.7	0	0	0	4.35	4.35	13.04	4.35	4.35	8.7	0	17.39	0	0	0	4.35	4.35	4.35	4.35	0	0	0	0	17.39	0	8.7	0
HC	subject63.xlsx	63	42	Specific	Positive	adventure	The old Spice comercial, Do you like the smell of Adventure, last time I saw it	3	4	5	16	84.57	73.4	74.76	99	16	18.75	93.75	43.75	18.75	12.5	6.25	0	6.25	0	0	6.25	12.5	6.25	6.25	0	0	0	18.75	0	0	0	0	0	12.5	12.5	0	0	0	0	6.25	0	0	0
HC	subject63.xlsx	63	45	Specific	Positive	hostile	Pantara song, hearing it	3	4	5	4	37.39	99	1	25.77	4	50	75	25	25	0	0	0	0	0	0	25	0	0	0	0	0	0	0	0	0	0	0	0	0	0	0	0	0	0	25	0	0	0
HC	subject63.xlsx	63	46	Specific	Positive	party	A halloween party where I met a girl dressed like catwoman	3	4	3	11	98.22	96.52	31.94	99	11	27.27	72.73	45.45	9.09	9.09	9.09	0	0	0	0	0	18.18	9.09	0	9.09	0	0	9.09	0	9.09	9.09	0	0	9.09	9.09	0	0	0	0	27.27	0	0	9.09
HC	subject63.xlsx	63	48	Specific	Positive	treat	One of my friends, telling me he had a tasty treat, made me laugh	3	3	2	14	47.35	50	13.15	99	14	14.29	100	50	28.57	28.57	21.43	0	0	7.14	0	0	7.14	7.14	7.14	0	0	0	21.43	7.14	0	0	7.14	0	14.29	14.29	0	0	0	0	21.43	0	7.14	0
HC	subject63.xlsx	63	52	Specific	Positive	justice	Sitting at a table and my friends GF and she was playing with my phone	4	4	5	15	51.43	90.87	43.37	99	15	20	93.33	60	20	20	13.33	0	0	6.67	0	0	6.67	13.33	6.67	0	13.33	0	20	0	0	0	0	0	6.67	6.67	0	0	0	0	26.67	0	13.33	13.33
HC	subject66.xlsx	66	1	Specific	Positive	beach	Honeymoon in Mexico	5	5	4	3	99	99	98.01	25.77	3	33.33	66.67	33.33	0	0	0	0	0	0	0	0	0	33.33	0	0	0	0	0	0	0	0	0	0	0	0	0	0	0	0	33.33	33.33	0	0
HC	subject66.xlsx	66	6	Specific	Positive	museum	Harvard Sceince museum, one time I went there	3	3	2	8	37.39	10.58	99	25.77	8	25	75	25	12.5	12.5	12.5	0	0	0	0	0	0	0	0	12.5	0	0	12.5	0	0	0	12.5	0	0	0	0	0	0	0	0	0	0	0
HC	subject66.xlsx	66	7	Specific	Positive	puppy	The newest dog in the family, the day we brought her home	5	5	3	12	99	99	74.76	25.77	12	8.33	91.67	50	16.67	16.67	0	8.33	0	8.33	0	0	25	8.33	0	0	0	0	8.33	8.33	8.33	0	0	0	0	0	0	0	0	0	25	8.33	0	8.33
HC	subject66.xlsx	66	14	Specific	Positive	success	When I graduated from OU	5	3	3	5	8.19	2.31	99	25.77	5	20	80	60	20	20	20	0	0	0	0	0	0	20	0	20	20	0	0	0	0	20	0	0	0	0	0	0	0	0	0	0	0	0
HC	subject66.xlsx	66	15	Specific	Positive	rain	Time I was playing with my wife in the rain, splashing in puddles	4	3	3	13	97.77	22.08	99	99	13	23.08	76.92	53.85	15.38	15.38	15.38	0	0	0	0	0	7.69	23.08	7.69	0	0	0	15.38	0	0	0	0	0	7.69	7.69	0	0	0	0	7.69	7.69	0	7.69
HC	subject66.xlsx	66	24	Specific	Positive	kiss	When my wife kissed me the other day with passion	5	5	5	10	24.86	2.31	99	99	10	10	100	60	30	20	20	0	0	0	0	10	10	10	0	10	10	0	0	0	0	10	0	0	20	20	0	0	0	0	10	10	0	10
HC	subject66.xlsx	66	25	Specific	Positive	hotel	Time I went to Mexico and there was a phenomenonal hotel we toured	4	3	4	13	42.69	77.92	63.54	25.77	13	7.69	76.92	53.85	15.38	15.38	7.69	7.69	0	0	0	0	7.69	7.69	7.69	7.69	7.69	0	15.38	0	0	0	0	0	0	0	0	0	0	0	7.69	0	0	0
HC	subject66.xlsx	66	29	Specific	Positive	laughter	Last movie that I saw, was really good, stand up comedy	4	2	5	11	31.44	3.48	99	99	11	0	90.91	45.45	18.18	9.09	9.09	0	0	0	0	9.09	0	9.09	9.09	9.09	0	0	18.18	0	0	0	0	0	18.18	18.18	0	0	0	0	0	0	0	0
HC	subject66.xlsx	66	31	Specific	Positive	proud	My mom just got accepted into pharmacy school, I'm proud of her	5	5	5	12	37.39	50	74.76	99	12	16.67	100	50	25	25	16.67	0	0	8.33	0	0	0	16.67	8.33	8.33	0	0	25	0	0	0	0	0	16.67	16.67	0	0	0	0	16.67	8.33	0	16.67
HC	subject66.xlsx	66	32	Specific	Positive	win	Last time when I won a high school football game	5	3	2	10	51.43	50	99	99	10	10	100	30	10	10	10	0	0	0	0	0	10	0	0	10	10	0	10	10	0	10	0	0	10	10	0	0	0	0	10	0	0	0
HC	subject66.xlsx	66	42	Specific	Positive	beauty	My wife, something different about her last week, it was nice	5	5	5	11	3.76	50	85.21	99	11	18.18	100	54.55	36.36	18.18	9.09	0	0	9.09	0	18.18	0	9.09	9.09	9.09	0	0	9.09	18.18	9.09	0	0	0	9.09	9.09	0	0	0	0	18.18	9.09	0	18.18
HC	subject66.xlsx	66	44	Specific	Positive	party	My 21st bday party	5	4	3	4	37.39	50	74.76	99	4	0	75	25	25	25	25	0	0	0	0	0	0	0	0	0	0	0	0	0	0	0	0	0	25	25	0	0	0	0	25	0	0	0
HC	subject66.xlsx	66	48	Specific	Positive	betray	My wife's sister and they spread the word when I was buying a ring	5	3	3	14	13.85	76.25	52.86	25.77	14	0	85.71	57.14	21.43	21.43	14.29	0	0	0	7.14	0	14.29	0	7.14	7.14	14.29	0	7.14	0	0	7.14	0	0	0	0	0	0	0	0	21.43	14.29	0	14.29
HC	subject78.xlsx	78	6	Specific	Positive	city	Went to NYC and woke up with a rat on me	3	4	3	11	99	18.16	99	25.77	11	0	81.82	63.64	9.09	9.09	9.09	0	0	0	0	0	9.09	36.36	0	0	9.09	0	18.18	0	0	0	0	0	0	0	0	0	0	0	0	0	0	0
HC	subject78.xlsx	78	17	Specific	Positive	success	Test I had to take in college and I hadn't studied but I aced	3	5	3	14	5.53	1	99	25.77	14	14.29	92.86	64.29	21.43	21.43	21.43	0	0	0	0	0	0	14.29	14.29	0	14.29	7.14	28.57	0	0	0	0	0	0	0	0	0	0	0	0	0	0	0
HC	subject78.xlsx	78	22	Specific	Positive	fight	In art class and I beat up a kid who'd been picking on me for years	4	4	2	16	84.57	50	99	25.77	16	6.25	100	62.5	18.75	12.5	12.5	0	0	0	0	6.25	6.25	25	12.5	0	6.25	0	18.75	0	0	6.25	0	0	0	0	0	0	0	0	12.5	0	0	0
HC	subject78.xlsx	78	32	Specific	Positive	win	When we beat a mean girl on the academic team	5	5	5	10	92.84	99	93.3	25.77	10	10	100	50	10	10	0	10	0	0	0	0	20	10	0	10	10	0	10	20	0	10	0	0	0	0	0	0	0	0	30	0	0	10
HC	subject78.xlsx	78	36	Specific	Positive	proud	When I won a writing contest in middle school	1	2	1	9	74.89	13.32	99	99	9	22.22	88.89	44.44	11.11	11.11	11.11	0	0	0	0	0	11.11	11.11	0	11.11	11.11	0	22.22	11.11	11.11	11.11	0	0	11.11	11.11	0	0	0	0	0	0	0	0
HC	subject78.xlsx	78	48	Specific	Positive	party	First time I went to a gay bar	3	4	2	8	99	10.58	99	25.77	8	0	100	37.5	12.5	12.5	12.5	0	0	0	0	0	12.5	12.5	0	0	0	0	12.5	12.5	0	0	12.5	0	0	0	0	0	0	0	0	0	0	0
HC	subject78.xlsx	78	50	Specific	Positive	danger	Running with the bulls	5	4	3	4	99	50	74.76	25.77	4	25	75	50	0	0	0	0	0	0	0	0	25	25	0	0	0	0	25	0	0	0	0	0	0	0	0	0	0	0	0	0	0	0
HC	subject78.xlsx	78	51	Specific	Positive	confident	Person who was the first person who told me that I was attractive	2	2	2	13	3.37	98.93	63.54	25.77	13	7.69	100	61.54	38.46	15.38	15.38	0	0	0	0	23.08	7.69	0	15.38	0	0	0	23.08	7.69	0	15.38	7.69	0	0	0	0	0	0	0	38.46	0	0	0
HC	subject78.xlsx	78	53	Specific	Positive	reserved	Had our seats reserved when I saw wicked	2	3	3	8	1	89.42	74.76	1	8	12.5	75	50	25	25	12.5	12.5	0	0	0	0	0	0	12.5	12.5	12.5	0	25	12.5	0	12.5	0	0	12.5	0	12.5	0	12.5	0	12.5	0	0	0
HC	subject78.xlsx	78	54	Specific	Positive	justice	When I had to get a restraining order against my dad	2	3	3	11	56.58	3.48	99	25.77	11	18.18	90.91	63.64	18.18	18.18	18.18	0	0	0	0	0	9.09	18.18	9.09	9.09	9.09	0	18.18	0	0	9.09	0	0	0	0	0	0	0	0	9.09	9.09	0	0
HC	subject78.xlsx	78	58	Specific	Positive	lucky	Won a raffle at a training workshop	1	3	3	7	99	50	13.15	99	7	28.57	71.43	42.86	0	0	0	0	0	0	0	0	28.57	14.29	0	0	0	0	14.29	0	0	0	0	0	14.29	14.29	0	0	0	0	0	0	0	0
HC	subject82.xlsx	82	2	Specific	Positive	museum	seeing Dinosaurs at the omniplex	2	2	2	5	99	50	43.37	25.77	5	40	60	40	0	0	0	0	0	0	0	0	20	20	0	0	0	0	20	0	0	0	0	0	0	0	0	0	0	0	0	0	0	0
HC	subject82.xlsx	82	4	Specific	Positive	beach	First time I went to the beach in FL	3	3	3	9	99	13.32	99	25.77	9	0	88.89	44.44	11.11	11.11	11.11	0	0	0	0	0	11.11	22.22	0	0	0	0	11.11	0	0	0	11.11	0	0	0	0	0	0	0	0	0	0	0
HC	subject82.xlsx	82	12	Specific	Positive	puppy	First day I got puppy	5	5	5	5	51.43	2.31	99	25.77	5	0	80	20	20	20	20	0	0	0	0	0	0	0	0	0	0	0	20	0	0	0	20	0	0	0	0	0	0	0	0	0	0	0
HC	subject82.xlsx	82	14	Specific	Positive	relaxed	Being in the MRI tube	5	5	5	5	99	50	43.37	25.77	5	0	80	60	0	0	0	0	0	0	0	0	20	20	20	0	0	0	20	0	0	0	0	0	0	0	0	0	0	0	0	0	0	0
HC	subject82.xlsx	82	18	Specific	Positive	success	When I got promoted at work	3	4	5	6	17.96	4.8	99	25.77	6	16.67	100	50	16.67	16.67	16.67	0	0	0	0	0	0	16.67	0	16.67	16.67	0	16.67	0	0	16.67	0	0	0	0	0	0	0	0	0	0	0	0
HC	subject82.xlsx	82	21	Specific	Positive	key	Guy I worked for told me about repsonsibilites and the first time he got his first key	3	2	4	17	58.07	88.03	28.81	25.77	17	5.88	88.24	47.06	23.53	23.53	11.76	0	0	11.76	0	0	5.88	11.76	0	5.88	5.88	0	17.65	0	0	0	11.76	0	0	0	0	0	0	0	23.53	0	5.88	0
HC	subject82.xlsx	82	31	Specific	Positive	journal	Journal I started on the first day I went to college	3	3	3	11	98.22	3.48	99	25.77	11	27.27	90.91	45.45	18.18	18.18	18.18	0	0	0	0	0	9.09	18.18	0	0	0	0	18.18	0	0	0	9.09	0	0	0	0	0	0	0	0	0	0	0
HC	subject82.xlsx	82	35	Specific	Positive	proud	When I came out to my parents and they still loved me	4	4	3	12	1.8	50	99	99	12	8.33	100	75	33.33	33.33	25	0	0	0	8.33	0	0	16.67	0	16.67	16.67	0	8.33	0	0	8.33	0	0	8.33	8.33	0	0	0	0	25	8.33	0	0
HC	subject82.xlsx	82	37	Specific	Positive	hat	Marvin the Martian hat I bought from six flags	2	3	3	9	98.75	13.32	4.97	25.77	9	11.11	55.56	33.33	11.11	11.11	11.11	0	0	0	0	0	11.11	11.11	0	0	0	0	11.11	0	0	0	11.11	0	0	0	0	0	0	0	0	0	0	0
HC	subject82.xlsx	82	41	Specific	Positive	broken	The rooster egg hunt in broken arrow	3	5	5	7	99	50	13.15	25.77	7	14.29	57.14	28.57	0	0	0	0	0	0	0	0	14.29	14.29	0	0	0	0	0	14.29	0	0	0	0	0	0	0	0	0	0	0	0	0	0
HC	subject82.xlsx	82	44	Specific	Positive	plant	Audry 2 from little shop of horrros, wathcin git	2	3	3	9	99	50	4.97	25.77	9	22.22	44.44	22.22	0	0	0	0	0	0	0	0	0	22.22	0	0	0	0	0	0	0	0	11.11	0	0	0	0	0	0	0	0	0	0	0
HC	subject82.xlsx	82	49	Specific	Positive	danger	Strnager Danger, Ralph from the simpsons saying it	3	3	5	8	99	89.42	1	1	8	25	62.5	37.5	12.5	0	0	0	0	0	0	12.5	12.5	12.5	0	0	0	0	12.5	0	0	0	0	0	12.5	0	12.5	0	0	0	12.5	0	0	0
HC	subject82.xlsx	82	52	Specific	Positive	window	Drew a comic of my dog pushing another dog out of the window	3	4	3	13	99	22.08	63.54	25.77	13	15.38	76.92	53.85	15.38	7.69	7.69	0	0	0	0	7.69	15.38	23.08	0	0	0	0	7.69	0	0	0	0	7.69	0	0	0	0	0	0	0	0	0	0
HC	subject82.xlsx	82	53	Specific	Positive	confident	When I was here doing the assessments before the scan	3	4	5	10	24.86	15.86	93.3	25.77	10	10	90	80	10	10	10	0	0	0	0	0	20	10	20	20	10	0	20	10	10	10	0	0	0	0	0	0	0	0	0	0	0	0
HC	subject82.xlsx	82	57	Specific	Positive	grief	Song by a new band based on a charlie brown	3	5	5	10	99	84.14	43.37	25.77	10	10	90	40	0	0	0	0	0	0	0	0	20	20	0	0	0	0	10	20	0	0	0	0	0	0	0	0	0	0	10	0	0	0
HC	subject82.xlsx	82	58	Specific	Positive	peace	Obama talking about it	2	3	5	4	37.39	99	1	25.77	4	25	75	50	25	0	0	0	0	0	0	25	0	25	0	25	0	0	25	0	0	0	0	0	0	0	0	0	0	0	25	0	0	0
HC	subject82.xlsx	82	59	Specific	Positive	poster	First spider man poster I ever got from a flea market	4	5	2	11	92.84	50	85.21	25.77	11	0	72.73	36.36	9.09	9.09	9.09	0	0	0	0	0	9.09	9.09	0	9.09	0	0	9.09	0	0	0	9.09	0	0	0	0	0	0	0	9.09	0	0	0
HC	subject82.xlsx	82	60	Specific	Positive	tool	Something sexual	3	4	5	2	1.8	50	1	25.77	2	50	100	50	50	0	0	0	0	0	0	50	0	0	0	0	0	0	0	0	0	0	0	0	0	0	0	0	0	0	0	0	0	0
HC	subject98.xlsx	98	5	Specific	Positive	beach	When I went to south beach FL	3	3	3	7	28.22	7.67	99	25.77	7	0	85.71	42.86	14.29	14.29	14.29	0	0	0	0	0	0	14.29	0	14.29	14.29	0	14.29	0	0	14.29	0	0	0	0	0	0	0	0	0	0	0	0
HC	subject98.xlsx	98	6	Specific	Positive	museum	Nature and Science museum in Dallas	2	2	4	6	92.84	50	23.51	25.77	6	16.67	66.67	33.33	0	0	0	0	0	0	0	0	0	16.67	0	0	16.67	0	0	0	0	0	0	0	0	0	0	0	0	0	0	0	0	0
HC	subject98.xlsx	98	13	Specific	Positive	relaxed	This last weekend when I went fishing	4	4	5	7	1	7.67	99	25.77	7	28.57	100	42.86	28.57	14.29	14.29	0	0	0	0	14.29	0	0	0	14.29	14.29	0	14.29	0	0	14.29	0	0	0	0	0	0	0	0	0	0	0	0
HC	subject98.xlsx	98	17	Specific	Positive	rain	Time in CO when it was raining	3	2	3	7	5.53	50	99	25.77	7	14.29	71.43	57.14	14.29	0	0	0	0	0	0	14.29	0	14.29	14.29	14.29	14.29	0	14.29	0	0	14.29	0	0	0	0	0	0	0	0	0	0	0	0
HC	subject98.xlsx	98	18	Specific	Positive	phase	When I was getting ready for a show	2	2	3	8	37.39	10.58	74.76	99	8	12.5	100	62.5	12.5	12.5	12.5	0	0	0	0	0	12.5	12.5	12.5	12.5	12.5	0	25	0	0	12.5	0	0	12.5	12.5	0	0	0	0	0	0	0	0
HC	subject98.xlsx	98	23	Specific	Positive	kiss	Kiss with an exx GF	4	4	3	5	99	97.69	1	99	5	0	80	40	0	0	0	0	0	0	0	0	20	20	0	0	0	0	0	0	0	0	0	0	20	20	0	0	0	0	20	0	20	20
HC	subject98.xlsx	98	30	Specific	Positive	hotel	Hotel that I stayed in in Houston	3	3	3	7	92.84	7.67	99	25.77	7	14.29	85.71	57.14	28.57	14.29	14.29	0	0	0	0	14.29	0	28.57	0	0	0	0	14.29	0	0	0	0	0	0	0	0	0	0	0	0	0	0	0
HC	subject98.xlsx	98	31	Specific	Positive	win	When I won a national championship for cheerleading in high school	4	4	3	11	92.84	18.16	99	99	11	27.27	90.91	45.45	9.09	9.09	9.09	0	0	0	0	0	9.09	18.18	0	9.09	9.09	0	9.09	18.18	0	9.09	0	0	18.18	18.18	0	0	0	0	0	0	0	0
HC	subject98.xlsx	98	33	Specific	Positive	proud	My dad posted a pict of me recently	4	4	5	8	92.84	10.58	99	25.77	8	12.5	87.5	50	25	25	25	0	0	0	0	0	12.5	12.5	0	0	0	0	12.5	12.5	12.5	0	0	0	0	0	0	0	0	0	12.5	12.5	0	0
HC	subject98.xlsx	98	35	Specific	Positive	journal	I have a journal, writing in it the other day	2	2	5	10	77.33	2.31	99	25.77	10	20	90	70	30	10	10	0	0	0	0	20	20	10	10	0	0	0	20	0	0	0	0	0	0	0	0	0	0	0	0	0	0	0
HC	subject98.xlsx	98	38	Specific	Positive	hat	GF bought me a hat	2	2	4	5	92.84	50	43.37	25.77	5	0	80	40	20	20	20	0	0	0	0	0	20	0	0	0	0	0	20	0	0	0	0	0	0	0	0	0	0	0	20	0	20	20
HC	subject98.xlsx	98	40	Specific	Positive	broken	I broke a hydrometer last week	1	4	5	6	92.84	4.8	99	1	6	16.67	83.33	33.33	16.67	16.67	16.67	0	0	0	0	0	16.67	0	0	0	0	0	16.67	0	0	0	0	0	16.67	0	16.67	0	0	16.67	0	0	0	0
HC	subject98.xlsx	98	42	Specific	Positive	adventure	I did a survivial trip a few years ago	4	4	3	9	92.84	13.32	99	25.77	9	11.11	100	44.44	11.11	11.11	11.11	0	0	0	0	0	22.22	0	11.11	0	0	0	11.11	11.11	0	0	0	11.11	0	0	0	0	0	0	0	0	0	0
HC	subject98.xlsx	98	43	Specific	Positive	plant	My GF planted some flowers	1	2	5	5	51.43	50	43.37	25.77	5	40	60	20	20	20	20	0	0	0	0	0	0	0	0	0	0	0	0	0	0	0	0	20	0	0	0	0	0	0	20	0	20	20
HC	subject98.xlsx	98	45	Specific	Positive	party	Buddys christmas party	1	2	3	3	92.84	99	98.01	99	3	33.33	100	0	0	0	0	0	0	0	0	0	0	0	0	0	0	0	0	0	0	0	0	0	33.33	33.33	0	0	0	0	66.67	0	33.33	0
HC	subject98.xlsx	98	49	Specific	Positive	danger	Lost in Space, the robot saying danger	2	1	3	7	99	92.33	89.63	1	7	0	85.71	28.57	0	0	0	0	0	0	0	0	14.29	14.29	0	0	0	0	28.57	0	0	0	0	0	28.57	0	28.57	0	0	14.29	14.29	0	0	0
HC	subject98.xlsx	98	51	Specific	Positive	reserved	Making dinner reservations	2	2	3	3	92.84	50	1	25.77	3	33.33	66.67	0	0	0	0	0	0	0	0	0	0	0	0	0	0	0	33.33	0	0	0	0	0	0	0	0	0	0	0	0	0	0	0
HC	subject98.xlsx	98	53	Specific	Positive	lost	Hiking and GF thought we were going to get lostbut Ihad my GPS	3	2	4	13	42.69	93.79	94.81	25.77	13	15.38	76.92	38.46	15.38	15.38	7.69	7.69	0	0	0	0	0	7.69	7.69	0	7.69	0	30.77	0	0	0	0	0	0	0	0	0	0	0	15.38	0	7.69	7.69
HC	subject98.xlsx	98	55	Specific	Positive	peace	George Bush talking about it	1	1	3	5	51.43	97.69	1	25.77	5	20	60	40	20	0	0	0	0	0	0	20	0	20	0	20	0	0	20	0	0	0	0	0	0	0	0	0	0	0	20	0	0	0
HC	subject98.xlsx	98	57	Specific	Positive	poster	Arnold Poster I got for my room	2	2	2	7	67.14	1	99	25.77	7	0	71.43	42.86	28.57	28.57	28.57	0	0	0	0	0	0	14.29	0	0	0	0	14.29	0	0	0	0	0	0	0	0	0	0	0	0	0	0	0
HC	subject98.xlsx	98	58	Specific	Positive	alone	Moving to CO	3	3	3	3	99	50	98.01	25.77	3	0	66.67	33.33	0	0	0	0	0	0	0	0	0	33.33	0	0	0	0	33.33	0	0	0	0	0	0	0	0	0	0	0	0	0	0	0
HC	subject100.xlsx	100	1	Specific	Positive	museum	Movie, Night at Museum, one particular time watching it	4	4	5	9	92.84	50	98.01	25.77	9	22.22	100	22.22	11.11	0	0	0	0	0	0	11.11	0	11.11	0	0	0	0	11.11	11.11	11.11	0	11.11	0	0	0	0	0	0	0	0	0	0	0
HC	subject100.xlsx	100	7	Specific	Positive	puppy	When I first got my dog when I was 8 on my birthday	5	5	1	13	1	1	99	25.77	13	7.69	84.62	61.54	30.77	30.77	30.77	0	0	0	0	0	0	7.69	7.69	15.38	15.38	0	15.38	0	0	15.38	15.38	0	0	0	0	0	0	0	0	0	0	0
HC	subject100.xlsx	100	9	Specific	Positive	book	The last book that I read	5	3	5	6	60.8	4.8	98.01	25.77	6	0	100	50	33.33	16.67	16.67	0	0	0	0	16.67	16.67	0	0	0	0	0	16.67	0	0	0	0	0	0	0	0	0	0	0	0	0	0	0
HC	subject100.xlsx	100	11	Specific	Positive	friend	My best friend, we just went to the movies on Friday	4	5	5	11	92.84	96.52	99	99	11	0	100	54.55	18.18	18.18	9.09	9.09	0	0	0	0	9.09	18.18	0	9.09	0	0	9.09	9.09	9.09	0	0	0	9.09	9.09	0	0	0	0	18.18	0	9.09	0
HC	subject100.xlsx	100	16	Specific	Positive	success	When my husband got promoted	4	4	5	5	1	50	99	25.77	5	40	100	40	20	20	20	0	0	0	0	0	0	0	0	20	20	0	20	0	0	20	0	0	0	0	0	0	0	0	20	20	0	0
HC	subject100.xlsx	100	17	Specific	Positive	rain	When I got my engagement ring	5	5	4	6	1	4.8	99	99	6	16.67	100	50	33.33	33.33	33.33	0	0	0	0	0	0	0	0	16.67	16.67	0	16.67	0	0	16.67	0	0	16.67	16.67	0	0	0	0	16.67	0	0	0
HC	subject100.xlsx	100	18	Specific	Positive	relaxed	The time I was in the machine, I felt relaxed	5	5	5	10	92.84	2.31	99	99	10	20	90	60	20	20	20	0	0	0	0	0	20	10	10	0	0	0	20	0	0	0	0	0	10	10	0	0	0	0	0	0	0	0
HC	subject100.xlsx	100	19	Specific	Positive	kiss	First time I kissed my husband	5	4	3	6	17.96	4.8	99	99	6	16.67	100	33.33	33.33	33.33	33.33	0	0	0	0	0	0	0	0	0	0	0	0	0	0	0	16.67	0	16.67	16.67	0	0	0	0	16.67	16.67	0	0
HC	subject100.xlsx	100	27	Specific	Positive	laughter	Yesterday when my baby was cracking up	5	5	5	7	5.53	50	99	25.77	7	28.57	85.71	57.14	14.29	14.29	14.29	0	0	0	0	0	0	14.29	14.29	14.29	14.29	0	14.29	0	0	14.29	0	0	0	0	0	0	0	0	14.29	14.29	0	0
HC	subject100.xlsx	100	30	Specific	Positive	hotel	I rented a room at the hard rock 6 months ago	3	5	4	11	99	18.16	99	25.77	11	0	90.91	36.36	9.09	9.09	9.09	0	0	0	0	0	18.18	9.09	0	0	0	0	0	9.09	0	0	9.09	0	0	0	0	0	0	0	0	0	0	0
HC	subject100.xlsx	100	33	Specific	Positive	journal	My husband just gave me 4 journals 2 days ago	3	5	5	10	24.86	50	99	25.77	10	20	70	30	20	20	20	0	0	0	0	0	0	0	0	10	0	0	10	0	0	0	20	0	0	0	0	0	0	0	20	10	0	0
HC	subject100.xlsx	100	39	Specific	Positive	beauty	I think of my daughter when she was dressing up last week	5	5	5	12	17.96	50	99	25.77	12	16.67	91.67	58.33	25	25	16.67	0	0	8.33	0	0	0	16.67	8.33	8.33	8.33	0	16.67	0	0	8.33	0	0	0	0	0	0	0	0	16.67	8.33	0	16.67
HC	subject100.xlsx	100	44	Specific	Positive	treat	Halloween, last year	2	5	4	3	92.84	50	99	25.77	3	33.33	66.67	0	0	0	0	0	0	0	0	0	0	0	0	0	0	0	0	0	0	0	0	0	0	0	0	0	0	0	0	0	0	0
HC	subject100.xlsx	100	46	Specific	Positive	party	My brother's borthday party is coming up	5	5	5	7	67.14	92.33	99	99	7	28.57	85.71	42.86	14.29	14.29	14.29	0	0	0	0	0	0	14.29	14.29	0	0	0	28.57	0	0	0	0	0	14.29	14.29	0	0	0	0	28.57	14.29	0	0
HC	subject100.xlsx	100	52	Specific	Positive	confident	The first day when I went for a job interview	5	3	4	10	92.84	50	99	25.77	10	10	100	50	10	10	10	0	0	0	0	0	20	10	0	10	10	0	10	0	0	10	10	0	0	0	0	0	0	0	10	0	0	0
HC	subject101.xlsx	101	2	Specific	Positive	nightmare	Watching Nightmare on Elm street with my cousin, we tortured him	2	4	1	11	79.25	99	31.94	1	11	27.27	90.91	45.45	27.27	27.27	9.09	9.09	0	9.09	0	0	0	18.18	0	0	0	0	9.09	0	0	0	0	0	18.18	0	18.18	0	9.09	0	27.27	9.09	0	0
HC	subject101.xlsx	101	4	Specific	Positive	museum	The frist time grandparents took me to Phillbrook	3	5	1	8	99	50	74.76	25.77	8	25	75	37.5	12.5	12.5	12.5	0	0	0	0	0	12.5	12.5	0	0	0	0	12.5	0	0	0	0	0	0	0	0	0	0	0	12.5	12.5	0	0
HC	subject101.xlsx	101	5	Specific	Positive	beach	First time that I went to Cancoon, saw the coean for the first time	4	5	3	14	99	23.75	99	25.77	14	7.14	85.71	42.86	14.29	7.14	7.14	0	0	0	0	7.14	14.29	14.29	0	0	0	0	14.29	0	0	0	14.29	0	0	0	0	0	0	0	0	0	0	0
HC	subject101.xlsx	101	8	Specific	Positive	puppy	When my son was born we went to bBuild a bear and had his puppy made	4	5	3	16	11.24	96.95	35.37	25.77	16	0	81.25	56.25	18.75	18.75	6.25	6.25	0	6.25	0	0	6.25	6.25	12.5	6.25	12.5	0	31.25	0	0	6.25	0	0	0	0	0	0	0	0	18.75	6.25	0	0
HC	subject101.xlsx	101	10	Specific	Positive	friend	Friend of mine sent me and my wife away for a weekend out of the vlue	3	4	4	16	99	50	99	25.77	16	6.25	93.75	68.75	18.75	18.75	18.75	0	0	0	0	0	12.5	31.25	0	0	6.25	0	6.25	0	0	0	0	0	0	0	0	0	0	0	18.75	6.25	6.25	6.25
HC	subject101.xlsx	101	14	Specific	Positive	phase	We phased out union at our work a couple days ago	1	1	5	11	98.22	99	99	25.77	11	0	90.91	45.45	18.18	18.18	0	18.18	0	0	0	0	9.09	18.18	0	0	0	0	0	0	0	0	0	9.09	0	0	0	0	0	0	18.18	0	0	0
HC	subject101.xlsx	101	15	Specific	Positive	rain	Me and my son watching a storm blow in from the deck	3	5	5	12	98.02	20.24	74.76	25.77	12	8.33	75	58.33	16.67	16.67	16.67	0	0	0	0	0	16.67	16.67	0	0	8.33	0	8.33	0	0	0	0	0	0	0	0	0	0	0	8.33	8.33	0	0
HC	subject101.xlsx	101	16	Specific	Positive	relaxed	When I went to get my wife a bottle of wine and got RelaX	3	4	4	14	67.14	23.75	89.63	99	14	0	92.86	50	14.29	14.29	14.29	0	0	0	0	0	7.14	14.29	0	7.14	14.29	0	21.43	0	0	7.14	0	0	7.14	7.14	0	0	0	0	7.14	7.14	0	7.14
HC	subject101.xlsx	101	23	Specific	Positive	key	Jr High I had my house key and I got laughed at by the class because of the design	1	3	2	19	86.18	5.73	81.22	97.58	19	10.53	84.21	57.89	15.79	15.79	15.79	0	0	0	0	0	10.53	15.79	5.26	0	10.53	0	10.53	5.26	0	0	0	0	5.26	5.26	0	0	0	0	0	0	0	0
HC	subject101.xlsx	101	25	Specific	Positive	vomit	New brother in law made us an asian soup and my wife got sick from it	3	5	5	16	84.57	96.95	35.37	1	16	6.25	93.75	43.75	18.75	12.5	6.25	6.25	0	0	0	6.25	6.25	12.5	0	0	6.25	0	12.5	12.5	0	0	0	0	6.25	0	6.25	0	0	0	18.75	12.5	0	6.25
HC	subject101.xlsx	101	26	Specific	Positive	highway	First time I heard Life is Highway	3	3	5	7	28.22	50	99	25.77	7	14.29	85.71	28.57	14.29	14.29	14.29	0	0	0	0	0	0	0	14.29	0	0	0	28.57	0	0	0	14.29	0	0	0	0	0	0	0	14.29	0	0	0
HC	subject101.xlsx	101	27	Specific	Positive	laughter	My son was delirious a couple days ago	2	3	5	8	71.61	50	99	25.77	8	12.5	87.5	37.5	12.5	12.5	12.5	0	0	0	0	0	12.5	0	12.5	0	0	0	12.5	0	0	0	0	12.5	0	0	0	0	0	0	12.5	12.5	0	0
HC	subject101.xlsx	101	31	Specific	Positive	news	Wife saying she was pregnany with our son	4	5	3	8	37.39	99	1	25.77	8	12.5	100	50	25	25	0	12.5	0	12.5	0	0	0	12.5	12.5	0	0	0	25	0	0	0	0	0	0	0	0	0	0	0	75	37.5	0	25
HC	subject101.xlsx	101	33	Specific	Positive	proud	Friend of mine was in town and asked about my kids and about my life	3	4	4	15	32.98	50	98.01	25.77	15	0	100	66.67	20	20	20	0	0	0	0	0	0	26.67	6.67	13.33	13.33	0	13.33	0	0	0	0	0	0	0	0	0	0	0	20	0	6.67	0
HC	subject101.xlsx	101	35	Specific	Positive	win	Won a huge wrestling match in high schoo;	2	5	2	8	99	50	99	99	8	12.5	62.5	25	0	0	0	0	0	0	0	0	12.5	12.5	0	0	0	0	12.5	12.5	0	0	0	0	12.5	12.5	0	0	0	0	0	0	0	0
HC	subject101.xlsx	101	37	Specific	Positive	adventure	Son and wife took a walk into the woods	2	4	5	9	99	98.62	58.07	25.77	9	0	88.89	44.44	0	0	0	0	0	0	0	0	22.22	11.11	0	0	11.11	0	22.22	0	0	0	0	0	0	0	0	0	0	0	22.22	22.22	0	11.11
HC	subject101.xlsx	101	40	Specific	Positive	hat	First time my step dad bought me a cubs hat	3	5	3	10	77.33	15.86	99	25.77	10	0	80	30	20	20	20	0	0	0	0	0	10	0	0	0	0	0	10	0	0	0	10	0	0	0	0	0	0	0	10	10	0	0
HC	subject101.xlsx	101	45	Specific	Positive	party	Bought first house and had son's 2nd birthday there	4	5	3	9	17.96	86.68	58.07	25.77	9	11.11	88.89	33.33	0	0	0	0	0	0	0	0	0	0	11.11	11.11	11.11	0	22.22	0	0	0	11.11	0	0	0	0	0	0	0	11.11	11.11	0	0
HC	subject101.xlsx	101	46	Specific	Positive	treat	Guy that died whose name was treat	2	3	5	7	5.53	99	1	99	7	0	100	42.86	28.57	0	0	0	0	0	0	28.57	0	0	14.29	0	0	0	28.57	0	0	14.29	0	0	14.29	14.29	0	0	0	0	42.86	0	14.29	0
HC	subject101.xlsx	101	47	Specific	Positive	paper	Tried to say my dog ate my paper in college, he didn't like it	2	5	3	14	28.22	7.67	52.86	99	14	14.29	92.86	50	28.57	21.43	14.29	0	0	7.14	0	7.14	0	14.29	7.14	0	0	7.14	28.57	0	0	0	0	0	7.14	7.14	0	0	0	0	14.29	0	0	0
HC	subject101.xlsx	101	52	Specific	Positive	justice	We watched the Justice League as a family once	3	5	5	9	98.75	99	4.97	25.77	9	22.22	100	44.44	11.11	11.11	0	11.11	0	0	0	0	22.22	11.11	0	0	11.11	0	11.11	11.11	11.11	0	11.11	0	0	0	0	0	0	0	22.22	11.11	0	0
HC	subject101.xlsx	101	57	Specific	Positive	lucky	Movie the Mask, he asks are you feeling lucky	1	4	3	9	45.11	99	1	99	9	11.11	88.89	44.44	22.22	22.22	0	0	11.11	11.11	0	0	11.11	0	11.11	0	0	0	33.33	11.11	0	0	0	0	11.11	11.11	0	0	0	0	33.33	0	0	0
HC	subject101.xlsx	101	58	Specific	Positive	alone	Watching the movie Home Alone for the frist tiem	1	3	1	9	99	50	1	1	9	11.11	77.78	33.33	0	0	0	0	0	0	0	0	22.22	11.11	0	0	0	0	11.11	11.11	0	0	0	0	11.11	0	11.11	0	0	11.11	0	0	0	0
HC	subject101.xlsx	101	59	Specific	Positive	poster	First time I saw the game, got my friend a psoter for his birthday	2	5	2	14	92.84	76.25	89.63	25.77	14	7.14	92.86	42.86	21.43	21.43	14.29	0	0	7.14	0	0	14.29	7.14	0	0	0	0	14.29	0	0	0	7.14	0	0	0	0	0	0	0	21.43	0	7.14	0
HC	subject101.xlsx	101	60	Specific	Positive	tool	Staying with grandparents and a tooth fell out and got an air pressure gage instead of money	4	5	1	17	98.92	50	91.95	1	17	23.53	94.12	47.06	0	0	0	0	0	0	0	0	11.76	17.65	0	5.88	11.76	0	17.65	0	0	0	0	0	5.88	0	5.88	5.88	0	0	5.88	5.88	0	0
HC	subject103.xlsx	103	2	Specific	Positive	beach	Vacation in Florida, one day on the beach with dophins	4	4	3	10	99	50	93.3	25.77	10	30	80	40	0	0	0	0	0	0	0	0	10	30	0	0	0	0	0	0	0	0	10	0	0	0	0	0	0	0	0	0	0	0
HC	subject103.xlsx	103	4	Specific	Positive	museum	We just went to the OKC history museum	4	4	5	8	92.84	99	74.76	25.77	8	12.5	87.5	50	12.5	12.5	0	12.5	0	0	0	0	12.5	12.5	0	12.5	0	0	12.5	0	0	0	0	0	0	0	0	0	0	0	12.5	0	0	0
HC	subject103.xlsx	103	11	Specific	Positive	book	Reading books to the little kids today	5	5	5	7	99	92.33	89.63	25.77	7	14.29	100	28.57	0	0	0	0	0	0	0	0	14.29	14.29	0	0	0	0	14.29	0	0	0	0	0	0	0	0	0	0	0	14.29	0	0	0
HC	subject103.xlsx	103	14	Specific	Positive	rain	My son told me is was raining but it was hashbrowns sizzling	5	5	5	12	1	20.24	74.76	25.77	12	25	75	58.33	25	16.67	16.67	0	0	0	0	8.33	0	0	25	0	8.33	0	33.33	0	0	0	0	0	0	0	0	0	0	0	16.67	8.33	0	0
HC	subject103.xlsx	103	16	Specific	Positive	relaxed	Last night my son combed my hair	5	5	5	7	28.22	7.67	99	25.77	7	0	71.43	28.57	28.57	28.57	28.57	0	0	0	0	0	0	0	0	0	0	0	0	0	0	0	0	0	0	0	0	0	0	0	14.29	14.29	0	0
HC	subject103.xlsx	103	25	Specific	Positive	hotel	Hotel at Disney we stayed at	5	5	3	6	99	99	99	25.77	6	0	83.33	50	16.67	16.67	0	16.67	0	0	0	0	0	33.33	0	0	0	0	16.67	0	0	0	0	0	0	0	0	0	0	0	16.67	0	0	0
HC	subject103.xlsx	103	29	Specific	Positive	laughter	Hearing my little gitl laugh when she got new soes	5	5	5	10	8.19	84.14	93.3	99	10	10	80	30	20	20	10	0	0	10	0	0	0	0	0	10	10	0	10	10	0	10	0	0	10	10	0	0	0	0	20	0	0	10
HC	subject103.xlsx	103	31	Specific	Positive	proud	My son just got star rank in boyscouts	5	5	5	8	71.61	50	74.76	25.77	8	12.5	75	37.5	12.5	12.5	12.5	0	0	0	0	0	0	12.5	0	12.5	0	0	12.5	0	0	0	0	0	0	0	0	0	0	0	12.5	12.5	0	0
HC	subject103.xlsx	103	37	Specific	Positive	adventure	When we went on vacation and swam with the stingrays	5	5	4	10	77.33	97.69	99	25.77	10	20	90	60	10	10	0	10	0	0	0	0	10	20	0	10	20	0	20	0	0	10	0	0	0	0	0	0	0	0	10	0	0	0
HC	subject103.xlsx	103	38	Specific	Positive	beauty	My little gitl, looking at her	5	5	5	6	60.8	50	98.01	25.77	6	16.67	83.33	50	33.33	33.33	16.67	0	0	16.67	0	0	0	16.67	0	0	0	0	16.67	0	0	0	0	0	0	0	0	0	0	0	16.67	0	0	16.67
HC	subject103.xlsx	103	57	Specific	Positive	lucky	Lucky for winning something at Bass Pro shop	3	5	3	8	99	50	7.84	99	8	25	75	37.5	12.5	0	0	0	0	0	0	12.5	0	25	0	0	0	0	0	12.5	0	0	0	0	25	25	0	0	0	0	0	0	0	0
HC	subject104.xlsx	104	5	Specific	Positive	beach	Went to Hawaii, laying in a lounge chair reading a book	5	5	3	11	99	50	31.94	25.77	11	9.09	81.82	36.36	0	0	0	0	0	0	0	0	18.18	18.18	0	0	0	0	27.27	0	0	0	0	0	0	0	0	0	0	0	0	0	0	0
HC	subject104.xlsx	104	6	Specific	Positive	city	My mom met me in NYC on a business trip and we went to a show	4	4	3	16	97.17	89.42	99	25.77	16	6.25	93.75	56.25	18.75	18.75	12.5	6.25	0	0	0	0	12.5	18.75	0	0	6.25	0	12.5	0	0	0	0	0	0	0	0	0	0	0	18.75	6.25	0	6.25
HC	subject104.xlsx	104	10	Specific	Positive	friend	BF in high school, we went skiiing and she got stuck on the mountain, and I stayed with her	3	4	2	19	76.19	98.19	81.22	25.77	19	10.53	89.47	52.63	21.05	21.05	5.26	5.26	0	10.53	0	0	5.26	15.79	0	0	10.53	0	21.05	5.26	0	0	0	0	0	0	0	0	0	0	21.05	0	5.26	10.53
HC	subject104.xlsx	104	11	Specific	Positive	book	This morning I listened to the Daily audio bible	3	5	5	9	92.84	50	98.01	25.77	9	22.22	100	44.44	22.22	11.11	11.11	0	0	0	0	11.11	11.11	11.11	0	0	0	0	11.11	11.11	0	0	0	0	0	0	0	0	0	0	11.11	0	0	0
HC	subject104.xlsx	104	12	Specific	Positive	puppy	I had a puppy, he was licking my face	4	3	1	9	4.38	13.32	4.97	25.77	9	11.11	88.89	66.67	33.33	33.33	22.22	0	0	11.11	0	0	11.11	0	22.22	0	0	0	22.22	0	0	0	0	0	0	0	0	0	0	0	11.11	0	0	0
HC	subject104.xlsx	104	13	Specific	Positive	rain	We have a block party, and the fire department came and opened the fire hydrant	5	5	4	15	83.85	97.69	10.08	99	15	13.33	86.67	46.67	6.67	6.67	0	6.67	0	0	0	0	20	0	6.67	0	13.33	0	13.33	0	0	0	0	0	6.67	6.67	0	0	0	0	13.33	0	0	0
HC	subject104.xlsx	104	17	Specific	Positive	success	When I got my first promotion at work	5	4	3	8	11.24	1	99	25.77	8	12.5	100	50	25	25	25	0	0	0	0	0	0	12.5	0	12.5	12.5	0	12.5	0	0	12.5	12.5	0	0	0	0	0	0	0	0	0	0	0
HC	subject104.xlsx	104	19	Specific	Positive	safe	I bought a fire proof safe as an anniversary gift from state farm	3	5	4	13	99	22.08	17.46	99	13	7.69	76.92	38.46	7.69	7.69	7.69	0	0	0	0	0	15.38	15.38	0	0	7.69	0	7.69	15.38	7.69	0	0	0	7.69	7.69	0	0	0	0	0	0	0	0
HC	subject104.xlsx	104	23	Specific	Positive	kiss	When I woke my son up I gave him a kiss this morning	5	5	5	13	9.98	50	99	99	13	7.69	100	61.54	38.46	30.77	23.08	0	0	7.69	0	7.69	7.69	7.69	0	7.69	7.69	0	15.38	0	0	7.69	0	0	7.69	7.69	0	0	0	0	23.08	7.69	0	0
HC	subject104.xlsx	104	24	Specific	Positive	teacher	I teach kids at my church, lesson with an egg	4	5	5	10	98.46	15.86	99	25.77	10	0	100	50	20	20	20	0	0	0	0	0	10	20	0	0	0	0	0	0	0	0	0	0	0	0	0	0	0	0	10	0	0	0
HC	subject104.xlsx	104	26	Specific	Positive	hotel	A hotel I went to for business, when you walked in there was a ligth with vase and it was so pretty	4	4	4	22	43.68	67.52	61.34	94.75	22	4.55	90.91	68.18	13.64	9.09	4.55	0	4.55	0	0	4.55	9.09	18.18	9.09	13.64	13.64	0	18.18	0	0	4.55	0	0	4.55	4.55	0	0	0	0	4.55	0	0	0
HC	subject104.xlsx	104	27	Specific	Positive	home	Home sweet home sseni candle smell I burend	3	3	5	8	71.61	10.58	7.84	99	8	0	75	12.5	12.5	12.5	12.5	0	0	0	0	0	0	0	0	0	0	0	0	12.5	0	0	0	0	12.5	12.5	0	0	0	0	0	0	0	0
HC	subject104.xlsx	104	29	Specific	Positive	highway	With BF in truch listening to Life is a Highway	4	4	2	10	99	97.69	3.37	25.77	10	20	80	50	0	0	0	0	0	0	0	0	10	30	10	0	0	0	20	0	0	0	0	0	0	0	0	0	0	0	20	0	10	0
HC	subject104.xlsx	104	32	Specific	Positive	proud	Proud of my kids when they did a Christmas show, as a lamb and angel	4	4	4	15	51.43	74.76	43.37	99	15	6.67	93.33	60	13.33	13.33	6.67	0	0	0	6.67	0	13.33	13.33	6.67	6.67	20	0	6.67	6.67	6.67	6.67	0	0	6.67	6.67	0	0	0	0	13.33	0	0	0
HC	subject104.xlsx	104	37	Specific	Positive	adventure	Took my kids to Pump it Up and we went through the obstacle course	4	4	3	14	92.84	92.33	52.86	25.77	14	14.29	85.71	57.14	21.43	14.29	7.14	7.14	0	0	0	7.14	7.14	21.43	0	0	7.14	0	14.29	0	0	0	0	0	0	0	0	0	0	0	14.29	0	0	0
HC	subject104.xlsx	104	39	Specific	Positive	office	My office at work, just put new carpet in but my chair doesn't roll anymore	4	4	5	15	17.96	1	99	25.77	15	6.67	93.33	53.33	20	13.33	13.33	0	0	0	0	6.67	0	13.33	6.67	6.67	6.67	6.67	13.33	6.67	0	0	0	0	0	0	0	0	0	0	0	0	0	0
HC	subject104.xlsx	104	40	Specific	Positive	hat	Kids got OSU hats, my son was so happy	4	4	5	9	4.38	86.68	4.97	99	9	0	77.78	33.33	11.11	11.11	11.11	0	0	0	0	0	0	0	11.11	11.11	11.11	0	22.22	11.11	0	0	0	0	11.11	11.11	0	0	0	0	22.22	11.11	0	0
HC	subject104.xlsx	104	43	Specific	Positive	party	Samantha's 7th bday party, her cake, her friends over	4	5	4	9	74.89	99	1	99	9	22.22	77.78	33.33	22.22	22.22	0	0	0	22.22	0	0	0	11.11	0	0	0	0	0	0	0	0	0	0	11.11	11.11	0	0	0	0	44.44	0	11.11	22.22
HC	subject104.xlsx	104	47	Specific	Positive	plant	Big huge plants in my mom's living room, we were just up there in July	4	4	5	15	69.57	90.87	99	25.77	15	0	93.33	53.33	13.33	13.33	6.67	6.67	0	0	0	0	0	20	6.67	13.33	0	0	13.33	6.67	0	0	0	0	0	0	0	0	0	0	13.33	6.67	0	6.67
HC	subject104.xlsx	104	49	Specific	Positive	confident	I did a mock interview with some executives and they said I was confident	4	4	4	14	28.22	92.33	13.15	25.77	14	21.43	100	57.14	21.43	21.43	14.29	0	0	0	7.14	0	7.14	7.14	14.29	0	7.14	0	28.57	0	0	0	0	7.14	14.29	7.14	7.14	0	7.14	0	28.57	0	0	0
HC	subject104.xlsx	104	50	Specific	Positive	reserved	A wedding I was at and the first 2 rows were reserved for the family with satin ribbon	3	3	3	18	98.75	71.09	23.51	25.77	18	11.11	72.22	55.56	5.56	5.56	5.56	0	0	0	0	0	16.67	16.67	11.11	0	5.56	0	11.11	0	0	0	11.11	0	0	0	0	0	0	0	11.11	11.11	0	0
HC	subject104.xlsx	104	52	Specific	Positive	window	My sister got remarried and they have a garden window I helped her clean out	4	4	5	15	32.98	74.76	10.08	25.77	15	6.67	93.33	53.33	26.67	26.67	13.33	0	0	6.67	6.67	0	6.67	6.67	6.67	0	6.67	0	20	6.67	0	0	0	0	0	0	0	0	0	0	20	6.67	0	13.33
HC	subject104.xlsx	104	53	Specific	Positive	danger	Stranger Danger movie my sister had, watching it with the cousins	3	4	5	11	79.25	81.84	2.4	1	11	27.27	90.91	45.45	18.18	9.09	9.09	0	0	0	0	9.09	9.09	9.09	9.09	0	0	0	18.18	0	0	0	0	0	9.09	0	9.09	0	0	0	18.18	18.18	0	9.09
HC	subject104.xlsx	104	55	Specific	Positive	tool	got a screwdriver set and I thought it was so coool	5	5	5	11	3.76	3.48	31.94	1	11	18.18	81.82	54.55	18.18	9.09	9.09	0	0	0	0	9.09	9.09	0	9.09	9.09	18.18	0	27.27	0	0	0	0	0	9.09	0	9.09	0	9.09	0	0	0	0	0
HC	subject104.xlsx	104	57	Specific	Positive	alone	When I had my alone time and say my prayers in the morning	3	4	5	13	9.98	6.21	99	1	13	15.38	100	61.54	23.08	23.08	23.08	0	0	0	0	0	7.69	7.69	7.69	7.69	15.38	0	15.38	7.69	0	7.69	0	0	7.69	0	7.69	0	0	7.69	7.69	0	0	0
HC	subject104.xlsx	104	60	Specific	Positive	lucky	Elephant gift exchange and I won 5 Cds	4	4	4	8	37.39	10.58	7.84	99	8	25	62.5	25	12.5	12.5	12.5	0	0	0	0	0	0	0	0	0	12.5	0	12.5	0	0	0	12.5	0	12.5	12.5	0	0	0	0	0	0	0	0
HC	subject107.xlsx	107	13	Specific	Positive	relaxed	How I felt in the scanner	3	5	5	6	60.8	4.8	99	25.77	6	16.67	100	66.67	16.67	16.67	16.67	0	0	0	0	0	16.67	16.67	0	16.67	16.67	0	16.67	0	0	16.67	0	0	0	0	0	0	0	0	0	0	0	0
HC	subject107.xlsx	107	14	Specific	Positive	rain	Time when I was playing in the rain in CA and it was warm	4	2	2	14	28.22	23.75	99	99	14	7.14	85.71	64.29	14.29	7.14	7.14	0	0	0	0	7.14	7.14	14.29	14.29	7.14	14.29	0	21.43	7.14	0	7.14	0	0	14.29	14.29	0	0	0	0	0	0	0	0
HC	subject107.xlsx	107	18	Specific	Positive	success	Steve Irwin, he did what he was passionate about	5	5	3	9	1	98.62	1	99	9	11.11	77.78	66.67	33.33	22.22	0	0	0	22.22	0	11.11	0	11.11	22.22	11.11	0	0	22.22	0	0	11.11	0	0	11.11	11.11	0	0	0	0	22.22	0	0	0
HC	subject107.xlsx	107	28	Specific	Positive	laughter	Watching a video of people in church and they all burst into laughter	5	4	3	13	99	93.79	17.46	99	13	15.38	92.31	46.15	7.69	7.69	0	0	0	0	7.69	0	7.69	23.08	0	0	7.69	0	7.69	0	0	0	0	7.69	7.69	7.69	0	0	0	0	15.38	0	0	0
HC	subject107.xlsx	107	36	Specific	Positive	win	When I was a teen I won a trophy playing basketball	4	3	2	11	31.44	18.16	85.21	99	11	18.18	90.91	54.55	18.18	18.18	18.18	0	0	0	0	0	18.18	0	9.09	9.09	9.09	0	27.27	0	0	9.09	0	0	18.18	18.18	0	0	0	0	9.09	0	0	0
HC	subject107.xlsx	107	39	Specific	Positive	beauty	My wife on our wedding day	5	5	3	6	60.8	99	99	25.77	6	16.67	100	50	33.33	33.33	16.67	16.67	0	0	0	0	0	16.67	0	0	0	0	0	0	0	0	0	0	0	0	0	0	0	0	50	33.33	0	16.67
HC	subject107.xlsx	107	41	Specific	Positive	adventure	Crocodile Dundee, the movie, watching	3	3	3	5	99	50	1	25.77	5	40	60	20	0	0	0	0	0	0	0	0	20	0	0	0	0	0	20	0	0	0	0	0	0	0	0	0	0	0	0	0	0	0
HC	subject107.xlsx	107	44	Specific	Positive	hostile	Watching the movie Hostile, there's a line about engaging the hostiles	3	5	5	11	98.22	99	1	1	11	36.36	90.91	45.45	0	0	0	0	0	0	0	0	27.27	9.09	9.09	18.18	0	0	18.18	0	0	0	0	0	27.27	9.09	18.18	0	18.18	0	27.27	0	0	0
HC	subject107.xlsx	107	46	Specific	Positive	paper	My son was asking him to make a paper airplane	4	5	4	10	77.33	97.69	1	25.77	10	10	90	50	20	20	10	0	0	10	0	0	10	10	10	0	0	0	30	0	0	0	0	0	0	0	0	0	0	0	30	10	0	0
HC	subject107.xlsx	107	56	Specific	Positive	lucky	Artist named Lucky that I was looking for on the internet	4	5	5	11	92.84	18.16	31.94	99	11	18.18	90.91	54.55	18.18	9.09	9.09	0	0	0	0	9.09	9.09	18.18	9.09	0	0	0	27.27	9.09	0	0	0	0	9.09	9.09	0	0	0	0	0	0	0	0
HC	subject157.xlsx	157	3	Specific	Positive	beach	Spring Break, my sister and I went to the beach	4	3	3	10	77.33	15.86	99	25.77	10	0	100	50	20	20	20	0	0	0	0	0	10	10	0	0	10	0	10	0	0	0	0	0	0	0	0	0	0	0	10	10	0	10
HC	subject157.xlsx	157	8	Specific	Positive	puppy	When I got my first dog	5	5	3	6	1	1	99	25.77	6	0	83.33	50	33.33	33.33	33.33	0	0	0	0	0	0	0	0	16.67	16.67	0	16.67	0	0	16.67	16.67	0	0	0	0	0	0	0	0	0	0	0
HC	subject157.xlsx	157	12	Specific	Positive	custom	Custom picture frame for husband when he got purple heart award	4	5	4	11	56.58	96.52	1	99	11	18.18	81.82	27.27	9.09	9.09	0	0	0	9.09	0	0	0	9.09	0	9.09	9.09	0	9.09	0	0	9.09	0	0	9.09	9.09	0	0	0	0	18.18	9.09	0	0
HC	subject157.xlsx	157	14	Specific	Positive	relaxed	A cake class that I am taking	4	4	5	7	28.22	7.67	13.15	25.77	7	0	100	57.14	28.57	14.29	14.29	0	0	0	0	14.29	14.29	0	14.29	0	0	0	28.57	0	0	0	0	0	0	0	0	0	0	0	0	0	0	0
HC	subject157.xlsx	157	18	Specific	Positive	success	When I finished my LPN nursing program	5	5	3	7	1	1	99	25.77	7	42.86	71.43	42.86	28.57	28.57	28.57	0	0	0	0	0	0	0	0	14.29	14.29	0	14.29	0	0	14.29	0	0	0	0	0	0	0	0	0	0	0	0
HC	subject157.xlsx	157	19	Specific	Positive	kiss	First kiss with husband	4	5	3	4	99	99	74.76	99	4	25	100	25	0	0	0	0	0	0	0	0	0	25	0	0	0	0	0	0	0	0	25	0	25	25	0	0	0	0	25	25	0	0
HC	subject157.xlsx	157	25	Specific	Positive	hotel	Husband and son and I stayed at a hotel in Branson	3	4	3	11	92.84	81.84	99	25.77	11	18.18	90.91	54.55	9.09	9.09	9.09	0	0	0	0	0	9.09	18.18	0	0	18.18	0	9.09	0	0	0	0	0	0	0	0	0	0	0	18.18	18.18	0	0
HC	subject157.xlsx	157	29	Specific	Positive	home	First house my husband and I bought	4	4	3	7	5.53	7.67	99	25.77	7	14.29	100	42.86	28.57	28.57	28.57	0	0	0	0	0	0	0	0	0	14.29	0	14.29	0	0	0	14.29	0	0	0	0	0	0	0	14.29	14.29	0	0
HC	subject157.xlsx	157	32	Specific	Positive	proud	Son did a 12 mile run last year	5	5	4	8	92.84	89.42	99	25.77	8	0	87.5	25	0	0	0	0	0	0	0	0	12.5	0	12.5	0	0	0	25	0	0	0	12.5	0	0	0	0	0	0	0	12.5	12.5	0	0
HC	subject157.xlsx	157	34	Specific	Positive	win	Son won a soccer tournament a few weeks ago	3	4	5	9	99	86.68	58.07	99	9	11.11	88.89	22.22	0	0	0	0	0	0	0	0	22.22	0	0	0	0	0	11.11	11.11	0	0	0	11.11	11.11	11.11	0	0	0	0	11.11	11.11	0	0
HC	subject157.xlsx	157	37	Specific	Positive	adventure	We went hiking	4	5	4	3	17.96	99	99	25.77	3	0	100	33.33	33.33	33.33	0	33.33	0	0	0	0	0	0	0	0	0	0	33.33	0	0	0	0	0	0	0	0	0	0	0	33.33	0	0	0
HC	subject157.xlsx	157	41	Specific	Positive	beauty	My wedding day	5	5	3	3	17.96	50	99	25.77	3	33.33	100	33.33	33.33	33.33	33.33	0	0	0	0	0	0	0	0	0	0	0	0	0	0	0	0	0	0	0	0	0	0	0	33.33	33.33	0	0
HC	subject157.xlsx	157	45	Specific	Positive	party	Birthday party this past weekend	4	5	5	5	51.43	97.69	99	99	5	40	100	20	20	0	0	0	0	0	0	20	0	0	0	0	0	0	0	0	0	0	0	0	20	20	0	0	0	0	20	0	0	0
HC	subject157.xlsx	157	46	Specific	Positive	betray	Soccer love triangle	4	5	5	3	92.84	99	1	99	3	33.33	100	0	0	0	0	0	0	0	0	0	0	0	0	0	0	0	0	0	0	0	0	0	33.33	33.33	0	0	0	0	33.33	0	0	0
HC	subject157.xlsx	157	49	Specific	Positive	justice	My son's name, naming him	4	5	3	5	8.19	99	1	25.77	5	0	80	40	40	40	20	0	0	20	0	0	0	0	0	0	0	0	0	0	0	0	0	0	0	0	0	0	0	0	60	20	0	0
HC	subject158.xlsx	158	2	Specific	Positive	respect	The amount of respect I had for my gradnparents	2	5	2	9	92.84	1.38	58.07	99	9	22.22	88.89	66.67	22.22	22.22	22.22	0	0	0	0	0	11.11	22.22	11.11	0	0	0	11.11	0	0	0	0	11.11	11.11	11.11	0	0	0	0	0	0	0	0
HC	subject158.xlsx	158	3	Specific	Positive	beach	Went to South Padre Island over the summer	4	5	3	8	99	50	99	25.77	8	0	75	37.5	0	0	0	0	0	0	0	0	12.5	25	0	0	0	0	12.5	0	0	0	0	0	0	0	0	0	0	0	0	0	0	0
HC	subject158.xlsx	158	5	Specific	Positive	city	Went to NYC	3	3	2	3	99	50	98.01	25.77	3	0	66.67	33.33	0	0	0	0	0	0	0	0	0	33.33	0	0	0	0	33.33	0	0	0	0	0	0	0	0	0	0	0	0	0	0	0
HC	subject158.xlsx	158	9	Specific	Positive	puppy	When we got our dog	3	5	3	5	1	99	43.37	25.77	5	0	80	60	40	40	0	40	0	0	0	0	0	0	0	20	20	0	20	0	0	20	0	0	0	0	0	0	0	0	40	0	0	0
HC	subject158.xlsx	158	10	Specific	Positive	custom	Going through customs when we went to Belize	2	4	3	8	71.61	99	99	25.77	8	25	75	50	12.5	12.5	0	12.5	0	0	0	0	0	25	0	12.5	12.5	0	25	0	0	12.5	0	0	0	0	0	0	0	0	12.5	0	0	0
HC	subject158.xlsx	158	11	Specific	Positive	friend	Best Friend Ashley	4	5	3	3	92.84	99	1	99	3	0	66.67	0	0	0	0	0	0	0	0	0	0	0	0	0	0	0	0	33.33	33.33	0	0	0	33.33	33.33	0	0	0	0	33.33	0	33.33	0
HC	subject158.xlsx	158	12	Specific	Positive	sick	The last time that I was sick with strep	3	4	4	9	74.89	13.32	98.01	1	9	0	88.89	55.56	22.22	11.11	11.11	0	0	0	0	11.11	11.11	11.11	11.11	0	0	0	11.11	11.11	0	0	0	0	11.11	0	11.11	0	0	0	0	0	0	0
HC	subject158.xlsx	158	16	Specific	Positive	rain	In Hawaiii playing golf in the pouring rain	4	5	3	8	99	50	74.76	99	8	37.5	62.5	37.5	0	0	0	0	0	0	0	0	12.5	25	0	0	0	0	12.5	0	0	0	0	0	12.5	12.5	0	0	0	0	0	0	0	0
HC	subject158.xlsx	158	18	Specific	Positive	relaxed	When I turned 21 we went to Vegas for my birthday, went to the spa	3	5	3	15	83.85	50	99	25.77	15	6.67	86.67	53.33	20	20	13.33	6.67	0	0	0	0	6.67	20	0	6.67	6.67	0	20	0	0	6.67	6.67	0	0	0	0	0	0	0	6.67	0	0	0
HC	subject158.xlsx	158	24	Specific	Positive	teacher	High school teacher who was fantastic	3	5	2	6	17.96	95.2	23.51	99	6	33.33	100	33.33	16.67	0	0	0	0	0	0	16.67	0	0	16.67	0	0	0	16.67	33.33	0	16.67	0	0	16.67	16.67	0	0	0	0	16.67	0	0	0
HC	subject158.xlsx	158	25	Specific	Positive	hotel	Going to Vegas and staying in the Bellagio	3	5	3	8	99	50	99	25.77	8	25	75	50	0	0	0	0	0	0	0	0	12.5	25	0	0	12.5	0	25	0	0	0	0	0	0	0	0	0	0	0	0	0	0	0
HC	subject158.xlsx	158	27	Specific	Positive	home	Parents house after they had it built	4	5	5	7	28.22	99	13.15	25.77	7	14.29	85.71	57.14	28.57	14.29	0	0	0	0	14.29	14.29	0	14.29	14.29	0	0	0	14.29	14.29	14.29	0	0	0	0	0	0	0	0	0	28.57	14.29	0	0
HC	subject158.xlsx	158	28	Specific	Positive	highway	Driving To austin, long drive	2	4	3	5	99	50	99	25.77	5	20	80	20	0	0	0	0	0	0	0	0	0	20	0	0	0	0	0	0	0	0	0	0	0	0	0	0	0	0	0	0	0	0
HC	subject158.xlsx	158	30	Specific	Positive	laughter	Last weekend we carved pumpkins	4	5	5	5	51.43	99	99	25.77	5	40	60	20	20	20	0	20	0	0	0	0	0	0	0	0	0	0	0	0	0	0	0	0	0	0	0	0	0	0	20	0	0	0
HC	subject158.xlsx	158	35	Specific	Positive	win	Won 25 gift card to target	2	5	5	6	99	50	1	99	6	0	33.33	16.67	0	0	0	0	0	0	0	0	0	16.67	0	0	0	0	16.67	0	0	0	16.67	0	16.67	16.67	0	0	0	0	0	0	0	0
HC	subject158.xlsx	158	40	Specific	Positive	beauty	Grandparents owned a horse named Beauty, riding her	4	5	2	8	92.84	99	1	99	8	12.5	75	25	12.5	12.5	0	0	0	12.5	0	0	12.5	0	0	0	0	0	25	0	0	0	0	0	12.5	12.5	0	0	0	0	25	12.5	0	12.5
HC	subject158.xlsx	158	41	Specific	Positive	adventure	Belize hiklinh through a rainforest	3	4	3	5	99	50	43.37	25.77	5	60	60	40	0	0	0	0	0	0	0	0	20	20	0	0	0	0	0	0	0	0	0	0	0	0	0	0	0	0	0	0	0	0
HC	subject158.xlsx	158	43	Specific	Positive	party	Uncle married wife, rented a partty bus and had fun	3	5	5	10	77.33	99	1	99	10	10	80	30	0	0	0	0	0	0	0	0	10	0	10	0	10	0	10	10	0	0	0	0	10	10	0	0	0	0	30	30	0	10
HC	subject158.xlsx	158	46	Specific	Positive	treat	Halloween last year, taking nephew around	3	4	4	6	92.84	95.2	99	25.77	6	16.67	83.33	16.67	0	0	0	0	0	0	0	0	0	16.67	0	16.67	0	0	16.67	0	0	0	0	0	0	0	0	0	0	0	16.67	16.67	0	0
HC	subject158.xlsx	158	47	Specific	Positive	plant	Work gave me a peace lilly when grandfather died	4	4	2	9	45.11	86.68	58.07	99	9	11.11	88.89	33.33	11.11	11.11	11.11	0	0	0	0	0	11.11	0	0	11.11	11.11	0	22.22	0	0	11.11	0	0	11.11	11.11	0	0	0	0	22.22	11.11	0	0
HC	subject158.xlsx	158	50	Specific	Positive	reserved	Making a reservation for my birthday dinner	3	5	4	7	99	7.67	89.63	25.77	7	28.57	85.71	42.86	14.29	14.29	14.29	0	0	0	0	0	14.29	14.29	0	0	0	0	14.29	0	0	0	0	0	0	0	0	0	0	0	0	0	0	0
HC	subject158.xlsx	158	52	Specific	Positive	confident	Went to a gala dinner and I looked nice	2	4	5	9	92.84	13.32	58.07	99	9	0	88.89	44.44	11.11	11.11	11.11	0	0	0	0	0	11.11	11.11	0	0	11.11	0	22.22	11.11	0	0	0	0	11.11	11.11	0	0	0	0	0	0	0	0
HC	subject158.xlsx	158	56	Specific	Positive	poster	Poster of Tuscan home I had as a kid	3	5	2	9	92.84	50	4.97	25.77	9	0	77.78	55.56	11.11	11.11	11.11	0	0	0	0	0	11.11	22.22	11.11	0	11.11	0	11.11	11.11	11.11	0	0	0	0	0	0	0	0	0	11.11	0	0	0
HC	subject158.xlsx	158	60	Specific	Positive	lucky	Offered a job same day I bought a car	3	5	3	9	98.75	50	98.01	25.77	9	11.11	100	33.33	11.11	11.11	11.11	0	0	0	0	0	22.22	0	0	0	0	0	11.11	11.11	11.11	0	0	0	0	0	0	0	0	0	11.11	0	0	0
HC	subject159.xlsx	159	1	Specific	Positive	beach	My mom and dad took me to Galviston for the first time	4	4	1	12	92.84	50	98.01	25.77	12	8.33	91.67	50	16.67	16.67	16.67	0	0	0	0	0	8.33	16.67	0	0	8.33	0	8.33	0	0	0	8.33	0	0	0	0	0	0	0	16.67	16.67	0	8.33
HC	subject159.xlsx	159	2	Specific	Positive	museum	Went to the Omniplex in OKC, space museum, neat	3	3	2	9	99	50	98.01	99	9	11.11	77.78	33.33	0	0	0	0	0	0	0	0	11.11	22.22	0	0	0	0	11.11	11.11	0	0	0	0	11.11	11.11	0	0	0	0	0	0	0	0
HC	subject159.xlsx	159	7	Specific	Positive	book	When I moved to OKC I met a man who ran a bookstore and he bought cards from me	3	4	3	19	48.42	70.08	81.22	25.77	19	5.26	94.74	57.89	26.32	21.05	15.79	0	0	5.26	0	5.26	10.53	10.53	0	5.26	10.53	0	21.05	0	0	10.53	0	0	0	0	0	0	0	0	21.05	0	0	0
HC	subject159.xlsx	159	8	Specific	Positive	puppy	Getting my first dog Cookie	4	4	2	5	51.43	2.31	99	25.77	5	20	80	20	20	20	20	0	0	0	0	0	0	0	0	0	0	0	20	0	0	0	20	0	0	0	0	0	0	0	0	0	0	0
HC	subject159.xlsx	159	12	Specific	Positive	friend	BF from high school, drove by his old house yesterday	2	3	5	10	98.46	97.69	93.3	25.77	10	10	100	30	10	10	0	0	0	10	0	0	0	20	0	0	0	0	10	10	0	0	0	0	0	0	0	0	0	0	20	0	10	0
HC	subject159.xlsx	159	13	Specific	Positive	success	Graduation from high school, first time I had a real success	5	5	3	11	92.84	18.16	99	99	11	18.18	90.91	36.36	9.09	9.09	9.09	0	0	0	0	0	9.09	9.09	9.09	0	0	0	9.09	9.09	0	0	9.09	0	9.09	9.09	0	0	0	0	0	0	0	0
HC	subject159.xlsx	159	24	Specific	Positive	kiss	First kiss in the summer of 1988 cousin's best friend	4	3	2	10	99	97.69	93.3	99	10	10	90	30	0	0	0	0	0	0	0	0	10	20	0	0	0	0	0	10	10	0	20	0	20	20	0	0	0	0	20	10	10	0
HC	subject159.xlsx	159	31	Specific	Positive	win	in 5th grade I was a track star and I won the Jr Olympics in 4/5 events	4	4	2	18	92.84	13.32	58.07	98.27	18	5.56	55.56	44.44	11.11	11.11	11.11	0	0	0	0	0	11.11	11.11	5.56	0	5.56	0	11.11	0	0	0	11.11	0	5.56	5.56	0	0	0	0	0	0	0	0
HC	subject159.xlsx	159	39	Specific	Positive	adventure	Trip to Hawaii, first time out of the continental US	4	3	1	10	99	97.69	99	25.77	10	10	80	50	10	10	0	10	0	0	0	0	10	30	0	0	0	0	0	0	0	0	10	0	0	0	0	0	0	0	10	0	0	0
HC	subject159.xlsx	159	42	Specific	Positive	hat	Last year for Christmas I got a hat	4	4	4	8	99	10.58	99	25.77	8	12.5	87.5	37.5	12.5	12.5	12.5	0	0	0	0	0	12.5	12.5	0	0	0	0	12.5	0	0	0	0	0	0	0	0	0	0	0	0	0	0	0
HC	subject159.xlsx	159	44	Specific	Positive	party	My birthday party, planning for Sunday	5	5	5	6	92.84	50	99	99	6	33.33	100	33.33	16.67	16.67	16.67	0	0	0	0	0	0	16.67	0	0	0	0	0	0	0	0	0	0	16.67	16.67	0	0	0	0	16.67	0	0	0
HC	subject159.xlsx	159	45	Specific	Positive	treat	When I was little my brother and I collected baseball cards and thought about when we got our first unopened pack of baseball cards	3	3	1	24	3.55	79.76	98.01	25.77	24	25	87.5	50	20.83	20.83	12.5	8.33	0	0	0	0	0	8.33	4.17	12.5	16.67	0	12.5	0	0	8.33	4.17	0	0	0	0	0	0	0	12.5	4.17	0	0
HC	subject159.xlsx	159	50	Specific	Positive	window	Mother had a window fall forward onto her forehead	1	1	1	9	92.84	98.62	58.07	25.77	9	22.22	100	44.44	11.11	11.11	0	0	0	11.11	0	0	11.11	11.11	11.11	0	0	0	11.11	0	0	0	0	0	0	0	0	0	0	0	22.22	11.11	0	22.22
HC	subject159.xlsx	159	54	Specific	Positive	justice	Man at church named Justice, last year he caught an interception at a game	5	4	4	14	99	98.33	89.63	25.77	14	14.29	92.86	35.71	7.14	7.14	0	0	0	7.14	0	0	14.29	14.29	0	0	0	0	14.29	0	0	0	0	0	0	0	0	0	0	0	21.43	0	0	0
HC	subject159.xlsx	159	55	Specific	Positive	lucky	Worked at a church camp with a guy named Lucky and we laughed at him because of where he was from	3	3	2	21	92.84	99	1	99	21	9.52	95.24	66.67	14.29	14.29	0	4.76	0	9.52	0	0	9.52	23.81	4.76	4.76	9.52	0	14.29	4.76	0	4.76	0	0	9.52	9.52	0	0	0	0	19.05	0	4.76	0
HC	subject161.xlsx	161	2	Specific	Positive	city	When I lived in Atlanta and I drove home for Christmas last year	2	4	4	13	42.69	6.21	99	25.77	13	15.38	92.31	46.15	15.38	15.38	15.38	0	0	0	0	0	0	15.38	0	7.69	15.38	0	15.38	0	0	7.69	0	0	0	0	0	0	0	0	0	0	0	0
HC	subject161.xlsx	161	5	Specific	Positive	beach	Few summers ago went to Myrtle beach as a family	3	2	3	10	99	84.14	93.3	25.77	10	10	90	30	0	0	0	0	0	0	0	0	10	20	0	0	10	0	10	20	10	0	0	10	0	0	0	0	0	0	10	10	0	0
HC	subject161.xlsx	161	7	Specific	Positive	puppy	Couple summers ago stayed with a friend and she had a puppy and it made my mom want one	3	4	3	19	63.17	85.38	4.05	25.77	19	5.26	94.74	47.37	15.79	10.53	5.26	0	0	5.26	0	5.26	10.53	5.26	5.26	0	10.53	0	21.05	0	0	0	5.26	5.26	0	0	0	0	0	0	15.79	5.26	5.26	10.53
HC	subject161.xlsx	161	16	Specific	Positive	rain	High school dating a girl and we kissed in the rain	2	3	3	11	98.22	99	85.21	99	11	0	90.91	45.45	9.09	9.09	0	9.09	0	0	0	0	18.18	9.09	0	0	9.09	0	0	9.09	0	0	0	0	9.09	9.09	0	0	0	0	27.27	0	0	9.09
HC	subject161.xlsx	161	24	Specific	Positive	kiss	First time I kissed someone	2	3	2	5	8.19	50	99	99	5	20	100	40	40	20	20	0	0	0	0	20	0	0	0	0	0	0	0	0	0	0	20	0	20	20	0	0	0	0	20	0	0	0
HC	subject161.xlsx	161	25	Specific	Positive	laughter	Time coming back from the movies and I laughed very hard for along time	4	4	5	14	92.84	23.75	99	99	14	7.14	100	57.14	7.14	7.14	7.14	0	0	0	0	0	7.14	21.43	0	14.29	7.14	0	7.14	7.14	0	0	0	0	7.14	7.14	0	0	0	0	0	0	0	0
HC	subject161.xlsx	161	29	Specific	Positive	vomit	First day of track practice and I vomited	3	4	3	8	71.61	10.58	99	1	8	25	87.5	37.5	12.5	12.5	12.5	0	0	0	0	0	0	12.5	0	0	12.5	0	0	0	0	0	12.5	0	12.5	0	12.5	0	0	0	0	0	0	0
HC	subject161.xlsx	161	30	Specific	Positive	home	Younger with my mom, living in apt with my mom felt like hoem	2	3	1	13	99	50	99	25.77	13	7.69	84.62	46.15	15.38	15.38	15.38	0	0	0	0	0	0	30.77	0	0	0	0	15.38	7.69	15.38	0	0	0	0	0	0	0	0	0	15.38	15.38	0	15.38
HC	subject161.xlsx	161	36	Specific	Positive	proud	When I ran track and at the state meet my mom came	3	4	3	12	37.39	50	99	25.77	12	0	83.33	50	16.67	16.67	16.67	0	0	0	0	0	8.33	8.33	0	8.33	16.67	0	25	0	0	8.33	0	0	0	0	0	0	0	0	16.67	8.33	0	8.33
HC	subject161.xlsx	161	37	Specific	Positive	beauty	when I saw my celebrity crush for the first time	3	4	2	10	51.43	2.31	99	25.77	10	10	90	50	20	20	20	0	0	0	0	0	10	10	0	10	10	0	10	0	0	10	10	0	0	0	0	0	0	0	0	0	0	0
HC	subject161.xlsx	161	38	Specific	Positive	hat	Cousin got a gift certificate to Lids and I went with him and he gave me the gift card	3	4	3	19	76.19	85.38	1	25.77	19	5.26	78.95	52.63	21.05	21.05	10.53	0	0	10.53	0	0	10.53	10.53	0	0	10.53	0	15.79	0	0	0	0	0	0	0	0	0	0	0	21.05	5.26	0	0
HC	subject161.xlsx	161	42	Specific	Positive	adventure	Couple weeks ago we took a road trip to Lake of the Ozarks and had fun in the woods	3	4	5	19	99	85.38	81.22	97.58	19	0	84.21	47.37	5.26	5.26	0	5.26	0	0	0	0	15.79	15.79	5.26	0	5.26	0	10.53	5.26	0	0	0	5.26	5.26	5.26	0	0	0	0	5.26	0	0	0
HC	subject161.xlsx	161	45	Specific	Positive	treat	One Thanksgiving went to step dad's boss's house and they had a lot of dogs and we got to give them treats	2	3	1	22	79.25	99	2.4	25.77	22	4.55	81.82	45.45	13.64	13.64	0	4.55	0	0	9.09	0	4.55	13.64	4.55	0	9.09	0	18.18	0	0	0	4.55	4.55	0	0	0	0	0	0	22.73	4.55	0	0
HC	subject161.xlsx	161	46	Specific	Positive	plant	One mother's day I cut some roses from my neigbor's bush to give to my mom	2	3	1	16	92.84	50	74.76	1	16	12.5	81.25	37.5	18.75	18.75	18.75	0	0	0	0	0	0	18.75	0	0	0	0	6.25	0	0	0	6.25	6.25	6.25	0	6.25	0	0	0	18.75	12.5	0	12.5
HC	subject161.xlsx	161	48	Specific	Positive	party	Couple weeks ago went to a friend's birthday party	3	5	5	9	99	86.68	99	99	9	22.22	88.89	22.22	0	0	0	0	0	0	0	0	11.11	11.11	0	0	0	0	11.11	0	0	0	0	11.11	11.11	11.11	0	0	0	0	11.11	0	0	0
HC	subject162.xlsx	162	5	Specific	Positive	museum	Honeymoon went to toy museum in Branson	5	5	3	7	99	92.33	89.63	25.77	7	28.57	85.71	28.57	0	0	0	0	0	0	0	0	0	28.57	0	0	0	0	14.29	0	0	0	0	0	0	0	0	0	0	0	14.29	14.29	0	0
HC	subject162.xlsx	162	7	Specific	Positive	puppy	When I got my puppy for a wedding present	4	4	3	9	45.11	13.32	99	25.77	9	22.22	88.89	55.56	22.22	22.22	22.22	0	0	0	0	0	11.11	11.11	0	11.11	11.11	0	11.11	0	0	11.11	0	0	0	0	0	0	0	0	11.11	11.11	0	0
HC	subject162.xlsx	162	9	Specific	Positive	sick	When my daughter was very sick in June	5	4	5	8	1.8	50	99	1	8	12.5	100	62.5	12.5	12.5	12.5	0	0	0	0	0	0	12.5	12.5	25	12.5	0	12.5	12.5	0	12.5	0	0	12.5	0	12.5	0	0	0	12.5	12.5	0	12.5
HC	subject162.xlsx	162	11	Specific	Positive	friend	When I became friends with my husband	4	4	3	7	5.53	50	99	25.77	7	28.57	100	57.14	28.57	28.57	28.57	0	0	0	0	0	0	14.29	0	14.29	14.29	0	14.29	0	0	14.29	0	0	0	0	0	0	0	0	28.57	14.29	14.29	0
HC	subject162.xlsx	162	13	Specific	Positive	relaxed	On vacation in Pheonix	5	5	3	4	99	50	99	25.77	4	50	75	50	0	0	0	0	0	0	0	0	0	50	0	0	0	0	0	0	0	0	0	0	0	0	0	0	0	0	0	0	0	0
HC	subject162.xlsx	162	18	Specific	Positive	stress	When my car broke down	1	2	3	5	8.19	2.31	99	1	5	0	100	60	20	20	20	0	0	0	0	0	0	20	0	20	20	0	20	0	0	20	0	0	20	0	20	0	0	20	0	0	0	0
HC	subject162.xlsx	162	21	Specific	Positive	teacher	My English teacher did something to help me graduate	5	4	3	9	17.96	13.32	58.07	25.77	9	44.44	88.89	55.56	33.33	22.22	22.22	0	0	0	0	11.11	0	11.11	11.11	0	0	0	11.11	0	0	0	0	0	0	0	0	0	0	0	11.11	0	0	0
HC	subject162.xlsx	162	22	Specific	Positive	kiss	Wedding kiss	5	5	3	2	92.84	99	1	99	2	50	100	0	0	0	0	0	0	0	0	0	0	0	0	0	0	0	0	0	0	0	0	0	50	50	0	0	0	0	50	50	0	0
HC	subject162.xlsx	162	28	Specific	Positive	home	Buying our first home	5	5	3	4	37.39	99	74.76	25.77	4	0	100	25	25	25	0	25	0	0	0	0	0	0	0	0	0	0	0	0	0	0	25	0	0	0	0	0	0	0	25	0	0	0
HC	subject162.xlsx	162	29	Specific	Positive	vomit	When I found out I was pregnant	5	5	3	7	1	7.67	99	25.77	7	14.29	100	71.43	28.57	28.57	28.57	0	0	0	0	0	0	14.29	14.29	14.29	14.29	0	28.57	0	0	14.29	0	0	0	0	0	0	0	0	14.29	14.29	0	0
HC	subject162.xlsx	162	31	Specific	Positive	proud	Watching our daughter say her first prayer	5	5	3	7	28.22	99	1	25.77	7	28.57	100	28.57	28.57	28.57	0	14.29	0	14.29	0	0	0	0	0	0	0	0	28.57	0	0	0	14.29	0	0	0	0	0	0	0	57.14	14.29	0	28.57
HC	subject162.xlsx	162	33	Specific	Positive	win	Won our football game	5	5	3	4	37.39	99	1	99	4	25	100	25	25	25	0	25	0	0	0	0	0	0	0	0	0	0	25	0	0	0	0	0	25	25	0	0	0	0	50	0	0	0
HC	subject162.xlsx	162	34	Specific	Positive	news	Pregnancy news	5	5	3	2	92.84	99	1	25.77	2	50	50	0	0	0	0	0	0	0	0	0	0	0	0	0	0	0	0	0	0	0	0	0	0	0	0	0	0	0	50	50	0	0
HC	subject162.xlsx	162	41	Specific	Positive	beauty	When my daughter told me I was beautiful	5	4	3	8	1	10.58	99	99	8	25	100	62.5	37.5	37.5	37.5	0	0	0	0	0	0	0	12.5	12.5	12.5	0	25	12.5	0	12.5	0	0	12.5	12.5	0	0	0	0	25	12.5	0	12.5
HC	subject162.xlsx	162	46	Specific	Positive	party	My daughter's 2nd birthday	5	5	3	4	37.39	50	99	25.77	4	50	75	25	25	25	25	0	0	0	0	0	0	0	0	0	0	0	0	0	0	0	0	0	0	0	0	0	0	0	25	25	0	25
HC	subject162.xlsx	162	52	Specific	Positive	window	Watching the snow	5	4	3	3	99	50	1	25.77	3	33.33	66.67	33.33	0	0	0	0	0	0	0	0	33.33	0	0	0	0	0	33.33	0	0	0	0	0	0	0	0	0	0	0	0	0	0	0
HC	subject162.xlsx	162	58	Specific	Positive	lucky	Winning at the casino	5	5	3	4	99	50	74.76	99	4	25	100	50	0	0	0	0	0	0	0	0	25	25	0	0	0	0	0	0	0	0	0	0	25	25	0	0	0	0	0	0	0	0
HC	subject163.xlsx	163	1	Specific	Positive	beach	My mom bringing me to a beach by my house once	3	4	1	11	92.84	3.48	99	25.77	11	9.09	100	54.55	27.27	27.27	27.27	0	0	0	0	0	9.09	18.18	0	0	0	0	9.09	0	0	0	9.09	0	0	0	0	0	0	0	9.09	9.09	0	9.09
HC	subject163.xlsx	163	2	Specific	Positive	respect	The song Respect, singing it in middle school to be cool	2	2	2	11	98.22	50	31.94	99	11	18.18	100	45.45	9.09	0	0	0	0	0	0	9.09	9.09	18.18	9.09	0	0	0	18.18	18.18	9.09	0	0	0	18.18	18.18	0	0	0	0	0	0	0	0
HC	subject163.xlsx	163	5	Specific	Positive	museum	Art museum trip in middle school	3	4	2	6	99	50	99	25.77	6	0	100	16.67	0	0	0	0	0	0	0	0	0	16.67	0	0	0	0	0	16.67	16.67	0	0	0	0	0	0	0	0	0	0	0	0	0
HC	subject163.xlsx	163	12	Specific	Positive	puppy	Trying to convince friends to get a puppy the other day	3	5	5	11	99	50	85.21	25.77	11	18.18	90.91	45.45	9.09	0	0	0	0	0	0	9.09	18.18	18.18	0	0	0	0	18.18	0	0	0	0	0	0	0	0	0	0	0	9.09	0	9.09	0
HC	subject163.xlsx	163	18	Specific	Positive	relaxed	Laying on my couch the other day	3	2	5	7	92.84	1	99	25.77	7	0	100	57.14	28.57	14.29	14.29	0	0	0	0	14.29	14.29	14.29	0	0	0	0	14.29	0	0	0	0	0	0	0	0	0	0	0	0	0	0	0
HC	subject163.xlsx	163	20	Specific	Positive	safe	Being safe in my bed	3	5	5	5	51.43	2.31	99	99	5	0	100	60	20	20	20	0	0	0	0	0	0	20	20	0	0	0	20	20	0	0	0	0	20	20	0	0	0	0	0	0	0	0
HC	subject163.xlsx	163	21	Specific	Positive	fight	In high school we made a circle and yelled fight without there being one	3	5	2	14	67.14	76.25	52.86	1	14	7.14	100	50	7.14	7.14	0	7.14	0	0	0	0	7.14	14.29	7.14	7.14	7.14	7.14	21.43	7.14	0	0	7.14	0	14.29	0	14.29	0	14.29	0	14.29	0	0	0
HC	subject163.xlsx	163	27	Specific	Positive	hotel	Family vacation to Lake Superior	3	3	2	5	99	97.69	43.37	99	5	40	80	20	0	0	0	0	0	0	0	0	0	20	0	0	0	0	0	0	0	0	0	0	20	20	0	0	0	0	20	20	0	0
HC	subject163.xlsx	163	29	Specific	Positive	laughter	One soccer trip with annoying laughing girls the whole way	3	3	2	10	99	84.14	43.37	25.77	10	20	100	20	0	0	0	0	0	0	0	0	10	10	0	0	0	0	0	10	0	0	10	10	20	10	10	0	10	0	10	0	0	10
HC	subject163.xlsx	163	30	Specific	Positive	highway	Episode of the Office when Michael Scott plays life is a highway over and over	2	4	3	15	97.34	50	43.37	99	15	20	73.33	53.33	0	0	0	0	0	0	0	0	13.33	20	6.67	6.67	13.33	0	6.67	0	0	6.67	0	0	6.67	6.67	0	0	0	0	0	0	0	0
HC	subject163.xlsx	163	31	Specific	Positive	win	We won our section soccer game	3	3	2	6	17.96	99	23.51	99	6	16.67	100	33.33	33.33	33.33	0	33.33	0	0	0	0	0	0	0	0	0	0	16.67	0	0	0	0	16.67	16.67	16.67	0	0	0	0	50	0	0	0
HC	subject163.xlsx	163	37	Specific	Positive	hat	Time I tried on a gangster hat	2	3	2	7	99	7.67	99	25.77	7	14.29	71.43	42.86	14.29	14.29	14.29	0	0	0	0	0	14.29	14.29	0	0	0	0	14.29	0	0	0	0	0	0	0	0	0	0	0	0	0	0	0
HC	subject163.xlsx	163	38	Specific	Positive	beauty	When I was in Hondouras I saw the ocean for the 1st time	4	4	3	13	82	6.21	99	25.77	13	7.69	76.92	61.54	15.38	15.38	15.38	0	0	0	0	0	15.38	15.38	7.69	7.69	7.69	0	15.38	0	0	7.69	0	0	0	0	0	0	0	0	0	0	0	0
HC	subject163.xlsx	163	42	Specific	Positive	adventure	I went skinny dipping in a fountain once	4	5	5	8	99	10.58	99	25.77	8	25	75	37.5	12.5	12.5	12.5	0	0	0	0	0	12.5	12.5	0	0	0	0	12.5	12.5	0	0	12.5	0	0	0	0	0	0	0	0	0	0	0
HC	subject163.xlsx	163	44	Specific	Positive	treat	When I was a kid I gave my mom's friend's dog treats	2	3	1	12	6.55	50	98.01	25.77	12	8.33	75	50	25	25	25	0	0	0	0	0	8.33	0	8.33	8.33	8.33	0	16.67	0	0	8.33	0	0	0	0	0	0	0	0	25	8.33	0	8.33
HC	subject163.xlsx	163	45	Specific	Positive	party	Friend's 6th grade birthday party, first sleepover	3	4	2	7	92.84	92.33	89.63	99	7	42.86	57.14	0	0	0	0	0	0	0	0	0	0	0	0	0	0	0	0	0	0	0	14.29	0	14.29	14.29	0	0	0	0	14.29	0	0	0
HC	subject163.xlsx	163	47	Specific	Positive	plant	My grandma gave me flowers to plant	2	2	1	7	67.14	50	89.63	25.77	7	28.57	71.43	42.86	28.57	28.57	28.57	0	0	0	0	0	0	14.29	0	0	0	0	14.29	0	0	0	0	0	0	0	0	0	0	0	28.57	14.29	0	14.29
HC	subject163.xlsx	163	51	Specific	Positive	confident	In 4th grade we got one word descriptions from the teacher mine was confident	3	2	1	14	92.84	76.25	13.15	99	14	21.43	78.57	42.86	14.29	14.29	7.14	7.14	0	0	0	0	7.14	14.29	7.14	0	0	0	14.29	0	0	0	7.14	0	7.14	7.14	0	0	0	0	7.14	0	0	0
HC	subject163.xlsx	163	55	Specific	Positive	poster	In high school I made a poster with my friend to be in student council	2	3	2	15	99	50	98.01	25.77	15	13.33	93.33	53.33	13.33	13.33	13.33	0	0	0	0	0	6.67	26.67	6.67	0	0	0	13.33	6.67	0	0	0	0	0	0	0	0	0	0	13.33	0	6.67	0
HC	subject163.xlsx	163	57	Specific	Positive	lucky	Song Lucky I made up a dance to	2	3	1	8	99	50	99	99	8	0	100	50	12.5	12.5	12.5	0	0	0	0	0	12.5	25	0	0	0	0	12.5	12.5	0	0	0	0	12.5	12.5	0	0	0	0	12.5	0	0	0
HC	subject165.xlsx	165	4	Specific	Positive	museum	Went to the Louvre	5	5	3	4	99	50	74.76	25.77	4	0	75	50	0	0	0	0	0	0	0	0	25	25	0	0	0	0	25	0	0	0	0	0	0	0	0	0	0	0	0	0	0	0
HC	subject165.xlsx	165	6	Specific	Positive	city	Visiting a little city in France, quaint	4	5	3	7	99	92.33	99	25.77	7	14.29	71.43	28.57	0	0	0	0	0	0	0	0	14.29	14.29	0	0	0	0	14.29	0	0	0	0	0	0	0	0	0	0	0	14.29	0	0	0
HC	subject165.xlsx	165	12	Specific	Positive	puppy	We got a new puppy and he was fat and had to put his feet in the bowl	5	5	3	18	60.8	98.62	1	25.77	18	0	88.89	61.11	16.67	16.67	0	5.56	0	11.11	0	0	11.11	11.11	11.11	0	11.11	0	22.22	11.11	0	0	0	0	0	0	0	0	0	0	16.67	0	0	0
HC	subject165.xlsx	165	18	Specific	Positive	success	Finishing my degree and graduating	4	4	3	5	8.19	2.31	99	25.77	5	40	80	40	20	20	20	0	0	0	0	0	0	0	0	0	20	0	20	0	0	0	0	0	0	0	0	0	0	0	0	0	0	0
HC	subject165.xlsx	165	20	Specific	Positive	kiss	Last date night with my husband	4	3	5	6	92.84	95.2	99	25.77	6	16.67	100	33.33	16.67	16.67	16.67	0	0	0	0	0	0	16.67	0	0	0	0	0	0	0	0	0	0	0	0	0	0	0	0	33.33	16.67	16.67	0
HC	subject165.xlsx	165	21	Specific	Positive	key	Bosnia, lost the key to the bathroom and couldn't get out	4	5	3	11	98.22	18.16	1	1	11	18.18	81.82	54.55	0	0	0	0	0	0	0	0	18.18	18.18	9.09	0	9.09	9.09	27.27	0	0	0	0	0	9.09	0	9.09	0	0	9.09	0	0	0	0
HC	subject165.xlsx	165	26	Specific	Positive	hotel	Husband nad I took trip over the summer and we left the kids, got there and were impressed instantly	4	5	4	19	63.17	98.19	96.09	97.58	19	15.79	94.74	47.37	10.53	10.53	5.26	5.26	0	0	0	0	10.53	5.26	5.26	5.26	10.53	0	21.05	0	0	0	0	0	5.26	5.26	0	0	0	0	21.05	5.26	0	0
HC	subject165.xlsx	165	27	Specific	Positive	laughter	Won a contest for stand up comedy, the laughter during me performing	5	5	4	12	99	20.24	74.76	99	12	25	83.33	50	8.33	8.33	8.33	0	0	0	0	0	16.67	25	0	0	0	0	8.33	0	0	0	0	0	25	25	0	0	0	0	0	0	0	0
HC	subject165.xlsx	165	28	Specific	Positive	home	We built a house, moving into it	3	4	3	7	92.84	99	89.63	25.77	7	0	85.71	57.14	28.57	14.29	0	14.29	0	0	0	14.29	14.29	14.29	0	0	0	0	14.29	0	0	0	0	0	0	0	0	0	0	0	14.29	0	0	0
HC	subject165.xlsx	165	32	Specific	Positive	win	Won the Story Slam comedy contest	5	5	4	6	99	95.2	1	99	6	16.67	66.67	16.67	0	0	0	0	0	0	0	0	16.67	0	0	0	0	0	16.67	0	0	0	0	0	33.33	33.33	0	0	0	0	16.67	0	0	0
HC	subject165.xlsx	165	37	Specific	Positive	beauty	Switzerland trip, couldn't believe it the first time I saw the mountains after living in OK	4	4	3	16	92.84	10.58	99	99	16	25	87.5	43.75	12.5	6.25	6.25	0	0	0	0	6.25	12.5	12.5	6.25	0	0	6.25	25	6.25	6.25	0	6.25	0	6.25	6.25	0	0	0	0	0	0	0	0
HC	subject165.xlsx	165	39	Specific	Positive	office	My office at the Health Department, favorite office, decorating it	3	4	3	10	92.84	15.86	43.37	99	10	30	100	40	20	10	10	0	0	0	0	10	10	10	0	0	0	0	0	10	0	0	0	0	10	10	0	0	0	0	0	0	0	0
HC	subject165.xlsx	165	40	Specific	Positive	adventure	When I made the decision to go to Romania	4	4	3	9	92.84	13.32	99	25.77	9	22.22	88.89	55.56	11.11	11.11	11.11	0	0	0	0	0	11.11	22.22	0	11.11	11.11	0	22.22	0	0	11.11	0	0	0	0	0	0	0	0	0	0	0	0
HC	subject165.xlsx	165	44	Specific	Positive	party	Husband's 40th birthday party, surprise party	4	4	3	6	92.84	99	23.51	99	6	50	83.33	0	0	0	0	0	0	0	0	0	0	0	0	0	0	0	0	0	0	0	0	0	50	50	0	0	0	0	50	16.67	0	0
HC	subject165.xlsx	165	53	Specific	Positive	justice	Had jury duty and didn't get picked for the final round	4	4	3	11	56.58	3.48	31.94	25.77	11	0	90.91	45.45	0	0	0	0	0	0	0	0	9.09	9.09	18.18	0	9.09	9.09	36.36	18.18	0	0	0	0	0	0	0	0	0	0	0	0	0	0
HC	subject165.xlsx	165	54	Specific	Positive	lost	Got lost in Bosnia and made friends with a taxi driver	5	5	3	11	99	81.84	2.4	1	11	9.09	72.73	36.36	0	0	0	0	0	0	0	0	9.09	18.18	0	0	9.09	0	27.27	0	0	0	0	0	9.09	0	9.09	0	0	9.09	9.09	0	9.09	0
HC	subject165.xlsx	165	56	Specific	Positive	poster	In the 80s I had a Van Halen poster, getting it	3	4	2	11	92.84	18.16	31.94	25.77	11	9.09	63.64	54.55	18.18	9.09	9.09	0	0	0	0	9.09	18.18	9.09	9.09	0	0	0	18.18	0	0	0	0	0	0	0	0	0	0	0	0	0	0	0
HC	subject165.xlsx	165	57	Specific	Positive	lucky	Had a car accidend last week and I didn't get hurt	4	5	5	11	12.85	1	99	1	11	9.09	90.91	45.45	9.09	9.09	9.09	0	0	0	0	0	9.09	0	18.18	0	9.09	9.09	27.27	0	0	0	0	0	9.09	0	9.09	0	0	9.09	0	0	0	0
HC	subject167.xlsx	167	2	Specific	Positive	museum	In elementary school we went to a museum in Tulsa	2	4	1	10	99	97.69	93.3	25.77	10	10	90	50	10	10	0	10	0	0	0	0	10	30	0	0	0	0	10	0	0	0	0	0	0	0	0	0	0	0	10	0	0	0
HC	subject167.xlsx	167	7	Specific	Positive	puppy	My puppies, Family dog having them	3	3	2	6	1.8	95.2	23.51	25.77	6	16.67	66.67	50	33.33	33.33	16.67	0	0	0	16.67	0	0	0	16.67	0	0	0	16.67	0	0	0	0	0	0	0	0	0	0	0	33.33	16.67	0	0
HC	subject167.xlsx	167	9	Specific	Positive	book	Story book from when I was young that I read	3	3	1	10	1.8	15.86	99	25.77	10	0	100	60	30	20	20	0	0	0	0	10	0	10	10	10	10	0	20	10	0	10	0	0	0	0	0	0	0	0	10	0	0	0
HC	subject167.xlsx	167	14	Specific	Positive	success	Getting the degree I have now	2	4	5	6	17.96	4.8	98.01	25.77	6	16.67	83.33	66.67	16.67	16.67	16.67	0	0	0	0	0	16.67	0	16.67	16.67	0	0	33.33	0	0	0	0	0	0	0	0	0	0	0	0	0	0	0
HC	subject167.xlsx	167	15	Specific	Positive	relaxed	Laying in the scanner	3	4	5	4	99	50	74.76	25.77	4	25	100	50	0	0	0	0	0	0	0	0	25	25	0	0	0	0	25	0	0	0	0	0	0	0	0	0	0	0	0	0	0	0
HC	subject167.xlsx	167	22	Specific	Positive	kiss	Specific kiss with husband	4	4	5	4	99	99	1	99	4	50	100	25	0	0	0	0	0	0	0	0	0	25	0	0	0	0	0	25	0	0	0	0	25	25	0	0	0	0	25	25	0	0
HC	subject167.xlsx	167	28	Specific	Positive	hotel	Place I stayed at, nice get away trip	3	4	5	8	99	10.58	99	99	8	0	100	37.5	12.5	12.5	12.5	0	0	0	0	0	0	25	0	0	0	0	25	12.5	0	0	0	0	12.5	12.5	0	0	0	0	0	0	0	0
HC	subject167.xlsx	167	29	Specific	Positive	laughter	My grandson laughing	3	5	5	3	17.96	50	98.01	99	3	66.67	100	33.33	33.33	33.33	33.33	0	0	0	0	0	0	0	0	0	0	0	0	0	0	0	0	0	33.33	33.33	0	0	0	0	33.33	33.33	0	0
HC	subject167.xlsx	167	35	Specific	Positive	proud	How I felt when my first grandchild was born	3	5	3	9	1	13.32	99	25.77	9	11.11	100	55.56	22.22	22.22	22.22	0	0	0	0	0	0	0	11.11	22.22	22.22	0	33.33	0	0	22.22	11.11	0	0	0	0	0	0	0	11.11	11.11	0	0
HC	subject167.xlsx	167	37	Specific	Positive	office	When I first started transcribing I worked in an office with a bunch of women	2	3	3	15	97.34	25.24	99	25.77	15	13.33	93.33	53.33	13.33	13.33	13.33	0	0	0	0	0	13.33	20	0	6.67	6.67	0	13.33	0	0	6.67	6.67	6.67	0	0	0	0	0	0	6.67	0	0	6.67
HC	subject167.xlsx	167	39	Specific	Positive	hat	Big sun hat, women's sun hat	2	1	5	6	92.84	95.2	99	25.77	6	0	66.67	0	0	0	0	0	0	0	0	0	0	0	0	0	0	0	0	16.67	0	0	0	0	0	0	0	0	0	0	16.67	0	0	16.67
HC	subject167.xlsx	167	45	Specific	Positive	plant	When I was very young my mom took us to a greenhouse and we got to pick out a flower	3	5	1	20	51.43	93.3	74.76	25.77	20	5	90	65	20	20	10	10	0	0	0	0	10	15	5	10	10	0	20	5	0	5	0	0	0	0	0	0	0	0	15	5	0	5
HC	subject167.xlsx	167	49	Specific	Positive	window	My Bay window at my house, looking out it	2	5	5	9	74.89	1.38	99	25.77	9	11.11	88.89	55.56	33.33	22.22	22.22	0	0	0	0	11.11	0	22.22	0	0	0	0	11.11	0	0	0	0	0	0	0	0	0	0	0	0	0	0	0
HC	subject168.xlsx	168	1	Specific	Positive	museum	Getting to see the Holicost museum in DC	3	3	3	8	99	50	7.84	25.77	8	25	75	37.5	0	0	0	0	0	0	0	0	12.5	25	0	0	0	0	25	0	0	0	0	0	0	0	0	0	0	0	0	0	0	0
HC	subject168.xlsx	168	5	Specific	Positive	city	NYC, visited there and enjoyed it	3	4	3	6	1.8	95.2	23.51	99	6	33.33	83.33	50	16.67	0	0	0	0	0	0	16.67	0	0	0	16.67	16.67	0	16.67	0	0	0	0	0	16.67	16.67	0	0	0	0	16.67	0	0	0
HC	subject168.xlsx	168	6	Specific	Positive	beach	Went to the Medetrainian	3	3	3	4	99	50	74.76	25.77	4	25	75	50	0	0	0	0	0	0	0	0	25	25	0	0	0	0	25	0	0	0	0	0	0	0	0	0	0	0	0	0	0	0
HC	subject168.xlsx	168	7	Specific	Positive	puppy	Event where I got to hold a puppy but I had an alergic reaction	4	3	1	14	67.14	1.67	99	25.77	14	14.29	78.57	57.14	14.29	14.29	14.29	0	0	0	0	0	14.29	7.14	7.14	7.14	7.14	0	14.29	0	0	7.14	0	0	0	0	0	0	0	0	0	0	0	0
HC	subject168.xlsx	168	13	Specific	Positive	phase	Phase 10, playing it	4	4	5	4	37.39	50	1	99	4	25	50	25	25	0	0	0	0	0	0	25	0	0	0	0	0	0	25	0	0	0	25	0	25	25	0	0	0	0	0	0	0	0
HC	subject168.xlsx	168	15	Specific	Positive	rain	Where I was when it last rained	3	3	3	7	1	7.67	99	25.77	7	0	85.71	71.43	28.57	14.29	14.29	0	0	0	0	14.29	0	0	14.29	28.57	14.29	0	14.29	0	0	28.57	0	0	0	0	0	0	0	0	0	0	0	0
HC	subject168.xlsx	168	19	Specific	Positive	kiss	First kiss in high school	2	4	2	5	99	50	99	99	5	0	100	20	0	0	0	0	0	0	0	0	0	20	0	0	0	0	0	20	0	0	20	0	20	20	0	0	0	0	0	0	0	0
HC	subject168.xlsx	168	20	Specific	Positive	fight	Exibition fight I did in a military prison	4	4	3	8	92.84	50	74.76	1	8	25	87.5	50	12.5	12.5	12.5	0	0	0	0	0	12.5	12.5	12.5	0	0	0	12.5	0	0	0	0	0	12.5	0	12.5	0	12.5	0	12.5	0	0	0
HC	subject168.xlsx	168	21	Specific	Positive	key	Recently got key privledges to friend's house	4	5	5	7	99	50	13.15	25.77	7	42.86	57.14	14.29	0	0	0	0	0	0	0	0	0	14.29	0	0	0	0	14.29	14.29	14.29	0	0	0	0	0	0	0	0	0	0	0	0	0
HC	subject168.xlsx	168	22	Specific	Positive	teacher	Favorite teacher had a fundraiser	4	4	1	5	92.84	50	1	99	5	60	80	40	0	0	0	0	0	0	0	0	20	0	20	0	0	0	20	20	0	0	0	0	20	20	0	0	0	0	0	0	0	0
HC	subject168.xlsx	168	25	Specific	Positive	highway	Highway in Alaska has clear water and mountains and snow, dribving through it	4	5	4	13	64.27	50	1.4	25.77	13	30.77	61.54	46.15	7.69	0	0	0	0	0	0	7.69	0	15.38	7.69	0	15.38	0	7.69	7.69	0	0	0	0	0	0	0	0	0	0	0	0	0	0
HC	subject168.xlsx	168	27	Specific	Positive	hotel	Way to Guatamala our flight got cancelled and I stayed in a really nice hotel for free	3	4	3	17	92.84	50	99	99	17	11.76	88.24	47.06	11.76	11.76	5.88	5.88	0	0	0	0	5.88	17.65	0	5.88	5.88	0	11.76	11.76	0	0	0	0	11.76	11.76	0	0	0	0	5.88	0	0	0
HC	subject168.xlsx	168	29	Specific	Positive	laughter	After Christmas we played Ballderdash and we laughed the entire time	4	4	5	11	79.25	99	85.21	99	11	27.27	90.91	45.45	18.18	18.18	0	18.18	0	0	0	0	9.09	9.09	0	0	9.09	0	9.09	9.09	9.09	0	0	9.09	18.18	18.18	0	0	0	0	18.18	0	0	0
HC	subject168.xlsx	168	30	Specific	Positive	home	Parent's home, sitting in front of the fireplace one of the few times we were allowed to	3	3	2	17	99	96.11	66.34	25.77	17	23.53	100	47.06	5.88	5.88	0	5.88	0	0	0	0	11.76	23.53	5.88	0	0	0	11.76	5.88	0	0	5.88	5.88	0	0	0	0	0	0	11.76	5.88	0	0
HC	subject168.xlsx	168	31	Specific	Positive	journal	Good friend gave me a jounral she hand made for one of my trips	3	4	3	14	92.84	76.25	13.15	99	14	7.14	92.86	42.86	21.43	21.43	14.29	0	0	7.14	0	0	7.14	14.29	0	0	0	0	21.43	0	0	0	7.14	0	7.14	7.14	0	0	0	0	21.43	0	7.14	7.14
HC	subject168.xlsx	168	32	Specific	Positive	proud	One of my best students, first started in class, I told his parents I was proud of him	4	4	3	18	60.8	71.09	58.07	99	18	16.67	100	50	27.78	27.78	16.67	0	0	11.11	0	0	0	16.67	5.56	0	0	0	16.67	5.56	5.56	0	11.11	0	11.11	11.11	0	0	0	0	22.22	5.56	0	0
HC	subject168.xlsx	168	35	Specific	Positive	win	Last Saturday I won my division at a forms competition and both fights that day	4	4	5	15	69.57	25.24	99	25.77	15	20	86.67	40	20	13.33	13.33	0	0	0	0	6.67	6.67	6.67	0	0	6.67	0	6.67	0	0	0	0	6.67	13.33	6.67	6.67	0	6.67	0	6.67	0	0	0
HC	subject168.xlsx	168	37	Specific	Positive	adventure	Traveled on the back of a truck between Zimbobway and Mozambique for 16 hours	3	3	3	14	99	50	89.63	25.77	14	28.57	71.43	57.14	0	0	0	0	0	0	0	0	14.29	28.57	0	7.14	7.14	0	7.14	0	0	0	7.14	0	0	0	0	0	0	0	0	0	0	0
HC	subject168.xlsx	168	38	Specific	Positive	hat	Finished knitting a student a hat recently	5	5	5	7	99	50	13.15	25.77	7	57.14	71.43	28.57	0	0	0	0	0	0	0	0	28.57	0	0	0	0	0	14.29	14.29	14.29	0	0	0	0	0	0	0	0	0	0	0	0	0
HC	subject168.xlsx	168	42	Specific	Positive	beauty	During marriage counceling he said he'd describe us a strength and beauty	3	3	3	12	37.39	99	1	99	12	33.33	100	50	25	25	0	8.33	0	16.67	0	0	8.33	8.33	8.33	0	8.33	0	25	0	0	0	0	0	16.67	16.67	0	0	0	0	50	8.33	0	0
HC	subject168.xlsx	168	43	Specific	Positive	paper	Working on an art project trying to convay anger and I used waxy paper	2	3	3	14	97.54	23.75	13.15	1	14	14.29	85.71	35.71	7.14	7.14	7.14	0	0	0	0	0	7.14	14.29	0	0	7.14	0	21.43	0	0	0	0	0	7.14	0	7.14	0	7.14	0	0	0	0	0
HC	subject168.xlsx	168	45	Specific	Positive	party	16 birthday friends tried to throw me a surprise party	2	2	2	10	98.46	84.14	93.3	99	10	30	90	30	10	10	10	0	0	0	0	0	10	10	0	0	0	0	20	0	0	0	10	0	20	20	0	0	0	0	20	0	10	0
HC	subject168.xlsx	168	51	Specific	Positive	confident	Inherited the leadership role at my karate place, very first belt test I ran by myself I felt very confident	4	5	5	20	65.29	15.86	99	96.76	20	15	90	45	20	20	20	0	0	0	0	0	5	10	0	10	0	0	10	0	0	0	5	0	5	5	0	0	0	0	10	0	0	0
HC	subject168.xlsx	168	52	Specific	Positive	window	He;lping my boss build onto his house, all the food had to be passed through the window	3	4	3	18	92.84	71.09	1	25.77	18	5.56	88.89	55.56	16.67	16.67	5.56	0	0	11.11	0	0	11.11	16.67	11.11	0	0	0	16.67	0	0	0	0	5.56	0	0	0	0	0	0	11.11	0	0	0
HC	subject168.xlsx	168	55	Specific	Positive	poster	First mission trip to Africa they put our team on posters	4	4	3	11	92.84	99	99	25.77	11	18.18	72.73	36.36	18.18	18.18	0	9.09	0	0	9.09	0	0	18.18	0	0	0	0	9.09	0	0	0	9.09	0	0	0	0	0	0	0	27.27	0	0	0
HC	subject168.xlsx	168	56	Specific	Positive	tool	Helped a friend with a repair, used a wingdinger well	4	5	5	10	99	84.14	1	99	10	10	80	50	0	0	0	0	0	0	0	0	30	10	0	10	0	0	20	0	0	0	0	0	10	10	0	0	0	0	10	0	10	0
HC	subject168.xlsx	168	57	Specific	Positive	peace	Boss upset with me and wasn't talking to me, he finally relented and there was peace	4	4	3	16	1.8	10.58	35.37	25.77	16	18.75	93.75	68.75	18.75	18.75	12.5	0	0	6.25	0	0	0	12.5	12.5	12.5	12.5	6.25	18.75	6.25	0	0	0	0	12.5	6.25	6.25	6.25	0	0	12.5	0	0	0
HC	subject168.xlsx	168	58	Specific	Positive	lucky	Winning a drawing at a St Patrick's day race	2	3	3	9	99	50	58.07	99	9	33.33	55.56	33.33	0	0	0	0	0	0	0	0	22.22	11.11	0	0	0	0	0	0	0	0	0	0	11.11	11.11	0	0	0	0	0	0	0	0
HC	subject169.xlsx	169	1	Specific	Positive	museum	Going to Art Museum in Chicago	2	3	3	6	99	50	98.01	25.77	6	16.67	83.33	33.33	0	0	0	0	0	0	0	0	0	33.33	0	0	0	0	16.67	0	0	0	0	0	0	0	0	0	0	0	0	0	0	0
HC	subject169.xlsx	169	2	Specific	Positive	beach	Going to CoCo beach with my fgamily	3	2	1	7	99	7.67	89.63	25.77	7	14.29	71.43	42.86	14.29	14.29	14.29	0	0	0	0	0	0	28.57	0	0	0	0	14.29	0	0	0	0	0	0	0	0	0	0	0	0	0	0	0
HC	subject169.xlsx	169	3	Specific	Positive	hurt	Breaking my finger playing basketball	2	4	2	5	51.43	2.31	43.37	99	5	60	80	20	20	20	20	0	0	0	0	0	0	0	0	0	0	0	20	0	0	0	0	0	20	20	0	0	0	0	0	0	0	0
HC	subject169.xlsx	169	7	Specific	Positive	book	Reading 20000 leagues under the sea	1	3	4	6	99	50	23.51	25.77	6	33.33	66.67	33.33	0	0	0	0	0	0	0	0	16.67	16.67	0	0	0	0	16.67	0	0	0	16.67	0	0	0	0	0	0	0	0	0	0	0
HC	subject169.xlsx	169	12	Specific	Positive	custom	Going through Customs in Honduras	1	3	2	5	99	50	99	25.77	5	60	60	40	0	0	0	0	0	0	0	0	0	40	0	0	0	0	20	0	0	0	0	0	0	0	0	0	0	0	0	0	0	0
HC	subject169.xlsx	169	13	Specific	Positive	success	Getting into med school	4	3	5	4	99	50	74.76	25.77	4	25	75	25	0	0	0	0	0	0	0	0	0	25	0	0	0	0	25	0	0	0	0	0	0	0	0	0	0	0	0	0	0	0
HC	subject169.xlsx	169	17	Specific	Positive	relaxed	Going on a cruise, sitting on the deck and reading	3	4	4	10	99	50	99	25.77	10	20	90	50	0	0	0	0	0	0	0	0	20	20	0	0	10	0	30	0	0	0	0	0	0	0	0	0	0	0	0	0	0	0
HC	subject169.xlsx	169	19	Specific	Positive	fight	Fight I got into at church whenI was young	2	2	1	9	92.84	50	99	1	9	0	88.89	44.44	11.11	11.11	11.11	0	0	0	0	0	0	22.22	11.11	0	0	0	22.22	11.11	0	0	0	0	11.11	0	11.11	0	11.11	0	11.11	0	0	0
HC	subject169.xlsx	169	20	Specific	Positive	kiss	Kissing my wife on the ferris wheel	3	4	3	7	99	50	89.63	99	7	14.29	71.43	42.86	14.29	14.29	14.29	0	0	0	0	0	14.29	14.29	0	0	0	0	0	0	0	0	0	0	14.29	14.29	0	0	0	0	14.29	14.29	0	14.29
HC	subject169.xlsx	169	21	Specific	Positive	key	Giving my parents' keys to my house	2	2	5	7	67.14	50	89.63	99	7	14.29	85.71	42.86	28.57	28.57	28.57	0	0	0	0	0	0	14.29	0	0	0	0	14.29	0	0	0	0	0	14.29	14.29	0	0	0	0	28.57	14.29	0	0
HC	subject169.xlsx	169	26	Specific	Positive	vomit	When I went to my 1st scooer practice and threw up on the field	2	3	1	14	83	7.67	99	25.77	14	7.14	78.57	57.14	14.29	14.29	14.29	0	0	0	0	0	7.14	21.43	0	7.14	14.29	0	14.29	0	0	7.14	0	0	0	0	0	0	0	0	0	0	0	0
HC	subject169.xlsx	169	27	Specific	Positive	hotel	Senior in high school, went to a competition in Orlando in a big hotel	2	4	2	14	99	50	99	25.77	14	14.29	92.86	42.86	0	0	0	0	0	0	0	0	14.29	28.57	0	0	0	0	7.14	14.29	0	0	0	0	0	0	0	0	0	0	0	0	0	0
HC	subject169.xlsx	169	33	Specific	Positive	irritate	Wearing a wool sweater my wife made for me	3	4	5	9	92.84	13.32	58.07	25.77	9	22.22	88.89	44.44	22.22	22.22	22.22	0	0	0	0	0	11.11	11.11	0	0	0	0	22.22	0	0	0	0	0	0	0	0	0	0	0	11.11	11.11	0	11.11
HC	subject169.xlsx	169	37	Specific	Positive	beauty	My wife, seeing her	3	4	5	4	1.8	99	1	25.77	4	0	100	50	50	50	25	0	0	25	0	0	0	0	0	0	0	0	25	0	0	0	0	0	0	0	0	0	0	0	50	25	0	50
[truncated: 3,388 more rows]
[truncated: 54 more columns]
